# Supplementary material for: Whole-Genome DNA Methylation Dynamics of Sheep Preimplantation Embryo Investigated by Single-Cell DNA Methylome Sequencing
Source: Front Genet. 2021 Dec 23;12:753144. doi: 10.3389/fgene.2021.753144 (PMC8733409; doi:10.3389/fgene.2021.753144)
Supplement: Supplementary file 2 [file Table1.XLS]

## Sheet: Table 1 Sample_Info
Breeds	Stage	No. of single cell samples	Sample_Name	Group_Name
Ovis_aries	MII Oocyte	3	oocyte1, oocyte2, oocyte3	C1
Ovis_aries	8-cell	3	8-cell1, 8-cell2, 8-cell3	C8
Ovis_aries	16-cell	3	16-cell1, 16-cell2, 16-cell3	C16
Ovis_aries	Morula	3	Morula1, Morula2, Morula3	C32
Ovis_aries	Blastocyst	3	Blastocyst1, Blastocyst2, Blastocyst3	C64
	Total	15
