# Supplementary material for: Whole-Genome DNA Methylation Dynamics of Sheep Preimplantation Embryo Investigated by Single-Cell DNA Methylome Sequencing
Source: Front Genet. 2021 Dec 23;12:753144. doi: 10.3389/fgene.2021.753144 (PMC8733409; doi:10.3389/fgene.2021.753144)
Supplement: Supplementary file 3 [file Table5.XLS]

## Sheet: 8-cell VS 16-cell 
GO Term	GO Sub Term	Hyper Count	Hyper Percentage	Hypo Count	Hypo Percentage
Biological_process	nephric duct development	0	0	1	0.344828
Biological_process	positive regulation of nucleotide biosynthetic process	0	0	3	1.03448
Biological_process	membrane repolarization involved in regulation of cardiac muscle cell action potential	0	0	2	0.689655
Molecular_function	protein-succinyllysine desuccinylase activity	1	0.288184	0	0
Cellular_component	neuron spine	5	1.44092	0	0
Biological_process	mammary gland epithelium development	1	0.288184	0	0
Biological_process	cytoskeleton organization	18	5.18732	16	5.51724
Biological_process	protein acylation	6	1.72911	0	0
Biological_process	acetate biosynthetic process	1	0.288184	0	0
Biological_process	extracellular structure organization	0	0	7	2.41379
Molecular_function	Ran GTPase binding	2	0.576369	0	0
Biological_process	negative regulation of transmembrane receptor protein serine/threonine kinase signaling pathway	4	1.15274	0	0
Molecular_function	translation factor activity, non-nucleic acid binding	1	0.288184	1	0.344828
Biological_process	negative regulation of epidermal cell differentiation	2	0.576369	0	0
Biological_process	negative regulation of mitotic metaphase/anaphase transition	0	0	2	0.689655
Biological_process	negative regulation of cell communication	29	8.35735	0	0
Biological_process	positive regulation of cell proliferation	0	0	15	5.17241
Biological_process	GDP-L-fucose metabolic process	0	0	1	0.344828
Biological_process	regulation of metabolic process	100	28.8184	83	28.6207
Cellular_component	synapse part	13	3.7464	14	4.82759
Biological_process	renal vesicle induction	1	0.288184	0	0
Biological_process	positive regulation of B cell activation	4	1.15274	0	0
Biological_process	establishment of spindle orientation	0	0	2	0.689655
Biological_process	gene looping	0	0	1	0.344828
Biological_process	regulation of platelet-derived growth factor receptor-beta signaling pathway	1	0.288184	1	0.344828
Biological_process	cardiac conduction	0	0	3	1.03448
Biological_process	response to muscle inactivity involved in regulation of muscle adaptation	2	0.576369	0	0
Biological_process	alpha-amino-3-hydroxy-5-methyl-4-isoxazole propionate receptor clustering	0	0	1	0.344828
Biological_process	pyridoxal phosphate catabolic process	1	0.288184	0	0
Molecular_function	endoribonuclease activity, cleaving siRNA-paired mRNA	1	0.288184	0	0
Molecular_function	cysteine-type endopeptidase inhibitor activity involved in apoptotic process	0	0	2	0.689655
Biological_process	regulation of alpha-beta T cell activation	0	0	4	1.37931
Biological_process	hepatocyte homeostasis	1	0.288184	0	0
Molecular_function	sodium:amino acid symporter activity	3	0.864553	0	0
Biological_process	metanephric nephron epithelium development	0	0	1	0.344828
Cellular_component	pinosome	1	0.288184	0	0
Biological_process	acetylcholine secretion	1	0.288184	0	0
Biological_process	positive regulation of binding	0	0	5	1.72414
Molecular_function	catalytic activity	114	32.853	89	30.6897
Biological_process	epithelial cell proliferation involved in renal tubule morphogenesis	0	0	1	0.344828
Biological_process	response to trichostatin A	1	0.288184	1	0.344828
Biological_process	positive regulation of membrane depolarization involved in regulation of cardiac muscle cell action potential	1	0.288184	0	0
Biological_process	regulation of syncytium formation by plasma membrane fusion	2	0.576369	0	0
Biological_process	regulation of leukocyte differentiation	7	2.01729	8	2.75862
Molecular_function	alkali metal ion binding	2	0.576369	0	0
Biological_process	morphogenesis of a polarized epithelium	0	0	1	0.344828
Biological_process	integrin biosynthetic process	1	0.288184	0	0
Molecular_function	ion gated channel activity	0	0	10	3.44828
Cellular_component	extracellular matrix part	0	0	7	2.41379
Biological_process	anatomical structure morphogenesis	39	11.2392	0	0
Biological_process	positive regulation of metanephric mesenchymal cell migration	0	0	1	0.344828
Biological_process	male germ-line stem cell division	0	0	1	0.344828
Molecular_function	oxidoreductase activity, acting on the aldehyde or oxo group of donors	0	0	3	1.03448
Biological_process	membrane depolarization involved in regulation of SA node cell action potential	0	0	2	0.689655
Biological_process	positive regulation of MAPK cascade	0	0	9	3.10345
Biological_process	regulation of organelle assembly	5	1.44092	0	0
Biological_process	resolution of recombination intermediates	0	0	1	0.344828
Molecular_function	thymidylate kinase activity	1	0.288184	0	0
Cellular_component	cell projection part	24	6.91643	17	5.86207
Biological_process	protein processing	5	1.44092	5	1.72414
Biological_process	positive regulation of histone H2B ubiquitination	1	0.288184	0	0
Molecular_function	beta-1 adrenergic receptor binding	0	0	1	0.344828
Molecular_function	MRF binding	1	0.288184	0	0
Biological_process	definitive erythrocyte differentiation	0	0	1	0.344828
Biological_process	regulation of synaptic activity	0	0	1	0.344828
Biological_process	terpene metabolic process	0	0	1	0.344828
Biological_process	positive regulation of T cell differentiation	0	0	3	1.03448
Biological_process	positive regulation of cellular amide metabolic process	1	0.288184	0	0
Biological_process	regulation of multicellular organismal process	54	15.562	44	15.1724
Biological_process	striated muscle adaptation	3	0.864553	0	0
Molecular_function	ATPase activity, coupled	10	2.88184	0	0
Biological_process	regulation of systemic arterial blood pressure	0	0	2	0.689655
Biological_process	regulation of protein modification process	0	0	24	8.27586
Biological_process	response to stimulus involved in regulation of muscle adaptation	2	0.576369	0	0
Biological_process	dUDP metabolic process	1	0.288184	0	0
Biological_process	negative regulation of relaxation of cardiac muscle	0	0	1	0.344828
Biological_process	nerve growth factor production	1	0.288184	0	0
Biological_process	adherens junction organization	0	0	4	1.37931
Biological_process	regulation of fibroblast proliferation	4	1.15274	3	1.03448
Biological_process	regulation of potassium ion transmembrane transport	3	0.864553	0	0
Biological_process	regulation of protein phosphorylation	0	0	20	6.89655
Biological_process	calcium ion transport	0	0	5	1.72414
Biological_process	positive regulation of ERK1 and ERK2 cascade	0	0	5	1.72414
Biological_process	negative regulation of centrosome cycle	1	0.288184	1	0.344828
Cellular_component	polycystin complex	0	0	1	0.344828
Biological_process	cellular process involved in reproduction	0	0	12	4.13793
Biological_process	establishment of localization	80	23.0548	0	0
Molecular_function	N-acetylglucosaminyl-proteoglycan 4-beta-glucuronosyltransferase activity	1	0.288184	0	0
Biological_process	axon guidance	8	2.30548	0	0
Biological_process	retina layer formation	2	0.576369	3	1.03448
Biological_process	positive regulation of phosphorylation	0	0	14	4.82759
Biological_process	organelle localization	6	1.72911	0	0
Molecular_function	histone-lysine N-methyltransferase activity	5	1.44092	0	0
Biological_process	membrane assembly	2	0.576369	0	0
Molecular_function	D1 dopamine receptor binding	0	0	1	0.344828
Molecular_function	metallopeptidase activity	0	0	9	3.10345
Biological_process	negative regulation of granulocyte differentiation	0	0	3	1.03448
Biological_process	common myeloid progenitor cell proliferation	0	0	1	0.344828
Biological_process	regulation of oligopeptide transport	0	0	1	0.344828
Biological_process	positive regulation of cyclin-dependent protein kinase activity	0	0	2	0.689655
Cellular_component	cell surface	12	3.45821	13	4.48276
Biological_process	regulation of macromolecule biosynthetic process	71	20.4611	0	0
Cellular_component	cell body	10	2.88184	0	0
Biological_process	regulation of biosynthetic process	73	21.0375	0	0
Biological_process	hemopoiesis	0	0	6	2.06897
Molecular_function	calcium ion transmembrane transporter activity	0	0	7	2.41379
Molecular_function	steroid hormone receptor binding	3	0.864553	0	0
Biological_process	semaphorin-plexin signaling pathway involved in neuron projection guidance	2	0.576369	0	0
Biological_process	muscle hypertrophy	3	0.864553	0	0
Biological_process	glomerular parietal epithelial cell differentiation	0	0	1	0.344828
Molecular_function	RNA polymerase III transcription factor binding	1	0.288184	0	0
Cellular_component	cytosol	55	15.8501	0	0
Biological_process	lactation	2	0.576369	0	0
Molecular_function	Mo-molybdopterin synthase activity	0	0	1	0.344828
Biological_process	metanephric ascending thin limb development	0	0	1	0.344828
Biological_process	regulation of neurological system process	8	2.30548	8	2.75862
Biological_process	retina development in camera-type eye	3	0.864553	0	0
Cellular_component	flagellar pocket membrane	1	0.288184	0	0
Biological_process	protein desuccinylation	1	0.288184	0	0
Biological_process	organ morphogenesis	19	5.4755	0	0
Biological_process	epithelial cell morphogenesis involved in placental branching	1	0.288184	0	0
Molecular_function	Ras guanyl-nucleotide exchange factor activity	9	2.59366	0	0
Biological_process	regulation of podosome assembly	2	0.576369	0	0
Cellular_component	m-AAA complex	3	0.864553	0	0
Biological_process	negative regulation of nucleotide biosynthetic process	0	0	3	1.03448
Molecular_function	nucleoside diphosphate kinase activity	2	0.576369	0	0
Biological_process	N-terminal peptidyl-lysine acetylation	1	0.288184	0	0
Biological_process	positive regulation of B cell differentiation	2	0.576369	0	0
Molecular_function	phosphatidylinositol-5-phosphate binding	0	0	2	0.689655
Molecular_function	delta-catenin binding	0	0	2	0.689655
Biological_process	maintenance of protein location in plasma membrane	1	0.288184	0	0
Biological_process	cellular response to growth factor stimulus	13	3.7464	0	0
Molecular_function	ATP binding	45	12.9683	34	11.7241
Biological_process	positive regulation of nucleotide metabolic process	0	0	3	1.03448
Biological_process	regulation of branching involved in prostate gland morphogenesis	1	0.288184	0	0
Molecular_function	identical protein binding	0	0	14	4.82759
Molecular_function	acetate-CoA ligase activity	1	0.288184	0	0
Molecular_function	insulin-like growth factor-activated receptor activity	0	0	1	0.344828
Biological_process	regulation of cardiac muscle tissue growth	3	0.864553	0	0
Biological_process	'de novo' GDP-L-fucose biosynthetic process	0	0	1	0.344828
Biological_process	regulation of dipeptide transport	0	0	1	0.344828
Molecular_function	adenyl nucleotide binding	45	12.9683	36	12.4138
Cellular_component	intracellular organelle part	154	44.3804	0	0
Cellular_component	endosome	15	4.32277	0	0
Biological_process	negative regulation of insulin secretion	4	1.15274	0	0
Biological_process	biological regulation	201	57.9251	0	0
Biological_process	regulation of nucleotide metabolic process	0	0	10	3.44828
Biological_process	regulation of small GTPase mediated signal transduction	8	2.30548	0	0
Molecular_function	protein domain specific binding	0	0	8	2.75862
Molecular_function	transferase activity	0	0	37	12.7586
Biological_process	response to oxygen-containing compound	0	0	20	6.89655
Biological_process	regulation of vasculature development	0	0	6	2.06897
Molecular_function	hydro-lyase activity	0	0	3	1.03448
Biological_process	developmental growth involved in morphogenesis	0	0	4	1.37931
Biological_process	regulation of nucleobase-containing compound metabolic process	70	20.1729	0	0
Biological_process	regulation of striated muscle tissue development	7	2.01729	0	0
Biological_process	epithelial cell differentiation involved in kidney development	0	0	3	1.03448
Biological_process	regulation of system process	14	4.03458	14	4.82759
Biological_process	positive regulation of neurological system process	0	0	4	1.37931
Biological_process	neuron cell-cell adhesion	0	0	2	0.689655
Molecular_function	purine ribonucleoside triphosphate binding	48	13.8329	38	13.1034
Biological_process	dUDP biosynthetic process	1	0.288184	0	0
Biological_process	mitotic spindle checkpoint	0	0	2	0.689655
Biological_process	positive regulation of transmembrane transport	0	0	2	0.689655
Biological_process	single-organism transport	0	0	43	14.8276
Biological_process	regulation of blood coagulation	0	0	4	1.37931
Molecular_function	metal ion binding	92	26.513	68	23.4483
Biological_process	cellular component organization or biogenesis	89	25.6484	0	0
Biological_process	phosphorus metabolic process	0	0	30	10.3448
Biological_process	transmembrane receptor protein tyrosine kinase signaling pathway	14	4.03458	10	3.44828
Biological_process	progesterone biosynthetic process	0	0	1	0.344828
Biological_process	regulation of protein binding	0	0	6	2.06897
Biological_process	divalent inorganic cation homeostasis	0	0	8	2.75862
Biological_process	dopamine uptake	1	0.288184	0	0
Biological_process	regulation of mRNA stability involved in response to stress	1	0.288184	0	0
Molecular_function	nucleic acid binding transcription factor activity	26	7.4928	0	0
Biological_process	prostate epithelial cord elongation	1	0.288184	0	0
Biological_process	negative regulation of interleukin-4 biosynthetic process	0	0	1	0.344828
Biological_process	regulation of cyclic nucleotide metabolic process	0	0	6	2.06897
Biological_process	negative regulation of cellular response to growth factor stimulus	4	1.15274	0	0
Biological_process	regulation of synaptic transmission, glutamatergic	0	0	3	1.03448
Biological_process	metanephric tubule development	0	0	1	0.344828
Molecular_function	small conjugating protein ligase binding	0	0	6	2.06897
Molecular_function	voltage-gated sodium channel activity involved in regulation of bundle of His cell action potential	0	0	1	0.344828
Biological_process	regulation of heart growth	3	0.864553	0	0
Biological_process	regulation of mast cell differentiation	0	0	1	0.344828
Biological_process	neuronal stem cell maintenance	2	0.576369	0	0
Molecular_function	sucrose transmembrane transporter activity	0	0	1	0.344828
Biological_process	cell morphogenesis	10	2.88184	0	0
Biological_process	regulation of axonogenesis	7	2.01729	0	0
Biological_process	beta-carotene metabolic process	0	0	1	0.344828
Biological_process	negative regulation of neutrophil apoptotic process	0	0	1	0.344828
Biological_process	regulation of macrophage differentiation	0	0	2	0.689655
Molecular_function	binding	209	60.2305	160	55.1724
Biological_process	negative regulation of organ growth	0	0	2	0.689655
Biological_process	cellular developmental process	61	17.5793	49	16.8966
Biological_process	embryonic digestive tract morphogenesis	2	0.576369	0	0
Biological_process	regulation of myotube differentiation	3	0.864553	0	0
Molecular_function	protein kinase C activity	0	0	2	0.689655
Molecular_function	ATP-dependent NAD(P)H-hydrate dehydratase activity	0	0	1	0.344828
Biological_process	interleukin-6 production	0	0	1	0.344828
Molecular_function	ligase activity, forming carbon-nitrogen bonds	11	3.17003	0	0
Biological_process	inactivation of MAPKK activity	0	0	1	0.344828
Molecular_function	solute:cation symporter activity	7	2.01729	0	0
Biological_process	virus maturation	1	0.288184	0	0
Biological_process	positive regulation of response to alcohol	1	0.288184	0	0
Biological_process	negative regulation of brain-derived neurotrophic factor receptor signaling pathway	1	0.288184	0	0
Molecular_function	intronic transcription regulatory region DNA binding	2	0.576369	0	0
Biological_process	glomerular epithelial cell differentiation	0	0	2	0.689655
Cellular_component	cytoplasm	113	32.5648	80	27.5862
Biological_process	molybdopterin cofactor metabolic process	0	0	2	0.689655
Biological_process	negative regulation of nitrogen compound metabolic process	27	7.78098	0	0
Biological_process	epithelial fluid transport	0	0	1	0.344828
Biological_process	regulation of molecular function	0	0	34	11.7241
Biological_process	regulation of cAMP biosynthetic process	0	0	5	1.72414
Biological_process	fibroblast growth factor receptor signaling pathway involved in positive regulation of cell proliferation in bone marrow	1	0.288184	0	0
Biological_process	natural killer cell chemotaxis	1	0.288184	0	0
Molecular_function	cation binding	93	26.8012	68	23.4483
Biological_process	regulation of phosphatidylinositol biosynthetic process	0	0	1	0.344828
Biological_process	regulation of transcription, DNA-dependent	65	18.732	0	0
Biological_process	positive regulation of cell activation	0	0	6	2.06897
Biological_process	cellular response to parathyroid hormone stimulus	0	0	1	0.344828
Biological_process	muscle hypertrophy in response to stress	3	0.864553	0	0
Cellular_component	organelle part	156	44.9568	0	0
Molecular_function	taurine transmembrane transporter activity	1	0.288184	0	0
Biological_process	negative regulation of cellular component organization	0	0	14	4.82759
Biological_process	regulation of spindle checkpoint	0	0	2	0.689655
Biological_process	regulation of cardiac muscle tissue development	3	0.864553	0	0
Biological_process	metanephric proximal tubule development	0	0	1	0.344828
Biological_process	regulation of RNA metabolic process	67	19.3084	0	0
Biological_process	cellular response to organic substance	32	9.2219	24	8.27586
Molecular_function	PH domain binding	1	0.288184	1	0.344828
Biological_process	D-aspartate import	1	0.288184	0	0
Molecular_function	adenyl ribonucleotide binding	45	12.9683	36	12.4138
Biological_process	cellular component organization	88	25.3602	0	0
Biological_process	regulation of catabolic process	0	0	15	5.17241
Cellular_component	intrinsic to plasma membrane	28	8.06916	24	8.27586
Molecular_function	protein complex binding	0	0	9	3.10345
Biological_process	positive regulation of epithelial cell differentiation involved in kidney development	0	0	1	0.344828
Molecular_function	cation transmembrane transporter activity	18	5.18732	15	5.17241
Biological_process	mesenchymal cell differentiation involved in lung development	1	0.288184	0	0
Biological_process	respiratory burst involved in defense response	1	0.288184	0	0
Molecular_function	oxoglutarate dehydrogenase (succinyl-transferring) activity	0	0	1	0.344828
Cellular_component	heterochromatin	4	1.15274	0	0
Biological_process	negative regulation of nervous system development	0	0	1	0.344828
Biological_process	locomotory exploration behavior	0	0	2	0.689655
Cellular_component	intermediate filament	0	0	5	1.72414
Molecular_function	calcium-dependent protein serine/threonine kinase activity	2	0.576369	0	0
Molecular_function	myosin VI light chain binding	0	0	1	0.344828
Biological_process	mRNA splicing, via endonucleolytic cleavage and ligation	0	0	1	0.344828
Molecular_function	myosin VI binding	0	0	1	0.344828
Biological_process	formate transport	0	0	1	0.344828
Biological_process	negative regulation of nucleobase-containing compound metabolic process	27	7.78098	0	0
Biological_process	lung lobe morphogenesis	2	0.576369	0	0
Molecular_function	organic acid:sodium symporter activity	4	1.15274	0	0
Molecular_function	PDZ domain binding	0	0	3	1.03448
Biological_process	lymph vessel morphogenesis	0	0	1	0.344828
Molecular_function	high-affinity glutamate transmembrane transporter activity	1	0.288184	0	0
Biological_process	learning or memory	8	2.30548	0	0
Biological_process	fibroblast growth factor receptor signaling pathway	4	1.15274	0	0
Biological_process	peptidyl-amino acid modification	14	4.03458	16	5.51724
Molecular_function	RNA polymerase II transcription factor binding transcription factor activity involved in positive regulation of transcription	3	0.864553	0	0
Biological_process	Wnt receptor catabolic process	1	0.288184	0	0
Biological_process	negative regulation of cyclic nucleotide metabolic process	0	0	3	1.03448
Biological_process	regulation of systemic arterial blood pressure by renin-angiotensin	0	0	2	0.689655
Biological_process	positive regulation of cAMP biosynthetic process	0	0	3	1.03448
Biological_process	regulation of cardiac muscle cell contraction	0	0	2	0.689655
Biological_process	negative regulation of epidermis development	2	0.576369	0	0
Biological_process	uroporphyrinogen III biosynthetic process	0	0	1	0.344828
Biological_process	patterning of blood vessels	2	0.576369	0	0
Biological_process	response to denervation involved in regulation of muscle adaptation	2	0.576369	0	0
Biological_process	negative regulation of transport	10	2.88184	0	0
Biological_process	actin crosslink formation	2	0.576369	0	0
Biological_process	cellular divalent inorganic cation homeostasis	0	0	7	2.41379
Molecular_function	proline:sodium symporter activity	1	0.288184	0	0
Biological_process	embryonic organ morphogenesis	5	1.44092	0	0
Biological_process	negative regulation of protein processing	0	0	2	0.689655
Molecular_function	GTPase activator activity	9	2.59366	0	0
Molecular_function	intracellular ligand-gated ion channel activity	0	0	2	0.689655
Biological_process	cellular response to toxic substance	2	0.576369	0	0
Biological_process	regulation of gene expression, epigenetic	7	2.01729	0	0
Biological_process	brain renin-angiotensin system	0	0	1	0.344828
Cellular_component	plasma membrane part	53	15.2738	42	14.4828
Molecular_function	uroporphyrinogen-III synthase activity	0	0	1	0.344828
Molecular_function	RNA polymerase II core promoter sequence-specific DNA binding	4	1.15274	0	0
Biological_process	membrane repolarization involved in regulation of action potential	0	0	2	0.689655
Biological_process	regulation of cell cycle checkpoint	0	0	3	1.03448
Molecular_function	spectrin binding	2	0.576369	0	0
Biological_process	organ development	23	6.62824	20	6.89655
Biological_process	protein monoubiquitination	0	0	3	1.03448
Biological_process	positive regulation of behavioral fear response	0	0	1	0.344828
Molecular_function	GKAP/Homer scaffold activity	1	0.288184	0	0
Molecular_function	kinase binding	0	0	10	3.44828
Biological_process	neuroepithelial cell differentiation	0	0	3	1.03448
Biological_process	determination of adult lifespan	2	0.576369	0	0
Biological_process	regulation of cell activation	0	0	10	3.44828
Molecular_function	enzyme regulator activity	25	7.20461	0	0
Biological_process	negative regulation of phosphate metabolic process	0	0	10	3.44828
Cellular_component	RNA-induced silencing complex	2	0.576369	0	0
Biological_process	endothelial cell differentiation	2	0.576369	2	0.689655
Biological_process	hindbrain radial glia guided cell migration	2	0.576369	0	0
Cellular_component	nuclear telomeric heterochromatin	1	0.288184	0	0
Biological_process	body fluid secretion	3	0.864553	0	0
Biological_process	negative regulation of gene expression	30	8.64553	0	0
Biological_process	negative regulation of transposition	0	0	1	0.344828
Biological_process	barrier septum assembly	0	0	1	0.344828
Molecular_function	formate transmembrane transporter activity	0	0	1	0.344828
Biological_process	acetate ester biosynthetic process	1	0.288184	0	0
Biological_process	positive regulation of purine nucleotide biosynthetic process	0	0	3	1.03448
Biological_process	single-organism cellular process	192	55.3314	160	55.1724
Biological_process	amino acid import	2	0.576369	0	0
Biological_process	regulation of transmembrane transport	0	0	7	2.41379
Molecular_function	structural constituent of cytoskeleton	5	1.44092	0	0
Biological_process	hindbrain tangential cell migration	1	0.288184	0	0
Biological_process	positive regulation of transferase activity	0	0	11	3.7931
Biological_process	negative regulation of humoral immune response mediated by circulating immunoglobulin	1	0.288184	0	0
Biological_process	regulation of peptidyl-serine phosphorylation	0	0	4	1.37931
Biological_process	glomerular visceral epithelial cell differentiation	0	0	2	0.689655
Molecular_function	R-SMAD binding	2	0.576369	0	0
Cellular_component	cytoskeletal part	37	10.6628	32	11.0345
Cellular_component	postsynaptic membrane	9	2.59366	6	2.06897
Biological_process	regulation of actin filament depolymerization	3	0.864553	0	0
Molecular_function	histone methyltransferase activity	5	1.44092	0	0
Biological_process	regulation of muscle cell differentiation	9	2.59366	0	0
Biological_process	negative regulation of leukocyte differentiation	0	0	4	1.37931
Biological_process	membrane depolarization involved in regulation of Purkinje myocyte cell action potential	0	0	1	0.344828
Biological_process	regulation of reactive oxygen species metabolic process	4	1.15274	0	0
Cellular_component	potassium channel complex	4	1.15274	0	0
Molecular_function	motor activity	7	2.01729	0	0
Biological_process	negative regulation of protein phosphorylation	9	2.59366	0	0
Molecular_function	aldehyde dehydrogenase [NAD(P)+] activity	0	0	2	0.689655
Biological_process	embryonic pattern specification	3	0.864553	0	0
Biological_process	regulation of muscle tissue development	7	2.01729	0	0
Biological_process	glycoprotein metabolic process	4	1.15274	0	0
Biological_process	regulation of signal transduction	51	14.6974	0	0
Molecular_function	cation:amino acid symporter activity	3	0.864553	0	0
Molecular_function	fucokinase activity	0	0	1	0.344828
Biological_process	retinoid metabolic process	0	0	3	1.03448
Biological_process	multicellular organismal signaling	0	0	3	1.03448
Biological_process	negative regulation of transcription from RNA polymerase II promoter during mitosis	1	0.288184	0	0
Biological_process	developmental induction	2	0.576369	0	0
Cellular_component	synaptic membrane	10	2.88184	9	3.10345
Biological_process	regulation of Ras protein signal transduction	7	2.01729	0	0
Biological_process	glyoxylate cycle	0	0	1	0.344828
Cellular_component	molybdopterin synthase complex	0	0	2	0.689655
Biological_process	cell adhesion	19	5.4755	24	8.27586
Biological_process	dephosphorylation	6	1.72911	0	0
Biological_process	regulation of dense core granule biogenesis	0	0	1	0.344828
Biological_process	positive regulation of protein binding	0	0	5	1.72414
Biological_process	wound healing, spreading of cells	2	0.576369	0	0
Biological_process	regulation of cAMP metabolic process	0	0	6	2.06897
Molecular_function	actin binding	9	2.59366	0	0
Biological_process	response to amine stimulus	0	0	3	1.03448
Biological_process	tryptophanyl-tRNA aminoacylation	1	0.288184	0	0
Biological_process	formation of translation initiation complex	1	0.288184	0	0
Biological_process	negative regulation of RNA metabolic process	27	7.78098	0	0
Molecular_function	voltage-gated sodium channel activity involved in regulation of SA node cell action potential	0	0	1	0.344828
Biological_process	epithelial cell proliferation involved in liver morphogenesis	0	0	1	0.344828
Molecular_function	purine-rich negative regulatory element binding	0	0	1	0.344828
Biological_process	regulation of blood vessel size by renin-angiotensin	0	0	1	0.344828
Cellular_component	integral to mitochondrial membrane	3	0.864553	0	0
Biological_process	positive regulation of hepatic stellate cell activation	0	0	1	0.344828
Molecular_function	C-5 sterol desaturase activity	0	0	1	0.344828
Biological_process	regulation of cardiac muscle cell action potential involved in contraction	0	0	2	0.689655
Biological_process	positive regulation of hematopoietic stem cell proliferation	0	0	1	0.344828
Biological_process	negative regulation of transcription, DNA-dependent	26	7.4928	0	0
Biological_process	metanephric nephron tubule morphogenesis	0	0	1	0.344828
Biological_process	mitral valve formation	0	0	1	0.344828
Biological_process	pyrimidine nucleoside diphosphate metabolic process	1	0.288184	0	0
Biological_process	regulation of smooth muscle cell proliferation	4	1.15274	0	0
Biological_process	negative regulation of cell adhesion	6	1.72911	0	0
Biological_process	negative regulation of phosphorus metabolic process	0	0	10	3.44828
Molecular_function	insulin receptor binding	0	0	2	0.689655
Biological_process	regulation of transcription from RNA polymerase II promoter	36	10.3746	28	9.65517
Biological_process	regulation of myeloid cell apoptotic process	0	0	2	0.689655
Biological_process	positive regulation of protein metabolic process	0	0	21	7.24138
Cellular_component	macropinosome	1	0.288184	0	0
Cellular_component	elastic fiber	0	0	1	0.344828
Biological_process	regulation of cardiac muscle contraction	0	0	3	1.03448
Biological_process	positive regulation of dendritic cell differentiation	0	0	1	0.344828
Biological_process	negative regulation of cellular metabolic process	42	12.1037	0	0
Biological_process	regulation of cell projection organization	19	5.4755	0	0
Biological_process	epithelial cell maturation	2	0.576369	0	0
Biological_process	negative regulation of immunoglobulin mediated immune response	1	0.288184	0	0
Biological_process	negative regulation of transforming growth factor-beta secretion	1	0.288184	1	0.344828
Biological_process	regulation of purine nucleotide biosynthetic process	0	0	5	1.72414
Biological_process	negative regulation of myeloid cell differentiation	0	0	6	2.06897
Biological_process	negative regulation of cell differentiation	17	4.89914	0	0
Cellular_component	vacuolar part	0	0	9	3.10345
Molecular_function	semaphorin receptor activity	2	0.576369	0	0
Biological_process	regulation of canonical Wnt receptor signaling pathway	7	2.01729	0	0
Biological_process	regulation of grooming behavior	0	0	1	0.344828
Biological_process	epidermal growth factor receptor signaling pathway	0	0	3	1.03448
Molecular_function	calcium-dependent protein kinase activity	2	0.576369	0	0
Molecular_function	glutamate receptor binding	0	0	2	0.689655
Molecular_function	purine nucleotide binding	48	13.8329	40	13.7931
Biological_process	endocytosis	12	3.45821	0	0
Molecular_function	protein kinase binding	0	0	8	2.75862
Biological_process	positive regulation of histone H4 acetylation	0	0	1	0.344828
Cellular_component	proteinaceous extracellular matrix	9	2.59366	7	2.41379
Biological_process	renal tubule morphogenesis	0	0	2	0.689655
Biological_process	positive regulation of nucleobase-containing compound metabolic process	34	9.79827	30	10.3448
Biological_process	nephron tubule epithelial cell differentiation	0	0	1	0.344828
Biological_process	establishment of mitotic spindle orientation	0	0	2	0.689655
Biological_process	regulation of cyclic nucleotide biosynthetic process	0	0	5	1.72414
Biological_process	melanocyte differentiation	0	0	3	1.03448
Biological_process	posttranscriptional gene silencing by RNA	2	0.576369	0	0
Biological_process	hematopoietic or lymphoid organ development	0	0	7	2.41379
Biological_process	adenylate cyclase-inhibiting G-protein coupled glutamate receptor signaling pathway	0	0	2	0.689655
Biological_process	D-aspartate transport	1	0.288184	0	0
Biological_process	regulation of myoblast fusion	2	0.576369	0	0
Biological_process	regulation of calcium ion transport	0	0	6	2.06897
Biological_process	response to anesthetic	1	0.288184	0	0
Biological_process	regulation of histone H2B ubiquitination	1	0.288184	0	0
Biological_process	regulation of systemic arterial blood pressure by hormone	0	0	2	0.689655
Cellular_component	intrinsic to internal side of plasma membrane	2	0.576369	0	0
Biological_process	positive regulation of synaptic transmission	0	0	4	1.37931
Cellular_component	alphav-beta3 integrin-IGF-1-IGF1R complex	0	0	1	0.344828
Molecular_function	nucleoside phosphate binding	58	16.7147	47	16.2069
Biological_process	post-embryonic development	5	1.44092	0	0
Biological_process	positive regulation of lymphocyte differentiation	3	0.864553	3	1.03448
Molecular_function	active transmembrane transporter activity	14	4.03458	0	0
Biological_process	negative regulation of axonogenesis	0	0	3	1.03448
Biological_process	gene silencing	6	1.72911	0	0
Molecular_function	solute:sodium symporter activity	7	2.01729	0	0
Biological_process	cell-substrate adherens junction assembly	2	0.576369	3	1.03448
Biological_process	striated muscle cell differentiation	4	1.15274	0	0
Biological_process	protein localization to membrane	0	0	4	1.37931
Molecular_function	hydrolase activity, acting on carbon-nitrogen (but not peptide) bonds, in linear amides	4	1.15274	0	0
Biological_process	regulation of extent of cell growth	5	1.44092	0	0
Biological_process	cellular response to light stimulus	4	1.15274	0	0
Biological_process	regulation of hepatic stellate cell activation	0	0	1	0.344828
Biological_process	positive regulation of transcription from RNA polymerase II promoter	22	6.34006	16	5.51724
Biological_process	positive regulation of cellular component biogenesis	0	0	4	1.37931
Biological_process	inositol trisphosphate metabolic process	0	0	1	0.344828
Molecular_function	transition metal ion binding	34	9.79827	0	0
Biological_process	B cell receptor signaling pathway	4	1.15274	0	0
Biological_process	regulation of sprouting of injured axon	0	0	1	0.344828
Biological_process	regulation of smooth muscle cell migration	3	0.864553	0	0
Biological_process	response to growth factor stimulus	13	3.7464	0	0
Biological_process	distal tubule morphogenesis	0	0	1	0.344828
Biological_process	zonula adherens maintenance	0	0	1	0.344828
Biological_process	sinoatrial valve morphogenesis	0	0	1	0.344828
Biological_process	retinal rod cell differentiation	1	0.288184	0	0
Biological_process	mesodermal cell differentiation	2	0.576369	0	0
Molecular_function	inward rectifier potassium channel activity	2	0.576369	0	0
Molecular_function	N-acetyl-beta-glucosaminyl-glycoprotein 4-beta-N-acetylgalactosaminyltransferase activity	1	0.288184	0	0
Cellular_component	polar microtubule	0	0	2	0.689655
Biological_process	response to muscle inactivity	2	0.576369	0	0
Biological_process	regulation of hemostasis	0	0	4	1.37931
Molecular_function	sodium channel inhibitor activity	1	0.288184	0	0
Biological_process	regulation of cell communication	64	18.4438	45	15.5172
Molecular_function	histone methyltransferase activity (H3-K79 specific)	0	0	1	0.344828
Cellular_component	ion channel complex	0	0	9	3.10345
Biological_process	calcium-independent cell-matrix adhesion	0	0	1	0.344828
Cellular_component	alpha-beta T cell receptor complex	1	0.288184	0	0
Molecular_function	phosphoserine phosphatase activity	1	0.288184	0	0
Biological_process	anatomical structure development	57	16.4265	43	14.8276
Molecular_function	deoxycytidine deaminase activity	0	0	1	0.344828
Biological_process	response to organonitrogen compound	0	0	17	5.86207
Biological_process	regulation of non-canonical Wnt receptor signaling pathway	2	0.576369	0	0
Biological_process	positive regulation of nephron tubule epithelial cell differentiation	0	0	1	0.344828
Molecular_function	malonyl-CoA synthetase activity	1	0.288184	0	0
Biological_process	response to amino acid stimulus	4	1.15274	0	0
Biological_process	RNA secondary structure unwinding	3	0.864553	0	0
Biological_process	pyridine-containing compound biosynthetic process	2	0.576369	0	0
Biological_process	membrane depolarization involved in regulation of action potential	0	0	4	1.37931
Biological_process	regulation of cellular response to heat	3	0.864553	0	0
Biological_process	cell junction assembly	5	1.44092	0	0
Molecular_function	NAADP-sensitive calcium-release channel activity	0	0	1	0.344828
Biological_process	regulation of neuron projection development	15	4.32277	9	3.10345
Molecular_function	glycerol-3-phosphate O-acyltransferase activity	0	0	1	0.344828
Biological_process	regulation of anatomical structure morphogenesis	30	8.64553	0	0
Biological_process	adenylate cyclase-modulating G-protein coupled receptor signaling pathway	0	0	5	1.72414
Molecular_function	NAD+ kinase activity	1	0.288184	0	0
Biological_process	pyrimidine deoxyribonucleoside diphosphate biosynthetic process	1	0.288184	0	0
Biological_process	L-amino acid import	2	0.576369	0	0
Biological_process	negative regulation of dendritic cell differentiation	0	0	1	0.344828
Biological_process	protein localization to plasma membrane	3	0.864553	0	0
Molecular_function	adenosine receptor binding	0	0	1	0.344828
Biological_process	memory	4	1.15274	0	0
Biological_process	oncostatin-M-mediated signaling pathway	1	0.288184	0	0
Molecular_function	inositol hexakisphosphate binding	0	0	1	0.344828
Biological_process	regulation of complement activation, classical pathway	0	0	1	0.344828
Biological_process	regulation of G1/S transition of mitotic cell cycle	7	2.01729	0	0
Biological_process	negative regulation of pathway-restricted SMAD protein phosphorylation	2	0.576369	0	0
Molecular_function	phosphatidylinositol-3-phosphate binding	0	0	3	1.03448
Biological_process	positive regulation of action potential	1	0.288184	0	0
Molecular_function	aldehyde dehydrogenase (NAD) activity	0	0	2	0.689655
Molecular_function	ATPase activity	12	3.45821	0	0
Biological_process	fat cell differentiation	5	1.44092	0	0
Biological_process	striated muscle cell apoptotic process	0	0	1	0.344828
Biological_process	columnar/cuboidal epithelial cell maturation	1	0.288184	0	0
Molecular_function	voltage-gated sodium channel activity involved in regulation of cardiac muscle cell action potential	0	0	1	0.344828
Biological_process	peptidyl-lysine modification	7	2.01729	0	0
Biological_process	vesicle-mediated transport	21	6.05187	0	0
Biological_process	blood vessel morphogenesis	0	0	3	1.03448
Molecular_function	GTPase binding	7	2.01729	0	0
Biological_process	establishment of protein localization	28	8.06916	0	0
Biological_process	artery development	2	0.576369	0	0
Biological_process	negative regulation of signaling	28	8.06916	0	0
Molecular_function	proline-rich region binding	3	0.864553	0	0
Cellular_component	FACT complex	1	0.288184	0	0
Biological_process	immune system development	0	0	1	0.344828
Biological_process	adenosine catabolic process	0	0	1	0.344828
Molecular_function	low voltage-gated calcium channel activity	1	0.288184	0	0
Molecular_function	protein C-terminus binding	5	1.44092	0	0
Biological_process	regulation of homeostatic process	0	0	9	3.10345
Cellular_component	chromosome, centromeric core region	1	0.288184	0	0
Biological_process	negative regulation of macromolecule biosynthetic process	30	8.64553	0	0
Biological_process	regulation of cellular localization	21	6.05187	0	0
Biological_process	pyrimidine nucleoside diphosphate biosynthetic process	1	0.288184	0	0
Biological_process	microtubule bundle formation	0	0	3	1.03448
Molecular_function	malate dehydrogenase (oxaloacetate-decarboxylating) (NADP+) activity	1	0.288184	0	0
Cellular_component	cation channel complex	6	1.72911	6	2.06897
Cellular_component	platelet dense granule	0	0	1	0.344828
Biological_process	activation of protein kinase B activity	0	0	2	0.689655
Cellular_component	telomeric heterochromatin	2	0.576369	0	0
Cellular_component	mitotic spindle midzone	2	0.576369	0	0
Biological_process	medial motor column neuron differentiation	1	0.288184	0	0
Biological_process	cellular response to organonitrogen compound	0	0	11	3.7931
Biological_process	dTDP metabolic process	1	0.288184	0	0
Molecular_function	thyroid hormone receptor activator activity	0	0	1	0.344828
Cellular_component	early endosome membrane	6	1.72911	0	0
Biological_process	central nervous system neuron axonogenesis	0	0	2	0.689655
Molecular_function	protein methyltransferase activity	5	1.44092	0	0
Biological_process	cerebrospinal fluid secretion	1	0.288184	0	0
Molecular_function	succinate dehydrogenase (ubiquinone) activity	1	0.288184	0	0
Biological_process	chromosome passenger complex localization to kinetochore	1	0.288184	0	0
Biological_process	negative regulation of Wnt receptor signaling pathway	7	2.01729	0	0
Biological_process	regulation of abscisic acid mediated signaling pathway	1	0.288184	0	0
Cellular_component	mitotic spindle	0	0	3	1.03448
Biological_process	organ growth	2	0.576369	0	0
Biological_process	regulation of release of sequestered calcium ion into cytosol	0	0	3	1.03448
Cellular_component	cytoskeleton	24	6.91643	0	0
Molecular_function	extracellular matrix constituent conferring elasticity	0	0	1	0.344828
Molecular_function	uptake transmembrane transporter activity	0	0	1	0.344828
Biological_process	regulation of T cell differentiation	4	1.15274	0	0
Cellular_component	oncostatin-M receptor complex	1	0.288184	0	0
Biological_process	dendrite regeneration	1	0.288184	0	0
Biological_process	blood coagulation, fibrin clot formation	1	0.288184	1	0.344828
Biological_process	inner mitochondrial membrane organization	2	0.576369	0	0
Molecular_function	histone threonine kinase activity	0	0	1	0.344828
Molecular_function	beta-2 adrenergic receptor binding	0	0	1	0.344828
Biological_process	short-chain fatty acid metabolic process	2	0.576369	0	0
Biological_process	regulation of cell projection assembly	5	1.44092	0	0
Molecular_function	microtubule motor activity	5	1.44092	0	0
Molecular_function	GTPase regulator activity	20	5.76369	0	0
Biological_process	regulation of developmental growth	8	2.30548	0	0
Molecular_function	sterol response element binding	1	0.288184	0	0
Biological_process	natural killer cell differentiation	2	0.576369	0	0
Biological_process	epithelium migration	1	0.288184	0	0
Molecular_function	activating transcription factor binding	3	0.864553	0	0
Biological_process	regulation of cellular macromolecule biosynthetic process	70	20.1729	0	0
Cellular_component	endocytic vesicle membrane	5	1.44092	0	0
Molecular_function	pyrimidine- and adenine-specific:sodium symporter activity	1	0.288184	0	0
Biological_process	protein modification process	46	13.2565	43	14.8276
Molecular_function	regulatory region DNA binding	25	7.20461	0	0
Molecular_function	core promoter binding	7	2.01729	0	0
Biological_process	regulation of striated muscle cell differentiation	5	1.44092	0	0
Biological_process	regulation of synaptic transmission	7	2.01729	8	2.75862
Biological_process	regulation of coagulation	0	0	4	1.37931
Biological_process	mRNA cleavage involved in gene silencing by miRNA	1	0.288184	0	0
Biological_process	regulation of phosphate metabolic process	0	0	30	10.3448
Biological_process	neuromuscular process controlling balance	0	0	3	1.03448
Biological_process	cell motility	22	6.34006	20	6.89655
Biological_process	muscle adaptation	3	0.864553	0	0
Biological_process	peptidyl-serine phosphorylation	0	0	10	3.44828
Biological_process	cell septum assembly	0	0	1	0.344828
Biological_process	nucleoside catabolic process	0	0	3	1.03448
Molecular_function	glucuronosyl-N-acetylglucosaminyl-proteoglycan 4-alpha-N-acetylglucosaminyltransferase activity	1	0.288184	0	0
Cellular_component	lamellipodium membrane	2	0.576369	0	0
Biological_process	developmental process	105	30.2594	75	25.8621
Biological_process	neurogenesis	5	1.44092	0	0
Molecular_function	G-protein coupled nucleotide receptor binding	0	0	1	0.344828
Biological_process	regulation of cell morphogenesis involved in differentiation	14	4.03458	0	0
Biological_process	regulation of mitotic cell cycle phase transition	8	2.30548	0	0
Biological_process	regulation of heart rate by chemical signal	1	0.288184	0	0
Biological_process	myotube cell development	2	0.576369	0	0
Biological_process	localization	16	4.61095	0	0
Biological_process	immunoglobulin secretion involved in immune response	1	0.288184	0	0
Biological_process	positive regulation of purine nucleotide metabolic process	0	0	3	1.03448
Cellular_component	neuron projection	27	7.78098	0	0
Biological_process	ion transport	24	6.91643	0	0
Biological_process	glial cell migration	2	0.576369	0	0
Biological_process	regulation of striated muscle contraction	0	0	3	1.03448
Cellular_component	extrinsic to plasma membrane	0	0	5	1.72414
Biological_process	developmental growth	0	0	6	2.06897
Biological_process	response to endogenous stimulus	28	8.06916	21	7.24138
Biological_process	basement membrane organization	2	0.576369	0	0
Cellular_component	voltage-gated calcium channel complex	0	0	3	1.03448
Biological_process	regulation of osteoblast proliferation	2	0.576369	0	0
Biological_process	epithelial cell differentiation	0	0	9	3.10345
Molecular_function	ADP-dependent NAD(P)H-hydrate dehydratase activity	0	0	1	0.344828
Biological_process	protein modification by small protein conjugation	0	0	15	5.17241
Biological_process	positive regulation of biological process	89	25.6484	78	26.8966
Molecular_function	bicarbonate transmembrane transporter activity	0	0	2	0.689655
Biological_process	astrocyte fate commitment	1	0.288184	0	0
Biological_process	regulation of definitive erythrocyte differentiation	0	0	1	0.344828
Molecular_function	substrate-specific transmembrane transporter activity	27	7.78098	20	6.89655
Molecular_function	inorganic anion exchanger activity	0	0	2	0.689655
Biological_process	negative regulation of cellular biosynthetic process	29	8.35735	0	0
Biological_process	positive regulation of interleukin-2 production	0	0	2	0.689655
Biological_process	peptide metabolic process	0	0	4	1.37931
Biological_process	cell migration in hindbrain	3	0.864553	0	0
Molecular_function	metalloendopeptidase activity	0	0	6	2.06897
Molecular_function	monovalent inorganic cation transmembrane transporter activity	13	3.7464	0	0
Molecular_function	growth factor binding	5	1.44092	0	0
Biological_process	regulation of metal ion transport	0	0	9	3.10345
Cellular_component	intracellular	0	0	11	3.7931
Biological_process	columnar/cuboidal epithelial cell differentiation	0	0	3	1.03448
Molecular_function	omega-6 fatty acid desaturase activity	0	0	1	0.344828
Molecular_function	soluble NSF attachment protein activity	0	0	1	0.344828
Biological_process	regulation of bundle of His cell action potential	0	0	1	0.344828
Molecular_function	ankyrin binding	4	1.15274	2	0.689655
Biological_process	regulation of body fluid levels	7	2.01729	7	2.41379
Molecular_function	deaminase activity	0	0	2	0.689655
Molecular_function	cAMP binding	0	0	2	0.689655
Biological_process	spindle assembly checkpoint	0	0	2	0.689655
Molecular_function	purine nucleoside binding	48	13.8329	38	13.1034
Biological_process	negative regulation of metabolic process	45	12.9683	0	0
Molecular_function	3-methyl-2-oxobutanoate dehydrogenase (2-methylpropanoyl-transferring) activity	1	0.288184	0	0
Molecular_function	ribonucleoside binding	48	13.8329	38	13.1034
Biological_process	response to antibiotic	0	0	2	0.689655
Biological_process	regulation of ion transport	0	0	10	3.44828
Biological_process	calcium ion transmembrane transport	0	0	4	1.37931
Biological_process	propionate biosynthetic process	1	0.288184	0	0
Biological_process	progesterone metabolic process	0	0	1	0.344828
Biological_process	uroporphyrinogen III metabolic process	0	0	1	0.344828
Biological_process	negative regulation of sprouting of injured axon	0	0	1	0.344828
Biological_process	short-chain fatty acid catabolic process	1	0.288184	1	0.344828
Biological_process	positive regulation of glomerular filtration	0	0	1	0.344828
Biological_process	positive regulation of oligopeptide transport	0	0	1	0.344828
Biological_process	D-amino acid transport	1	0.288184	0	0
Biological_process	synapse assembly	4	1.15274	3	1.03448
Molecular_function	cyclin-dependent protein kinase activating kinase activity	1	0.288184	0	0
Biological_process	ureter morphogenesis	1	0.288184	0	0
Biological_process	positive regulation of cellular protein metabolic process	0	0	18	6.2069
Biological_process	heart development	0	0	7	2.41379
Molecular_function	protein-lysine N-methyltransferase activity	5	1.44092	0	0
Molecular_function	SMC family protein binding	1	0.288184	0	0
Molecular_function	phosphatidylinositol-4-phosphate binding	0	0	2	0.689655
Molecular_function	tryptophan-tRNA ligase activity	1	0.288184	0	0
Molecular_function	metal ion transmembrane transporter activity	17	4.89914	13	4.48276
Biological_process	regulation of kinase activity	0	0	14	4.82759
Biological_process	negative regulation of barbed-end actin filament capping	1	0.288184	0	0
Molecular_function	RNA polymerase II regulatory region DNA binding	15	4.32277	0	0
Biological_process	transmembrane transport	0	0	12	4.13793
Biological_process	disaccharide transport	0	0	1	0.344828
Biological_process	positive regulation of neurotransmitter uptake	1	0.288184	0	0
Molecular_function	nucleoside-triphosphatase regulator activity	20	5.76369	0	0
Biological_process	negative regulation of plasminogen activation	0	0	1	0.344828
Molecular_function	cation channel activity	9	2.59366	10	3.44828
Cellular_component	integral to mitochondrial inner membrane	3	0.864553	0	0
Molecular_function	malate dehydrogenase (decarboxylating) activity	1	0.288184	0	0
Biological_process	cell-cell junction organization	6	1.72911	5	1.72414
Biological_process	response to reactive oxygen species	6	1.72911	0	0
Biological_process	hemostasis	0	0	4	1.37931
Biological_process	antigen receptor-mediated signaling pathway	5	1.44092	0	0
Molecular_function	fatty acid alpha-hydroxylase activity	1	0.288184	0	0
Cellular_component	RNAi effector complex	2	0.576369	0	0
Biological_process	aorta development	2	0.576369	0	0
Molecular_function	calmodulin binding	0	0	3	1.03448
Biological_process	pigment cell differentiation	0	0	3	1.03448
Biological_process	mitochondrial protein processing	2	0.576369	0	0
Biological_process	cellular response to oxidative stress	6	1.72911	0	0
Biological_process	fibroblast growth factor receptor signaling pathway involved in mammary gland specification	1	0.288184	0	0
Molecular_function	3-phosphoinositide-dependent protein kinase activity	0	0	1	0.344828
Cellular_component	presynaptic membrane	0	0	3	1.03448
Biological_process	response to drug	10	2.88184	0	0
Biological_process	myoblast migration involved in skeletal muscle regeneration	0	0	1	0.344828
Biological_process	positive regulation of adenylate cyclase activity	0	0	2	0.689655
Biological_process	regulation of AV node cell action potential	0	0	1	0.344828
Biological_process	cobalamin biosynthetic process	0	0	1	0.344828
Cellular_component	protein complex	85	24.4957	67	23.1034
Molecular_function	protein binding	90	25.9366	67	23.1034
Biological_process	regulation of extrathymic T cell differentiation	1	0.288184	0	0
Biological_process	oxalate transport	0	0	1	0.344828
Biological_process	cellular response to topologically incorrect protein	0	0	3	1.03448
Cellular_component	adherens junction	20	5.76369	0	0
Molecular_function	calmodulin-dependent protein kinase activity	3	0.864553	0	0
Biological_process	HAC1-type intron splice site recognition and cleavage	0	0	1	0.344828
Molecular_function	beta-catenin binding	0	0	3	1.03448
Cellular_component	intrinsic to mitochondrial inner membrane	3	0.864553	0	0
Biological_process	adherens junction assembly	3	0.864553	3	1.03448
Biological_process	regulation of long-term neuronal synaptic plasticity	0	0	2	0.689655
Biological_process	positive regulation of macromolecule metabolic process	46	13.2565	44	15.1724
Molecular_function	thyroid hormone receptor coactivator activity	0	0	1	0.344828
Biological_process	response to mycophenolic acid	0	0	1	0.344828
Biological_process	regulation of signaling	62	17.8674	44	15.1724
Biological_process	striated muscle hypertrophy	3	0.864553	0	0
Biological_process	protein phosphorylation	0	0	15	5.17241
Biological_process	regulation of cellular process	182	52.4496	0	0
Biological_process	lateral motor column neuron migration	1	0.288184	0	0
Cellular_component	PCNA-p21 complex	1	0.288184	0	0
Biological_process	epithelial to mesenchymal transition	3	0.864553	0	0
Biological_process	negative regulation of appetite by leptin-mediated signaling pathway	0	0	1	0.344828
Biological_process	phosphate-containing compound metabolic process	0	0	30	10.3448
Biological_process	acetylcholine biosynthetic process	1	0.288184	0	0
Biological_process	adrenergic receptor signaling pathway involved in positive regulation of heart rate	0	0	1	0.344828
Biological_process	recycling endosome to Golgi transport	1	0.288184	0	0
Biological_process	catecholamine uptake involved in synaptic transmission	1	0.288184	0	0
Biological_process	collagen-activated tyrosine kinase receptor signaling pathway	0	0	1	0.344828
Molecular_function	histone methyltransferase activity (H3-K27 specific)	1	0.288184	0	0
Biological_process	regulation of fibrinolysis	0	0	1	0.344828
Biological_process	tooth eruption	1	0.288184	0	0
Molecular_function	chloride ion binding	2	0.576369	0	0
Biological_process	response to nitrogen compound	0	0	18	6.2069
Biological_process	regulation of neurogenesis	21	6.05187	0	0
Biological_process	negative regulation of peptide hormone secretion	4	1.15274	0	0
Biological_process	mesenchymal cell proliferation involved in lung development	1	0.288184	0	0
Biological_process	cellular protein catabolic process	2	0.576369	0	0
Molecular_function	syntaxin binding	0	0	3	1.03448
Biological_process	primary heart field specification	0	0	1	0.344828
Biological_process	single-organism behavior	12	3.45821	0	0
Biological_process	inositol phosphate-mediated signaling	2	0.576369	0	0
Biological_process	negative regulation of cAMP biosynthetic process	0	0	3	1.03448
Biological_process	embryonic hindlimb morphogenesis	3	0.864553	0	0
Biological_process	positive regulation of sodium ion transport	2	0.576369	2	0.689655
Biological_process	positive regulation of dipeptide transport	0	0	1	0.344828
Biological_process	cell development	15	4.32277	13	4.48276
Biological_process	beta-amyloid clearance	1	0.288184	1	0.344828
Cellular_component	endosomal part	13	3.7464	0	0
Cellular_component	clathrin coat	2	0.576369	0	0
Biological_process	positive regulation of protein phosphorylation	0	0	14	4.82759
Biological_process	blood coagulation	0	0	4	1.37931
Molecular_function	calcium-dependent cysteine-type endopeptidase activity	2	0.576369	0	0
Biological_process	renal filtration cell differentiation	0	0	2	0.689655
Cellular_component	cilium membrane	0	0	3	1.03448
Biological_process	regulation of nucleotide-excision repair	0	0	1	0.344828
Molecular_function	neurotransmitter transporter activity	4	1.15274	0	0
Biological_process	negative regulation of platelet activation	0	0	1	0.344828
Biological_process	synaptic vesicle clustering	0	0	1	0.344828
Biological_process	positive regulation of gastric acid secretion	1	0.288184	0	0
Molecular_function	symporter activity	10	2.88184	0	0
Biological_process	membrane depolarization involved in regulation of cardiac muscle cell action potential	0	0	3	1.03448
Biological_process	positive regulation of intrinsic apoptotic signaling pathway by p53 class mediator	1	0.288184	0	0
Cellular_component	laminin-11 complex	0	0	1	0.344828
Biological_process	prolactin signaling pathway	1	0.288184	0	0
Molecular_function	enzyme activator activity	13	3.7464	0	0
Molecular_function	organic anion transmembrane transporter activity	7	2.01729	0	0
Molecular_function	voltage-gated calcium channel activity involved in regulation of SA node cell action potential	0	0	1	0.344828
Biological_process	spermatogenesis, exchange of chromosomal proteins	0	0	1	0.344828
Biological_process	positive regulation of monocyte extravasation	1	0.288184	0	0
Biological_process	regulation of membrane repolarization	0	0	2	0.689655
Biological_process	regulation of developmental process	54	15.562	38	13.1034
Biological_process	regulation of purine nucleotide metabolic process	0	0	10	3.44828
Biological_process	gamma-aminobutyric acid biosynthetic process	1	0.288184	0	0
Molecular_function	plus-end-directed microtubule motor activity	2	0.576369	0	0
Biological_process	regulation of cellular component biogenesis	20	5.76369	0	0
Biological_process	negative regulation of nucleotide metabolic process	0	0	3	1.03448
Biological_process	regulation of blood volume by renin-angiotensin	0	0	1	0.344828
Biological_process	cell morphogenesis involved in neuron differentiation	2	0.576369	0	0
Biological_process	cardiac muscle hypertrophy	3	0.864553	0	0
Biological_process	negative regulation of hormone secretion	4	1.15274	0	0
Molecular_function	RNA polymerase II transcription coactivator activity	3	0.864553	0	0
Biological_process	regulation of B cell differentiation	3	0.864553	0	0
Cellular_component	podosome	4	1.15274	0	0
Biological_process	establishment of mitotic spindle localization	0	0	2	0.689655
Biological_process	regulation of synaptic plasticity	5	1.44092	0	0
Biological_process	barbed-end actin filament capping	0	0	2	0.689655
Biological_process	regulation of primary metabolic process	0	0	74	25.5172
Molecular_function	adrenergic receptor binding	0	0	2	0.689655
Biological_process	cytidine catabolic process	0	0	1	0.344828
Biological_process	DNA cytosine deamination	0	0	1	0.344828
Biological_process	ion homeostasis	0	0	17	5.86207
Biological_process	G-protein coupled glutamate receptor signaling pathway	0	0	2	0.689655
Biological_process	positive regulation of smooth muscle cell chemotaxis	1	0.288184	0	0
Biological_process	cellular cation homeostasis	0	0	9	3.10345
Biological_process	mesonephric duct development	0	0	1	0.344828
Biological_process	cellular response to endogenous stimulus	22	6.34006	15	5.17241
Biological_process	regulation of insulin secretion	5	1.44092	0	0
Biological_process	brainstem development	1	0.288184	0	0
Biological_process	proximal tubule development	0	0	1	0.344828
Cellular_component	zymogen granule membrane	2	0.576369	0	0
Biological_process	membrane depolarization	0	0	5	1.72414
Molecular_function	voltage-gated ion channel activity	7	2.01729	7	2.41379
Biological_process	positive regulation of macrophage apoptotic process	0	0	1	0.344828
Biological_process	positive regulation of biosynthetic process	34	9.79827	28	9.65517
Biological_process	cleavage furrow ingression	1	0.288184	0	0
Biological_process	activation of protein kinase activity	0	0	7	2.41379
Biological_process	posttranscriptional gene silencing	2	0.576369	0	0
Biological_process	cell differentiation involved in kidney development	0	0	3	1.03448
Biological_process	negative regulation of cell proliferation	14	4.03458	0	0
Biological_process	synapse organization	6	1.72911	4	1.37931
Biological_process	regulation of autophagic vacuole assembly	2	0.576369	0	0
Biological_process	white fat cell differentiation	2	0.576369	0	0
Biological_process	regulation of cell growth	0	0	8	2.75862
Molecular_function	nucleoside:sodium symporter activity	1	0.288184	0	0
Biological_process	positive regulation of fibroblast proliferation	4	1.15274	3	1.03448
Biological_process	cellular response to oxygen-containing compound	15	4.32277	16	5.51724
Cellular_component	semaphorin receptor complex	2	0.576369	0	0
Biological_process	interleukin-6 secretion	0	0	1	0.344828
Molecular_function	voltage-gated channel activity	7	2.01729	7	2.41379
Biological_process	positive regulation of synapse assembly	0	0	3	1.03448
Biological_process	cellular calcium ion homeostasis	0	0	7	2.41379
Molecular_function	nucleotide binding	58	16.7147	47	16.2069
Cellular_component	anchoring junction	20	5.76369	0	0
Cellular_component	postsynaptic density	8	2.30548	7	2.41379
Biological_process	regulation of morphogenesis of a branching structure	3	0.864553	0	0
Biological_process	mitotic sister chromatid segregation	0	0	2	0.689655
Cellular_component	vacuolar membrane	0	0	8	2.75862
Biological_process	positive regulation of alpha-beta T cell activation	0	0	3	1.03448
Biological_process	exploration behavior	0	0	2	0.689655
Biological_process	regulation of cellular component organization	53	15.2738	37	12.7586
Biological_process	regulation of cardiac muscle cell membrane potential	0	0	2	0.689655
Biological_process	regulation of axon extension	4	1.15274	0	0
Biological_process	cell migration	18	5.18732	19	6.55172
Biological_process	molybdopterin cofactor biosynthetic process	0	0	2	0.689655
Biological_process	positive regulation of gene expression	36	10.3746	26	8.96552
Molecular_function	substrate-specific transporter activity	32	9.2219	23	7.93103
Biological_process	regulation of neuron differentiation	19	5.4755	11	3.7931
Cellular_component	cell projection	40	11.5274	0	0
Molecular_function	proteoglycan binding	0	0	2	0.689655
Biological_process	cellular response to hydrogen peroxide	5	1.44092	0	0
Biological_process	C21-steroid hormone biosynthetic process	0	0	1	0.344828
Molecular_function	formate efflux transmembrane transporter activity	0	0	1	0.344828
Biological_process	plus-end specific microtubule depolymerization	1	0.288184	0	0
Biological_process	homophilic cell adhesion	0	0	7	2.41379
Biological_process	negative regulation of cell-substrate adhesion	4	1.15274	0	0
Biological_process	eye morphogenesis	3	0.864553	0	0
Biological_process	hindlimb morphogenesis	3	0.864553	0	0
Biological_process	pyrimidine-containing compound catabolic process	0	0	2	0.689655
Cellular_component	perineuronal net	0	0	1	0.344828
Biological_process	mannitol transport	0	0	1	0.344828
Biological_process	neuron projection morphogenesis	0	0	6	2.06897
Biological_process	regulation of multicellular organismal development	40	11.5274	29	10
Biological_process	ascending thin limb development	0	0	1	0.344828
Biological_process	positive regulation of transcription, DNA-dependent	32	9.2219	22	7.58621
Biological_process	reproductive system development	0	0	1	0.344828
Biological_process	striatal medium spiny neuron differentiation	1	0.288184	0	0
Biological_process	positive regulation of cyclic nucleotide metabolic process	0	0	3	1.03448
Biological_process	primitive erythrocyte differentiation	0	0	1	0.344828
Biological_process	regulation of ERK1 and ERK2 cascade	0	0	7	2.41379
Molecular_function	isocitrate dehydrogenase (NADP+) activity	0	0	1	0.344828
Biological_process	membrane depolarization involved in regulation of AV node cell action potential	0	0	2	0.689655
Molecular_function	inorganic anion transmembrane transporter activity	0	0	4	1.37931
Molecular_function	acid-thiol ligase activity	2	0.576369	0	0
Biological_process	intestinal absorption	0	0	2	0.689655
Biological_process	nerve growth factor processing	1	0.288184	0	0
Molecular_function	organic acid transmembrane transporter activity	7	2.01729	0	0
Molecular_function	endopeptidase activity	14	4.03458	0	0
Biological_process	activation of protein kinase C activity	0	0	1	0.344828
Molecular_function	JUN kinase binding	0	0	1	0.344828
Biological_process	regulation of nitrogen compound metabolic process	72	20.7493	0	0
Biological_process	regulation of growth	14	4.03458	12	4.13793
Molecular_function	protein serine/threonine kinase activity	0	0	14	4.82759
Biological_process	brain development	7	2.01729	5	1.72414
Cellular_component	integral to plasma membrane	26	7.4928	24	8.27586
Biological_process	negative regulation of substrate adhesion-dependent cell spreading	3	0.864553	0	0
Molecular_function	ion transmembrane transporter activity	25	7.20461	20	6.89655
Molecular_function	methylated-DNA-[protein]-cysteine S-methyltransferase activity	0	0	1	0.344828
Molecular_function	sterol desaturase activity	0	0	1	0.344828
Biological_process	positive regulation of nervous system development	0	0	3	1.03448
Molecular_function	protein-malonyllysine demalonylase activity	1	0.288184	0	0
Biological_process	neuron-neuron synaptic transmission	3	0.864553	4	1.37931
Biological_process	negative regulation of striated muscle cell differentiation	2	0.576369	0	0
Biological_process	negative regulation of myeloid leukocyte differentiation	0	0	4	1.37931
Biological_process	neuron projection guidance	8	2.30548	0	0
Biological_process	inosine metabolic process	0	0	1	0.344828
Cellular_component	Z disc	5	1.44092	0	0
Biological_process	protein import into mitochondrial intermembrane space	2	0.576369	0	0
Molecular_function	sodium ion transmembrane transporter activity	9	2.59366	0	0
Biological_process	cardiac muscle adaptation	3	0.864553	0	0
Biological_process	regulation of cardiac muscle cell action potential	0	0	2	0.689655
Biological_process	neutrophil extravasation	1	0.288184	0	0
Cellular_component	Golgi apparatus	19	5.4755	0	0
Biological_process	cellular response to chemical stimulus	38	10.951	30	10.3448
Biological_process	regulation of cell morphogenesis	20	5.76369	0	0
Biological_process	negative regulation of muscle cell differentiation	4	1.15274	0	0
Biological_process	uridine catabolic process	0	0	1	0.344828
Biological_process	cellular response to hexose stimulus	0	0	3	1.03448
Cellular_component	polysomal ribosome	0	0	2	0.689655
Biological_process	pyridine nucleotide biosynthetic process	2	0.576369	0	0
Molecular_function	pyridoxal phosphatase activity	1	0.288184	0	0
Biological_process	brain morphogenesis	2	0.576369	0	0
Biological_process	neuron projection extension	0	0	3	1.03448
Biological_process	coagulation	0	0	4	1.37931
Molecular_function	ceramide kinase activity	0	0	1	0.344828
Molecular_function	channel activity	12	3.45821	14	4.82759
Biological_process	cognition	8	2.30548	0	0
Cellular_component	actin cytoskeleton	9	2.59366	0	0
Biological_process	cytidine metabolic process	0	0	1	0.344828
Biological_process	orbitofrontal cortex development	1	0.288184	0	0
Biological_process	negative regulation of protein complex disassembly	0	0	3	1.03448
Biological_process	cation transport	16	4.61095	0	0
Biological_process	regulation of monocyte extravasation	1	0.288184	0	0
Biological_process	positive regulation of phosphatidylinositol 3-kinase activity	0	0	2	0.689655
Biological_process	negative regulation of G1/S transition of mitotic cell cycle	5	1.44092	0	0
Biological_process	positive regulation of myoblast fusion	2	0.576369	0	0
Biological_process	cellular localization	15	4.32277	0	0
Biological_process	Mo-molybdopterin cofactor biosynthetic process	0	0	2	0.689655
Molecular_function	divalent inorganic cation transmembrane transporter activity	0	0	8	2.75862
Cellular_component	chloride channel complex	0	0	3	1.03448
Biological_process	nucleotide phosphorylation	2	0.576369	0	0
Biological_process	peptidyl-lysine demalonylation	1	0.288184	0	0
Biological_process	regulation of ruffle assembly	2	0.576369	0	0
Biological_process	peptide hormone processing	2	0.576369	0	0
Biological_process	positive regulation of beta-amyloid formation	1	0.288184	0	0
Biological_process	outflow tract septum morphogenesis	2	0.576369	0	0
Biological_process	negative regulation of protein depolymerization	0	0	3	1.03448
Biological_process	Golgi localization	1	0.288184	0	0
Biological_process	regulation of macrophage apoptotic process	0	0	1	0.344828
Molecular_function	ion channel activity	12	3.45821	14	4.82759
Cellular_component	basement membrane	4	1.15274	5	1.72414
Biological_process	cellular response to organic cyclic compound	0	0	8	2.75862
Biological_process	regulation of cell shape	6	1.72911	0	0
Molecular_function	cytoskeletal protein binding	20	5.76369	11	3.7931
Biological_process	calcium ion homeostasis	0	0	8	2.75862
Biological_process	positive regulation of NK T cell differentiation	0	0	2	0.689655
Biological_process	regulation of neutrophil apoptotic process	0	0	1	0.344828
Molecular_function	oligosaccharide transmembrane transporter activity	0	0	1	0.344828
Biological_process	membrane repolarization	0	0	2	0.689655
Biological_process	regulation of alpha-beta T cell differentiation	0	0	3	1.03448
Biological_process	nucleoside diphosphate phosphorylation	2	0.576369	0	0
Biological_process	cellular response to transforming growth factor beta stimulus	5	1.44092	4	1.37931
Biological_process	positive regulation of cyclic nucleotide biosynthetic process	0	0	3	1.03448
Biological_process	negative regulation of phosphorylation	9	2.59366	0	0
Biological_process	negative regulation of reactive oxygen species metabolic process	2	0.576369	0	0
Molecular_function	carboxylic acid transmembrane transporter activity	6	1.72911	0	0
Molecular_function	protein kinase activity	0	0	19	6.55172
Biological_process	cellular response to cAMP	0	0	3	1.03448
Biological_process	cellular component movement	33	9.51009	25	8.62069
Molecular_function	glutamate receptor activity	0	0	2	0.689655
Biological_process	positive regulation of phosphate metabolic process	0	0	18	6.2069
Biological_process	peptide catabolic process	0	0	2	0.689655
Biological_process	olfactory bulb axon guidance	1	0.288184	0	0
Biological_process	cell differentiation	42	12.1037	31	10.6897
Molecular_function	voltage-gated calcium channel activity involved in regulation of cardiac muscle cell action potential	0	0	2	0.689655
Biological_process	protein ubiquitination	0	0	13	4.48276
Biological_process	establishment of nucleus localization	0	0	2	0.689655
Biological_process	negative regulation of relaxation of muscle	0	0	1	0.344828
Molecular_function	low-affinity glucose:sodium symporter activity	1	0.288184	0	0
Molecular_function	neurotransmitter:sodium symporter activity	4	1.15274	0	0
Biological_process	negative regulation of phospholipid biosynthetic process	0	0	1	0.344828
Biological_process	G1 to G0 transition	1	0.288184	0	0
Biological_process	muscle cell fate determination	0	0	1	0.344828
Biological_process	regulation of B cell activation	5	1.44092	0	0
Biological_process	positive regulation of leukocyte differentiation	0	0	6	2.06897
Biological_process	positive regulation of syncytium formation by plasma membrane fusion	2	0.576369	0	0
Biological_process	heart valve morphogenesis	0	0	2	0.689655
Molecular_function	ubiquitin protein ligase binding	0	0	6	2.06897
Biological_process	cerebellar granule cell precursor tangential migration	1	0.288184	0	0
Biological_process	regulation of atrial cardiac muscle cell membrane repolarization	0	0	2	0.689655
Biological_process	negative regulation of ERK5 cascade	1	0.288184	0	0
Molecular_function	voltage-gated calcium channel activity	0	0	3	1.03448
Biological_process	regulation of epithelial cell proliferation involved in lung morphogenesis	2	0.576369	0	0
Molecular_function	acetylcholine receptor binding	0	0	1	0.344828
Biological_process	regulation of nucleotide biosynthetic process	0	0	5	1.72414
Biological_process	protein dephosphorylation	5	1.44092	0	0
Biological_process	cellular response to monosaccharide stimulus	0	0	3	1.03448
Biological_process	regulation of membrane depolarization involved in regulation of cardiac muscle cell action potential	1	0.288184	0	0
Molecular_function	mannosyl-glycoprotein endo-beta-N-acetylglucosaminidase activity	1	0.288184	0	0
Biological_process	malonate catabolic process	1	0.288184	0	0
Molecular_function	extracellular matrix structural constituent	4	1.15274	3	1.03448
Biological_process	mast cell differentiation	1	0.288184	0	0
Biological_process	deoxyribonucleoside diphosphate biosynthetic process	1	0.288184	0	0
Biological_process	potassium ion import	3	0.864553	0	0
Cellular_component	PAS complex	1	0.288184	0	0
Cellular_component	extracellular matrix	12	3.45821	9	3.10345
Biological_process	intracellular protein kinase cascade	0	0	8	2.75862
Biological_process	regulation of metanephric mesenchymal cell migration by platelet-derived growth factor receptor-beta signaling pathway	0	0	1	0.344828
Cellular_component	calcium channel complex	0	0	3	1.03448
Cellular_component	dynein complex	3	0.864553	0	0
Biological_process	cellular process involved in reproduction in multicellular organism	0	0	8	2.75862
Biological_process	catecholamine uptake	1	0.288184	0	0
Biological_process	regulation of heart rate by cardiac conduction	0	0	3	1.03448
Biological_process	regulation of synapse organization	0	0	5	1.72414
Biological_process	negative regulation of protein metabolic process	0	0	14	4.82759
Biological_process	regulation of response to stimulus	71	20.4611	0	0
Biological_process	regulation of ion transmembrane transport	0	0	6	2.06897
Biological_process	negative regulation of biological process	86	24.7839	65	22.4138
Molecular_function	ion binding	136	39.1931	102	35.1724
Biological_process	regulation of localization	40	11.5274	0	0
Cellular_component	nucleoplasm	50	14.4092	0	0
Biological_process	motor neuron axon guidance	3	0.864553	0	0
Biological_process	cellular response to amine stimulus	0	0	1	0.344828
Molecular_function	carbon-nitrogen ligase activity, with glutamine as amido-N-donor	2	0.576369	0	0
Biological_process	cell-cell signaling involved in cell fate commitment	2	0.576369	0	0
Molecular_function	Rho guanyl-nucleotide exchange factor activity	5	1.44092	0	0
Biological_process	regulation of metanephric mesenchymal cell migration	0	0	1	0.344828
Biological_process	positive regulation of protein tyrosine kinase activity	0	0	2	0.689655
Cellular_component	ATP-sensitive potassium channel complex	1	0.288184	0	0
Biological_process	negative regulation of metaphase/anaphase transition of cell cycle	0	0	2	0.689655
Biological_process	regulation of organ growth	0	0	3	1.03448
Molecular_function	lysophospholipase activity	2	0.576369	0	0
Biological_process	response to hydrogen peroxide	6	1.72911	0	0
Biological_process	oxalic acid secretion	0	0	1	0.344828
Biological_process	positive regulation of protein kinase activity	0	0	10	3.44828
Cellular_component	Golgi-associated vesicle membrane	0	0	2	0.689655
Molecular_function	DNA polymerase binding	2	0.576369	0	0
Biological_process	response to acid	4	1.15274	0	0
Cellular_component	lamellipodium	8	2.30548	0	0
Biological_process	muscle cell apoptotic process	0	0	1	0.344828
Biological_process	positive regulation of cAMP metabolic process	0	0	3	1.03448
Biological_process	regulation of muscle organ development	7	2.01729	0	0
Molecular_function	passive transmembrane transporter activity	12	3.45821	14	4.82759
Molecular_function	ATP-dependent peptidase activity	3	0.864553	0	0
Molecular_function	intronic transcription regulatory region sequence-specific DNA binding	2	0.576369	0	0
Biological_process	negative regulation of B cell mediated immunity	1	0.288184	0	0
Molecular_function	substrate-specific channel activity	12	3.45821	14	4.82759
Biological_process	focal adhesion assembly	2	0.576369	3	1.03448
Biological_process	pyrimidine nucleoside catabolic process	0	0	2	0.689655
Biological_process	uridine metabolic process	0	0	1	0.344828
Biological_process	regulation of calcium ion transport into cytosol	0	0	3	1.03448
Biological_process	semaphorin-plexin signaling pathway involved in axon guidance	2	0.576369	0	0
Molecular_function	chromatin binding	16	4.61095	0	0
Biological_process	fibroblast growth factor receptor signaling pathway involved in negative regulation of apoptotic process in bone marrow	1	0.288184	0	0
Biological_process	neuromuscular process	0	0	4	1.37931
Biological_process	homeostatic process	0	0	23	7.93103
Biological_process	regulation of cellular metabolic process	93	26.8012	76	26.2069
Molecular_function	RIG-I binding	1	0.288184	0	0
Biological_process	negative regulation of potassium ion transmembrane transporter activity	2	0.576369	0	0
Biological_process	short-chain fatty acid biosynthetic process	1	0.288184	0	0
Cellular_component	transcriptional repressor complex	5	1.44092	0	0
Biological_process	blood vessel development	0	0	4	1.37931
Biological_process	metanephric distal tubule morphogenesis	0	0	1	0.344828
Molecular_function	calcium ion binding	18	5.18732	16	5.51724
Biological_process	axonemal microtubule depolymerization	1	0.288184	0	0
Biological_process	regulation of synapse assembly	0	0	4	1.37931
Biological_process	cellular response to trichostatin A	1	0.288184	1	0.344828
Biological_process	negative regulation of phosphatidylinositol biosynthetic process	0	0	1	0.344828
Biological_process	macromolecule modification	0	0	45	15.5172
Biological_process	response to transforming growth factor beta stimulus	5	1.44092	4	1.37931
Biological_process	fibroblast growth factor receptor signaling pathway involved in hemopoiesis	1	0.288184	0	0
Biological_process	regulation of axon extension involved in regeneration	0	0	1	0.344828
Molecular_function	transcription regulatory region DNA binding	25	7.20461	0	0
Biological_process	response to inorganic substance	12	3.45821	0	0
Biological_process	positive regulation of nitrogen compound metabolic process	35	10.0865	30	10.3448
Molecular_function	propionyl-CoA carboxylase activity	1	0.288184	0	0
Molecular_function	glycoprotein-fucosylgalactoside alpha-N-acetylgalactosaminyltransferase activity	1	0.288184	0	0
Biological_process	morphogenesis of a branching structure	5	1.44092	0	0
Molecular_function	adenylate cyclase inhibiting G-protein coupled glutamate receptor activity	0	0	2	0.689655
Biological_process	regulation of cardiac muscle cell proliferation	3	0.864553	0	0
Molecular_function	insulin binding	0	0	1	0.344828
Biological_process	resolution of mitotic recombination intermediates	0	0	1	0.344828
Cellular_component	synapse	8	2.30548	8	2.75862
Biological_process	embryonic digit morphogenesis	3	0.864553	0	0
Cellular_component	myofilament	2	0.576369	0	0
Molecular_function	myosin light chain binding	0	0	1	0.344828
Molecular_function	transferase activity, transferring phosphorus-containing groups	0	0	25	8.62069
Molecular_function	regulatory region nucleic acid binding	25	7.20461	0	0
Biological_process	cellular ion homeostasis	0	0	16	5.51724
Biological_process	protein maturation	0	0	5	1.72414
Biological_process	renal system process involved in regulation of systemic arterial blood pressure	0	0	2	0.689655
Biological_process	response to toxic substance	6	1.72911	0	0
Molecular_function	enzyme binding	0	0	22	7.58621
Molecular_function	high voltage-gated calcium channel activity	0	0	2	0.689655
Biological_process	induction of bacterial agglutination	1	0.288184	0	0
Biological_process	regulation of systemic arterial blood pressure mediated by a chemical signal	0	0	2	0.689655
Biological_process	pyrimidine ribonucleoside metabolic process	0	0	2	0.689655
Biological_process	negative regulation of developmental process	19	5.4755	0	0
Biological_process	extracellular matrix organization	0	0	7	2.41379
Biological_process	asymmetric cell division	0	0	2	0.689655
Molecular_function	beta-carotene 15,15'-monooxygenase activity	0	0	1	0.344828
Cellular_component	keratin filament	0	0	3	1.03448
Biological_process	renal control of peripheral vascular resistance involved in regulation of systemic arterial blood pressure	0	0	1	0.344828
Biological_process	abortive mitotic cell cycle	1	0.288184	0	0
Biological_process	tetrapyrrole biosynthetic process	0	0	2	0.689655
Molecular_function	calcium channel activity	0	0	6	2.06897
Biological_process	negative regulation of peptide secretion	4	1.15274	0	0
Biological_process	radial glia guided migration of Purkinje cell	2	0.576369	0	0
Biological_process	metanephric tubule morphogenesis	0	0	1	0.344828
Molecular_function	transporter activity	33	9.51009	26	8.96552
Biological_process	behavior	12	3.45821	0	0
Cellular_component	cell junction	39	11.2392	29	10
Cellular_component	TAP complex	1	0.288184	0	0
Molecular_function	lysine N-methyltransferase activity	5	1.44092	0	0
Biological_process	pyrimidine ribonucleoside catabolic process	0	0	2	0.689655
Biological_process	locomotion	27	7.78098	22	7.58621
Molecular_function	sodium:bicarbonate symporter activity	0	0	1	0.344828
Biological_process	response to organic substance	40	11.5274	0	0
Biological_process	actin filament network formation	2	0.576369	0	0
Biological_process	limb bud formation	2	0.576369	0	0
Biological_process	cell-cell adhesion involved in neuronal-glial interactions involved in cerebral cortex radial glia guided migration	1	0.288184	0	0
Molecular_function	transmembrane transporter activity	27	7.78098	23	7.93103
Cellular_component	intracellular part	248	71.4697	0	0
Biological_process	regulation of transposition	0	0	1	0.344828
Biological_process	cellular chemical homeostasis	0	0	18	6.2069
Molecular_function	phosphohistidine phosphatase activity	1	0.288184	0	0
Biological_process	protein K48-linked ubiquitination	4	1.15274	0	0
Biological_process	membrane hyperpolarization	0	0	2	0.689655
Molecular_function	ligase activity	15	4.32277	0	0
Molecular_function	DNA binding	50	14.4092	0	0
Molecular_function	palmitoyltransferase activity	3	0.864553	0	0
Biological_process	regulation of protein processing	0	0	3	1.03448
Biological_process	negative regulation of myeloid cell apoptotic process	0	0	1	0.344828
Biological_process	tight junction assembly	3	0.864553	0	0
Molecular_function	voltage-gated calcium channel activity involved in regulation of AV node cell action potential	0	0	1	0.344828
Biological_process	tendon development	1	0.288184	0	0
Cellular_component	dendritic spine	5	1.44092	0	0
Biological_process	terpenoid metabolic process	0	0	3	1.03448
Biological_process	negative regulation of cell morphogenesis involved in differentiation	3	0.864553	0	0
Biological_process	transport	75	21.6138	0	0
Biological_process	regulation of myeloid cell differentiation	0	0	8	2.75862
Biological_process	negative regulation of purine nucleotide biosynthetic process	0	0	3	1.03448
Molecular_function	group III metabotropic glutamate receptor activity	0	0	2	0.689655
Biological_process	regulation of wound healing	0	0	4	1.37931
Molecular_function	kinase activity	19	5.4755	24	8.27586
Biological_process	positive regulation of kinase activity	0	0	11	3.7931
Molecular_function	gated channel activity	0	0	10	3.44828
Biological_process	histone-threonine phosphorylation	0	0	1	0.344828
Cellular_component	glycine-gated chloride channel complex	0	0	1	0.344828
Biological_process	system development	14	4.03458	12	4.13793
Biological_process	cellular protein modification process	46	13.2565	43	14.8276
Biological_process	negative regulation of synapse assembly	0	0	1	0.344828
Cellular_component	spectrin-associated cytoskeleton	2	0.576369	0	0
Biological_process	regulation of phosphorylation	0	0	21	7.24138
Molecular_function	sucrose:hydrogen symporter activity	0	0	1	0.344828
Biological_process	regulation of transmission of nerve impulse	8	2.30548	8	2.75862
Biological_process	positive regulation of abscisic acid mediated signaling pathway	1	0.288184	0	0
Molecular_function	cytoskeletal adaptor activity	2	0.576369	0	0
Molecular_function	uridine phosphorylase activity	0	0	1	0.344828
Biological_process	positive regulation of macromolecule biosynthetic process	33	9.51009	25	8.62069
Molecular_function	RNA polymerase II regulatory region sequence-specific DNA binding	15	4.32277	0	0
Molecular_function	gamma-catenin binding	0	0	2	0.689655
Biological_process	BMP signaling pathway involved in spinal cord dorsal/ventral patterning	0	0	1	0.344828
Molecular_function	scaffold protein binding	0	0	4	1.37931
Biological_process	positive regulation of autophagy	0	0	3	1.03448
Biological_process	regulation of cell development	27	7.78098	0	0
Molecular_function	core promoter sequence-specific DNA binding	5	1.44092	0	0
Biological_process	oligosaccharide transport	0	0	1	0.344828
Biological_process	positive regulation of intrinsic apoptotic signaling pathway in response to DNA damage by p53 class mediator	1	0.288184	0	0
Molecular_function	phosphotransferase activity, alcohol group as acceptor	0	0	21	7.24138
Molecular_function	actin filament binding	6	1.72911	0	0
Biological_process	cardiac muscle cell apoptotic process	0	0	1	0.344828
Molecular_function	sequence-specific DNA binding	28	8.06916	0	0
Biological_process	cellular aldehyde metabolic process	0	0	4	1.37931
Molecular_function	metalloexopeptidase activity	0	0	3	1.03448
Biological_process	GDP-L-fucose biosynthetic process	0	0	1	0.344828
Cellular_component	cell-cell junction	17	4.89914	0	0
Biological_process	peptidyl-lysine desuccinylation	1	0.288184	0	0
Biological_process	adrenergic receptor signaling pathway involved in heart process	0	0	1	0.344828
Biological_process	carbohydrate transport	0	0	4	1.37931
Biological_process	positive regulation of calcium ion transport	0	0	4	1.37931
Biological_process	columnar/cuboidal epithelial cell development	3	0.864553	0	0
Cellular_component	BLOC-3 complex	0	0	1	0.344828
Biological_process	protein de-ADP-ribosylation	0	0	1	0.344828
Biological_process	regulation of myeloid leukocyte differentiation	0	0	5	1.72414
Biological_process	positive regulation of glomerular mesangial cell proliferation	0	0	1	0.344828
Molecular_function	zinc ion binding	30	8.64553	0	0
Molecular_function	purine ribonucleotide binding	48	13.8329	40	13.7931
Biological_process	metanephric nephron tubule development	0	0	1	0.344828
Biological_process	regulation of cell differentiation	41	11.8156	27	9.31034
Biological_process	negative regulation of response to stimulus	29	8.35735	0	0
Biological_process	transcription factor import into nucleus	0	0	1	0.344828
Molecular_function	UMP kinase activity	1	0.288184	0	0
Molecular_function	voltage-gated sodium channel activity involved in regulation of AV node cell action potential	0	0	1	0.344828
Biological_process	positive regulation of developmental process	0	0	18	6.2069
Biological_process	response to inactivity	2	0.576369	0	0
Biological_process	adult behavior	5	1.44092	0	0
Biological_process	nucleoside diphosphate biosynthetic process	2	0.576369	0	0
Biological_process	metanephric glomerular mesangial cell development	0	0	1	0.344828
Molecular_function	small GTPase regulator activity	11	3.17003	0	0
Molecular_function	protein serine/threonine kinase activator activity	2	0.576369	0	0
Biological_process	negative regulation of transforming growth factor beta receptor signaling pathway	3	0.864553	0	0
Biological_process	camera-type eye photoreceptor cell differentiation	0	0	2	0.689655
Biological_process	transcription, DNA-dependent	43	12.3919	0	0
Biological_process	glycine secretion	1	0.288184	0	0
Molecular_function	transcription regulatory region sequence-specific DNA binding	19	5.4755	0	0
Biological_process	epithelial cell morphogenesis	3	0.864553	0	0
Biological_process	cytidine deamination	0	0	1	0.344828
Biological_process	histone H3-K27 methylation	1	0.288184	0	0
Biological_process	negative regulation of signal transduction	27	7.78098	0	0
Biological_process	renal system process	0	0	4	1.37931
Biological_process	negative regulation of macromolecule metabolic process	42	12.1037	0	0
Molecular_function	dynein light chain binding	1	0.288184	0	0
Cellular_component	neuron part	32	9.2219	19	6.55172
Biological_process	regulation of protein metabolic process	0	0	37	12.7586
Biological_process	positive regulation of phosphorus metabolic process	0	0	18	6.2069
Biological_process	regulation of ARF protein signal transduction	2	0.576369	0	0
Molecular_function	taurine:sodium symporter activity	1	0.288184	0	0
Molecular_function	voltage-gated sodium channel activity involved in regulation of Purkinje myocyte action potential	0	0	1	0.344828
Biological_process	positive regulation of cardiac muscle cell proliferation	2	0.576369	0	0
Biological_process	tricuspid valve formation	0	0	1	0.344828
Biological_process	inosine biosynthetic process	0	0	1	0.344828
Biological_process	cell fate commitment	5	1.44092	0	0
Biological_process	epithelial cell proliferation	0	0	3	1.03448
Molecular_function	purine nucleobase transmembrane transporter activity	1	0.288184	0	0
Biological_process	response to topologically incorrect protein	0	0	4	1.37931
Biological_process	regulation of cellular response to growth factor stimulus	6	1.72911	0	0
Biological_process	positive regulation of alpha-beta T cell differentiation	0	0	3	1.03448
Biological_process	endocrine process	0	0	2	0.689655
Molecular_function	NADP+ binding	0	0	1	0.344828
Cellular_component	laminin-5 complex	0	0	1	0.344828
Biological_process	positive regulation of dipeptide transmembrane transport	0	0	1	0.344828
Biological_process	regulation of phosphorus metabolic process	0	0	30	10.3448
Biological_process	Mo-molybdopterin cofactor metabolic process	0	0	2	0.689655
Biological_process	actin filament bundle assembly	3	0.864553	0	0
Biological_process	regulation of brain-derived neurotrophic factor receptor signaling pathway	1	0.288184	0	0
Biological_process	salivary gland development	1	0.288184	0	0
Cellular_component	lysosomal membrane	0	0	8	2.75862
Biological_process	negative regulation of axon extension involved in regeneration	0	0	1	0.344828
Biological_process	negative regulation of cell cycle	0	0	6	2.06897
Biological_process	regulation of dipeptide transmembrane transport	0	0	1	0.344828
Biological_process	mammary gland bud formation	1	0.288184	0	0
Biological_process	positive regulation of RNA metabolic process	33	9.51009	25	8.62069
Molecular_function	fucosylgalactoside 3-alpha-galactosyltransferase activity	1	0.288184	0	0
Biological_process	amino acid transport	6	1.72911	0	0
Biological_process	regulation of behavioral fear response	0	0	1	0.344828
Biological_process	regulation of membrane potential	10	2.88184	10	3.44828
Cellular_component	dendrite	11	3.17003	0	0
Molecular_function	sedoheptulose-7-phosphate:D-glyceraldehyde-3-phosphate glyceronetransferase activity	0	0	1	0.344828
Molecular_function	potassium ion binding	2	0.576369	0	0
Biological_process	regulation of transforming growth factor-beta secretion	1	0.288184	1	0.344828
Biological_process	pallium cell proliferation in forebrain	1	0.288184	0	0
Biological_process	negative regulation of cellular process	79	22.7666	59	20.3448
Biological_process	positive regulation of transmission of nerve impulse	0	0	4	1.37931
Biological_process	regulation of eye pigmentation	0	0	1	0.344828
Biological_process	positive regulation of cellular metabolic process	0	0	44	15.1724
Biological_process	positive regulation of cell differentiation	0	0	14	4.82759
Biological_process	oocyte differentiation	1	0.288184	0	0
Biological_process	biological adhesion	19	5.4755	24	8.27586
Biological_process	intestinal epithelial cell development	2	0.576369	0	0
Biological_process	glomerular mesangial cell development	0	0	1	0.344828
Biological_process	regulation of dendritic cell differentiation	0	0	1	0.344828
Biological_process	platelet formation	0	0	2	0.689655
Biological_process	regulation of biological quality	55	15.8501	45	15.5172
Cellular_component	neuronal cell body	9	2.59366	0	0
Biological_process	embryonic placenta development	0	0	2	0.689655
Biological_process	platelet-derived growth factor receptor-beta signaling pathway	0	0	1	0.344828
Biological_process	squamous basal epithelial stem cell differentiation involved in prostate gland acinus development	1	0.288184	0	0
Molecular_function	erythropoietin receptor activity	1	0.288184	0	0
Biological_process	cerebellum structural organization	1	0.288184	0	0
Biological_process	regulation of phosphatidylinositol 3-kinase cascade	4	1.15274	0	0
Biological_process	regulation of cellular biosynthetic process	72	20.7493	0	0
Biological_process	negative regulation of cyclic nucleotide biosynthetic process	0	0	3	1.03448
Biological_process	cell-substrate junction assembly	0	0	3	1.03448
Molecular_function	ion channel binding	0	0	3	1.03448
Molecular_function	phosphatidylinositol phosphate binding	0	0	4	1.37931
Cellular_component	collagen type V	1	0.288184	0	0
Molecular_function	integrin binding	0	0	3	1.03448
Cellular_component	excitatory synapse	2	0.576369	2	0.689655
Cellular_component	Cul3-RING ubiquitin ligase complex	0	0	4	1.37931
Biological_process	single-organism process	211	60.8069	178	61.3793
Biological_process	intracellular signal transduction	31	8.93372	31	10.6897
Biological_process	regulation of biological process	189	54.4669	0	0
Biological_process	cell morphogenesis involved in differentiation	8	2.30548	0	0
Biological_process	regulation of RNA biosynthetic process	65	18.732	0	0
Biological_process	cell communication involved in cardiac conduction	0	0	2	0.689655
Biological_process	negative regulation of cytoskeleton organization	6	1.72911	0	0
Cellular_component	membrane	0	0	112	38.6207
Biological_process	regulation of NK T cell differentiation	2	0.576369	2	0.689655
Biological_process	cell-cell adhesion	0	0	11	3.7931
Biological_process	acetyl-CoA biosynthetic process from acetate	1	0.288184	0	0
Biological_process	membrane depolarization involved in regulation of bundle of His cell action potential	0	0	1	0.344828
Biological_process	calcium-mediated signaling using extracellular calcium source	0	0	1	0.344828
Biological_process	cell junction organization	6	1.72911	5	1.72414
Biological_process	receptor catabolic process	3	0.864553	0	0
Molecular_function	formate uptake transmembrane transporter activity	0	0	1	0.344828
Biological_process	regulation of barbed-end actin filament capping	1	0.288184	0	0
Cellular_component	endosome membrane	13	3.7464	0	0
Biological_process	negative regulation of fibrinolysis	0	0	1	0.344828
Biological_process	nicotinamide nucleotide biosynthetic process	2	0.576369	0	0
Biological_process	regulation of smooth muscle cell differentiation	2	0.576369	0	0
Biological_process	NADP biosynthetic process	1	0.288184	0	0
Biological_process	regulation of B cell proliferation	3	0.864553	0	0
Molecular_function	potassium ion transmembrane transporter activity	6	1.72911	0	0
Biological_process	regulation of transport	29	8.35735	0	0
Biological_process	regulation of heart rate	0	0	4	1.37931
Biological_process	regulation of DNA methylation	2	0.576369	0	0
Biological_process	maintenance of protein location in membrane	1	0.288184	0	0
Molecular_function	anion binding	61	17.5793	53	18.2759
Biological_process	positive regulation of hyaluronan biosynthetic process	0	0	1	0.344828
Biological_process	positive regulation of dense core granule biogenesis	0	0	1	0.344828
Molecular_function	cell adhesion molecule binding	4	1.15274	0	0
Biological_process	bicarbonate transport	0	0	2	0.689655
Biological_process	epithelial cell development	7	2.01729	6	2.06897
Biological_process	diterpenoid metabolic process	0	0	3	1.03448
Biological_process	cellular response to mycophenolic acid	0	0	1	0.344828
Biological_process	dopamine uptake involved in synaptic transmission	1	0.288184	0	0
Biological_process	regulation of granulocyte differentiation	0	0	3	1.03448
Biological_process	transcriptional activation by promoter-enhancer looping	0	0	1	0.344828
Biological_process	branchiomotor neuron axon guidance	2	0.576369	0	0
Molecular_function	ribonucleotide binding	48	13.8329	40	13.7931
Molecular_function	NAD+ synthase (glutamine-hydrolyzing) activity	1	0.288184	0	0
Biological_process	cellular response to calcium ion	0	0	3	1.03448
Biological_process	propionate metabolic process	1	0.288184	0	0
Molecular_function	nucleoside binding	49	14.121	38	13.1034
Biological_process	regulation of protein kinase activity	0	0	13	4.48276
Biological_process	regulation of binding	0	0	7	2.41379
Biological_process	regulation of Wnt receptor signaling pathway	10	2.88184	0	0
Cellular_component	extrinsic to membrane	0	0	7	2.41379
Biological_process	positive regulation of mitochondrial fusion	1	0.288184	0	0
Biological_process	positive regulation of protein export from nucleus	2	0.576369	0	0
Biological_process	regulation of release of sequestered calcium ion into cytosol by sarcoplasmic reticulum	0	0	2	0.689655
Cellular_component	plasma membrane	0	0	64	22.069
Biological_process	positive regulation of phosphatidylinositol 3-kinase cascade	0	0	3	1.03448
Biological_process	regulation of lymphocyte differentiation	6	1.72911	0	0
Biological_process	glomerulus morphogenesis	0	0	1	0.344828
Biological_process	neurotrophin production	1	0.288184	0	0
Molecular_function	secondary active transmembrane transporter activity	12	3.45821	0	0
Biological_process	prostate gland morphogenesis	1	0.288184	0	0
Molecular_function	platelet-derived growth factor binding	2	0.576369	0	0
Biological_process	regulation of macromolecule metabolic process	89	25.6484	0	0
Molecular_function	voltage-gated cation channel activity	0	0	7	2.41379
Biological_process	response to carbohydrate stimulus	0	0	4	1.37931
Biological_process	positive regulation of endocytic recycling	1	0.288184	0	0
Biological_process	positive regulation of eye pigmentation	0	0	1	0.344828
Molecular_function	receptor binding	0	0	17	5.86207
Biological_process	osteoblast development	2	0.576369	0	0
Biological_process	pyrimidine deoxyribonucleoside diphosphate metabolic process	1	0.288184	0	0
Biological_process	negative regulation of histone H3-K9 trimethylation	0	0	1	0.344828
Biological_process	cardiac muscle hypertrophy in response to stress	3	0.864553	0	0
Biological_process	positive regulation of multicellular organismal process	0	0	12	4.13793
Molecular_function	sequence-specific DNA binding transcription factor activity	26	7.4928	0	0
Biological_process	cristae formation	2	0.576369	0	0
Biological_process	neuron homeostasis	3	0.864553	0	0
Cellular_component	ruffle	6	1.72911	0	0
Cellular_component	alpha-amino-3-hydroxy-5-methyl-4-isoxazolepropionic acid selective glutamate receptor complex	0	0	2	0.689655
Molecular_function	cadherin binding	2	0.576369	2	0.689655
Biological_process	carotene metabolic process	0	0	1	0.344828
Molecular_function	uridylate kinase activity	1	0.288184	0	0
Biological_process	cellular component morphogenesis	16	4.61095	0	0
Molecular_function	GDP-mannose 4,6-dehydratase activity	0	0	1	0.344828
Biological_process	regulation of skeletal muscle fiber development	4	1.15274	0	0
Biological_process	negative regulation of non-canonical Wnt receptor signaling pathway	1	0.288184	0	0
Biological_process	acetate metabolic process	1	0.288184	0	0
Biological_process	satellite cell maintenance involved in skeletal muscle regeneration	1	0.288184	0	0
Biological_process	zygotic determination of anterior/posterior axis, embryo	1	0.288184	0	0
Biological_process	negative regulation of transcription during mitosis	1	0.288184	0	0
Biological_process	taurine transport	1	0.288184	0	0
Molecular_function	purine ribonucleoside binding	48	13.8329	38	13.1034
Biological_process	histone H3-K79 methylation	0	0	1	0.344828
Biological_process	positive regulation of cell communication	0	0	21	7.24138
Biological_process	sucrose transport	0	0	1	0.344828
Biological_process	negative regulation of platelet-derived growth factor receptor-beta signaling pathway	1	0.288184	1	0.344828
Biological_process	germ-line stem cell division	0	0	1	0.344828
Biological_process	synaptic vesicle membrane organization	0	0	1	0.344828
Biological_process	digestive tract development	3	0.864553	0	0
Biological_process	positive regulation of lipid kinase activity	0	0	2	0.689655
Biological_process	positive regulation of lamellipodium assembly	2	0.576369	0	0
Biological_process	interleukin-12 production	0	0	1	0.344828
Biological_process	response to chemical stimulus	60	17.2911	0	0
Biological_process	cellular response to UV	4	1.15274	0	0
Biological_process	positive regulation of protein modification process	0	0	16	5.51724
Molecular_function	dicarboxylic acid transmembrane transporter activity	2	0.576369	0	0
Biological_process	eye photoreceptor cell differentiation	0	0	2	0.689655
Biological_process	mitotic spindle assembly checkpoint	0	0	2	0.689655
Biological_process	nervous system development	9	2.59366	0	0
Biological_process	positive regulation of cation channel activity	3	0.864553	0	0
Biological_process	regulation of natural killer cell proliferation	0	0	1	0.344828
Biological_process	negative regulation of biosynthetic process	30	8.64553	0	0
Biological_process	synaptic vesicle localization	0	0	1	0.344828
Molecular_function	histone kinase activity (H3-T11 specific)	0	0	1	0.344828
Biological_process	regulation of cellular component movement	0	0	14	4.82759
Biological_process	dTDP biosynthetic process	1	0.288184	0	0
Biological_process	prosthetic group metabolic process	0	0	2	0.689655
Cellular_component	voltage-gated potassium channel complex	4	1.15274	0	0
Biological_process	cellular response to carbohydrate stimulus	0	0	4	1.37931
Molecular_function	alpha-actinin binding	2	0.576369	2	0.689655
Cellular_component	Lewy body	1	0.288184	0	0
Molecular_function	pyrimidine nucleobase transmembrane transporter activity	1	0.288184	0	0
Biological_process	regulation of platelet activation	0	0	2	0.689655
Biological_process	regulation of ERK5 cascade	1	0.288184	0	0
Biological_process	intestinal epithelial cell maturation	1	0.288184	0	0
Biological_process	cellular homeostasis	0	0	18	6.2069
Biological_process	negative regulation of mast cell differentiation	0	0	1	0.344828
Biological_process	glycine secretion, neurotransmission	1	0.288184	0	0
Biological_process	negative regulation of centriole replication	1	0.288184	1	0.344828
Biological_process	positive regulation of ion transport	0	0	6	2.06897
Biological_process	secretion by tissue	3	0.864553	0	0
Molecular_function	inorganic cation transmembrane transporter activity	17	4.89914	14	4.82759
Biological_process	regulation of dendrite development	7	2.01729	0	0
Biological_process	regulation of gene expression	77	22.1902	0	0
Biological_process	AV node cell to bundle of His cell communication	0	0	1	0.344828
Biological_process	glycosyl compound catabolic process	0	0	3	1.03448
Biological_process	phosphorylation	16	4.61095	16	5.51724
Cellular_component	catenin complex	0	0	1	0.344828
Biological_process	positive regulation of heart rate by epinephrine-norepinephrine	0	0	1	0.344828
Biological_process	lung induction	1	0.288184	0	0
Biological_process	regulation of cellular protein metabolic process	0	0	31	10.6897
Biological_process	peptidyl-serine modification	0	0	10	3.44828
Biological_process	negative regulation of interleukin-8 production	0	0	1	0.344828
Biological_process	negative regulation of cellular macromolecule biosynthetic process	29	8.35735	0	0
Biological_process	regulation of extracellular matrix disassembly	2	0.576369	0	0
Biological_process	regulation of ion homeostasis	0	0	6	2.06897
Biological_process	vocalization behavior	2	0.576369	0	0
Biological_process	unidimensional cell growth	0	0	1	0.344828
Molecular_function	actinin binding	0	0	3	1.03448
Biological_process	positive regulation of cell communication by electrical coupling	1	0.288184	0	0
Biological_process	positive regulation of smooth muscle cell proliferation	4	1.15274	0	0
Biological_process	negative regulation of cAMP metabolic process	0	0	3	1.03448
Biological_process	positive regulation of metanephric mesenchymal cell migration by platelet-derived growth factor receptor-beta signaling pathway	0	0	1	0.344828
Biological_process	histone H3-T11 phosphorylation	0	0	1	0.344828
Biological_process	regulation of nervous system development	21	6.05187	14	4.82759
Biological_process	negative regulation of primary amine oxidase activity	1	0.288184	0	0
Molecular_function	disaccharide transmembrane transporter activity	0	0	1	0.344828
Biological_process	positive regulation of metabolic process	48	13.8329	50	17.2414
Molecular_function	small molecule binding	59	17.0029	51	17.5862
Molecular_function	hydrogen:potassium-exchanging ATPase activity	1	0.288184	0	0
Cellular_component	microtubule	0	0	10	3.44828
Biological_process	hepatocyte proliferation	0	0	1	0.344828
Biological_process	regulation of skeletal muscle cell differentiation	3	0.864553	0	0
Biological_process	negative regulation of transcription from RNA polymerase II promoter	20	5.76369	0	0
Cellular_component	Rad51C-XRCC3 complex	0	0	1	0.344828
Biological_process	positive regulation of cellular process	78	22.4784	69	23.7931
Biological_process	branch elongation involved in salivary gland morphogenesis	1	0.288184	0	0
Biological_process	negative regulation of purine nucleotide metabolic process	0	0	3	1.03448
Molecular_function	fibrinogen binding	1	0.288184	1	0.344828
Biological_process	vascular endothelial growth factor receptor signaling pathway	0	0	3	1.03448
Biological_process	photoreceptor cell differentiation	0	0	2	0.689655
Biological_process	regulation of interleukin-4 biosynthetic process	0	0	1	0.344828
Biological_process	development of secondary female sexual characteristics	1	0.288184	0	0
Biological_process	prostate gland morphogenetic growth	1	0.288184	0	0
Biological_process	protein demalonylation	1	0.288184	0	0
Biological_process	single-organism developmental process	74	21.3256	53	18.2759
Biological_process	chemical homeostasis	0	0	20	6.89655
Biological_process	ventricular zone neuroblast division	1	0.288184	0	0
Biological_process	platelet activation	0	0	3	1.03448
Biological_process	siRNA loading onto RISC involved in RNA interference	1	0.288184	0	0
Biological_process	coronary vasculature development	2	0.576369	0	0
Biological_process	stem cell division	2	0.576369	0	0
Biological_process	keratinocyte development	2	0.576369	0	0
Biological_process	cellular response to reactive oxygen species	5	1.44092	0	0
Biological_process	positive regulation of cellular biosynthetic process	34	9.79827	28	9.65517
Biological_process	interleukin-8 secretion	0	0	1	0.344828
Molecular_function	P2Y1 nucleotide receptor binding	0	0	1	0.344828
Biological_process	positive regulation of epithelial cell proliferation involved in lung morphogenesis	2	0.576369	0	0
Biological_process	cellular response to nitrogen compound	0	0	11	3.7931
Biological_process	prostate epithelial cord arborization involved in prostate glandular acinus morphogenesis	1	0.288184	0	0
Molecular_function	transcription corepressor activity	7	2.01729	0	0
Biological_process	fibroblast growth factor receptor signaling pathway involved in orbitofrontal cortex development	1	0.288184	0	0
Biological_process	ribonucleoside catabolic process	0	0	3	1.03448
Molecular_function	guanyl-nucleotide exchange factor activity	11	3.17003	0	0
Biological_process	enzyme linked receptor protein signaling pathway	15	4.32277	0	0
Biological_process	negative regulation of complement activation, classical pathway	0	0	1	0.344828

## Sheet: 16-cell VS morula
GO Term	GO Sub Term	Hyper Count	Hyper Percentage	Hypo Count	Hypo Percentage
Biological_process	negative regulation of leukocyte activation	6	1.14068	0	0
Molecular_function	protein tyrosine phosphatase activity	7	1.3308	0	0
Biological_process	negative regulation of chondrocyte differentiation	0	0	3	0.3663
Biological_process	negative regulation of the force of heart contraction by chemical signal	1	0.190114	0	0
Molecular_function	Edg-2 lysophosphatidic acid receptor binding	1	0.190114	0	0
Cellular_component	neuron spine	8	1.52091	8	0.976801
Molecular_function	protein complex scaffold	5	0.95057	0	0
Biological_process	cytoskeleton organization	27	5.13308	43	5.25031
Biological_process	desensitization of G-protein coupled receptor protein signaling pathway	2	0.380228	0	0
Cellular_component	intrinsic to Golgi membrane	0	0	5	0.610501
Biological_process	positive regulation of synaptic transmission, GABAergic	2	0.380228	0	0
Biological_process	regulation of ATP:ADP antiporter activity	0	0	1	0.1221
Biological_process	glycogen cell differentiation involved in embryonic placenta development	1	0.190114	0	0
Biological_process	negative regulation of cell communication	32	6.08365	45	5.49451
Biological_process	cell gliding	0	0	1	0.1221
Biological_process	positive regulation of cell proliferation	27	5.13308	0	0
Biological_process	spindle midzone assembly involved in meiosis	1	0.190114	0	0
Biological_process	regulation of blood pressure	0	0	9	1.0989
Molecular_function	AMP transmembrane transporter activity	1	0.190114	0	0
Molecular_function	transmembrane receptor protein phosphatase activity	4	0.760456	0	0
Biological_process	positive regulation of glucocorticoid metabolic process	1	0.190114	0	0
Biological_process	regulation of metabolic process	155	29.4677	0	0
Cellular_component	proton-transporting V-type ATPase complex	2	0.380228	0	0
Biological_process	regulation of exocyst assembly	0	0	1	0.1221
Cellular_component	synapse part	23	4.37262	34	4.1514
Biological_process	positive regulation of response to stimulus	50	9.5057	0	0
Biological_process	monosaccharide transport	4	0.760456	0	0
Biological_process	cardiac conduction	0	0	5	0.610501
Biological_process	regulation of potassium ion transport	0	0	8	0.976801
Molecular_function	carnitine O-acyltransferase activity	2	0.380228	0	0
Biological_process	positive regulation of cysteine-type endopeptidase activity involved in apoptotic signaling pathway	0	0	2	0.2442
Biological_process	cellular response to ammonium ion	2	0.380228	0	0
Biological_process	regulation of tumor necrosis factor production	5	0.95057	0	0
Biological_process	negative regulation of macrophage derived foam cell differentiation	0	0	2	0.2442
Biological_process	axon extension involved in axon guidance	0	0	2	0.2442
Biological_process	response to defense-related host nitric oxide production	0	0	1	0.1221
Biological_process	phosphatidylserine biosynthetic process	1	0.190114	0	0
Molecular_function	sodium:amino acid symporter activity	3	0.570342	0	0
Biological_process	positive regulation of peptidyl-serine phosphorylation	5	0.95057	0	0
Biological_process	neuroligin clustering	1	0.190114	0	0
Molecular_function	catalytic activity	180	34.2205	0	0
Biological_process	negative regulation of Toll signaling pathway	1	0.190114	0	0
Biological_process	metanephric nephron morphogenesis	1	0.190114	0	0
Biological_process	response to prostaglandin E stimulus	2	0.380228	0	0
Biological_process	integrin biosynthetic process	1	0.190114	1	0.1221
Molecular_function	3alpha,7alpha,12alpha-trihydroxy-5beta-cholestanoyl-CoA 24-hydroxylase activity	0	0	1	0.1221
Biological_process	biomineral tissue development	0	0	7	0.854701
Biological_process	cellular response to peptide	12	2.28137	11	1.3431
Biological_process	membrane organization	27	5.13308	35	4.2735
Molecular_function	ion gated channel activity	17	3.23194	28	3.4188
Cellular_component	extracellular matrix part	10	1.90114	0	0
Molecular_function	inositol tetrakisphosphate kinase activity	1	0.190114	0	0
Biological_process	regulation of plasma membrane long-chain fatty acid transport	2	0.380228	0	0
Molecular_function	calcium-independent protein kinase C activity	1	0.190114	0	0
Biological_process	artery morphogenesis	3	0.570342	0	0
Biological_process	anatomical structure morphogenesis	44	8.36502	72	8.79121
Biological_process	ERBB signaling pathway	7	1.3308	0	0
Molecular_function	phosphatidylserine decarboxylase activity	1	0.190114	0	0
Biological_process	regulation of Rab protein signal transduction	0	0	2	0.2442
Biological_process	regulation of transmembrane transporter activity	0	0	12	1.4652
Molecular_function	thrombospondin receptor activity	0	0	1	0.1221
Biological_process	response to UV-B	0	0	2	0.2442
Biological_process	T cell proliferation	4	0.760456	0	0
Biological_process	regulation of fatty acid beta-oxidation	3	0.570342	0	0
Cellular_component	endoplasmic reticulum	35	6.65399	0	0
Molecular_function	acidic amino acid transmembrane transporter activity	0	0	2	0.2442
Biological_process	transcription initiation from RNA polymerase II promoter	0	0	10	1.221
Biological_process	positive regulation of myeloid leukocyte differentiation	0	0	5	0.610501
Biological_process	negative regulation of neuron differentiation	0	0	6	0.732601
Biological_process	Ras protein signal transduction	0	0	12	1.4652
Biological_process	cAMP catabolic process	0	0	3	0.3663
Cellular_component	cell projection part	46	8.74525	65	7.93651
Biological_process	regulation of exocyst localization	0	0	1	0.1221
Biological_process	regulation of cellular ketone metabolic process by negative regulation of transcription from RNA polymerase II promoter	1	0.190114	0	0
Molecular_function	phosphotransferase activity, for other substituted phosphate groups	3	0.570342	0	0
Biological_process	positive regulation of neuromuscular synaptic transmission	1	0.190114	0	0
Biological_process	regulation of multicellular organismal process	83	15.7795	124	15.1404
Molecular_function	interleukin-1 binding	0	0	1	0.1221
Molecular_function	ATPase activity, coupled	15	2.85171	0	0
Biological_process	negative regulation of wound healing	2	0.380228	0	0
Biological_process	activation of immune response	0	0	19	2.3199
Biological_process	regulation of systemic arterial blood pressure	0	0	4	0.4884
Biological_process	transitional stage B cell differentiation	1	0.190114	0	0
Biological_process	response to stimulus involved in regulation of muscle adaptation	0	0	2	0.2442
Biological_process	regulation of protein modification process	42	7.98479	60	7.32601
Cellular_component	actin filament	5	0.95057	0	0
Biological_process	regulation of protein serine/threonine kinase activity	14	2.6616	0	0
Molecular_function	heat shock protein binding	0	0	7	0.854701
Biological_process	cellular response to alkaloid	0	0	3	0.3663
Biological_process	negative regulation of urine volume	1	0.190114	0	0
Biological_process	maintenance of protein location in nucleus	0	0	3	0.3663
Biological_process	nerve growth factor production	0	0	1	0.1221
Biological_process	neuron projection development	7	1.3308	10	1.221
Biological_process	regulation of fibroblast proliferation	5	0.95057	0	0
Biological_process	regulation of potassium ion transmembrane transport	0	0	6	0.732601
Biological_process	regulation of protein phosphorylation	33	6.27376	46	5.61661
Molecular_function	microtubule minus-end binding	1	0.190114	0	0
Biological_process	lipid transport	10	1.90114	0	0
Biological_process	calcium ion transport	10	1.90114	17	2.0757
Biological_process	regulation of adenylate cyclase activity	0	0	5	0.610501
Biological_process	bone mineralization	0	0	4	0.4884
Biological_process	establishment of localization	104	19.7719	0	0
Cellular_component	ruffle membrane	6	1.14068	0	0
Biological_process	axon guidance	0	0	19	2.3199
Molecular_function	glycerone kinase activity	1	0.190114	0	0
Biological_process	regulation of vesicle fusion	4	0.760456	5	0.610501
Biological_process	cellular protein complex assembly	14	2.6616	0	0
Biological_process	interphase microtubule nucleation by interphase microtubule organizing center	0	0	2	0.2442
Biological_process	regulation of cellular pH reduction	1	0.190114	0	0
Biological_process	regulation of fibroblast apoptotic process	2	0.380228	0	0
Biological_process	positive regulation of phosphorylation	23	4.37262	35	4.2735
Biological_process	regulation of glucose import	4	0.760456	0	0
Biological_process	positive regulation of catalytic activity	0	0	39	4.7619
Cellular_component	intracellular membrane-bounded organelle	214	40.6844	0	0
Molecular_function	acetylgalactosaminyltransferase activity	0	0	5	0.610501
Biological_process	regulation of intrinsic apoptotic signaling pathway in response to oxidative stress	2	0.380228	0	0
Biological_process	vacuolar protein catabolic process	1	0.190114	1	0.1221
Biological_process	iodide transport	1	0.190114	0	0
Biological_process	sensory perception of mechanical stimulus	0	0	9	1.0989
Molecular_function	minus-end-directed microtubule motor activity	1	0.190114	0	0
Biological_process	response to extracellular stimulus	19	3.61217	0	0
Biological_process	regulation of transporter activity	0	0	12	1.4652
Biological_process	beak morphogenesis	0	0	1	0.1221
Biological_process	positive regulation of calcium ion-dependent exocytosis	0	0	4	0.4884
Biological_process	regulation of lipid metabolic process	10	1.90114	0	0
Cellular_component	cell body	15	2.85171	26	3.1746
Biological_process	response to morphine	2	0.380228	0	0
Biological_process	regulation of autophagic vacuole size	0	0	1	0.1221
Biological_process	regulation of focal adhesion assembly	4	0.760456	0	0
Biological_process	regulation of testosterone biosynthetic process	1	0.190114	0	0
Biological_process	regulation of cation channel activity	0	0	8	0.976801
Molecular_function	calcium ion transmembrane transporter activity	12	2.28137	19	2.3199
Molecular_function	steroid hormone receptor binding	0	0	5	0.610501
Cellular_component	Golgi apparatus part	0	0	45	5.49451
Biological_process	semaphorin-plexin signaling pathway involved in neuron projection guidance	0	0	4	0.4884
Cellular_component	cytosol	76	14.4487	121	14.7741
Biological_process	regulation of intracellular protein transport	10	1.90114	0	0
Biological_process	regulation of neurological system process	18	3.42205	18	2.1978
Molecular_function	serine-type exopeptidase activity	2	0.380228	0	0
Biological_process	organ morphogenesis	0	0	25	3.0525
Biological_process	response to capsazepine	0	0	1	0.1221
Biological_process	negative regulation of mitotic recombination	1	0.190114	0	0
Cellular_component	microbody lumen	0	0	4	0.4884
Biological_process	snRNA import into nucleus	0	0	1	0.1221
Molecular_function	phosphatase binding	6	1.14068	0	0
Biological_process	cellular response to decreased oxygen levels	6	1.14068	0	0
Molecular_function	polynucleotide 3'-phosphatase activity	0	0	1	0.1221
Biological_process	negative regulation of monocyte extravasation	0	0	1	0.1221
Biological_process	camera-type eye morphogenesis	2	0.380228	0	0
Biological_process	response to nutrient levels	19	3.61217	0	0
Biological_process	negative regulation of secretion	0	0	10	1.221
Biological_process	immunological synapse formation	0	0	2	0.2442
Molecular_function	Ras guanyl-nucleotide exchange factor activity	10	1.90114	14	1.7094
Cellular_component	leading edge membrane	11	2.09125	13	1.5873
Biological_process	negative regulation of nucleotide biosynthetic process	0	0	4	0.4884
Biological_process	single-organism carbohydrate metabolic process	20	3.80228	0	0
Biological_process	podosome assembly	0	0	2	0.2442
Biological_process	cellular response to growth factor stimulus	17	3.23194	0	0
Molecular_function	ATP binding	75	14.2586	78	9.52381
Cellular_component	cell body fiber	0	0	2	0.2442
Biological_process	regulation of inhibitory postsynaptic membrane potential	2	0.380228	0	0
Biological_process	osteoclast fusion	2	0.380228	0	0
Biological_process	protein autophosphorylation	12	2.28137	0	0
Molecular_function	identical protein binding	26	4.94297	0	0
Biological_process	purine nucleoside transmembrane transport	1	0.190114	0	0
Molecular_function	melanin-concentrating hormone receptor activity	0	0	1	0.1221
Molecular_function	histamine oxidase activity	1	0.190114	0	0
Molecular_function	peptide receptor activity	0	0	9	1.0989
Molecular_function	calcium channel regulator activity	3	0.570342	0	0
Biological_process	condensed mesenchymal cell proliferation	0	0	2	0.2442
Cellular_component	guanyl-nucleotide exchange factor complex	0	0	2	0.2442
Biological_process	mammary gland epithelial cell differentiation	2	0.380228	0	0
Biological_process	vasoconstriction	0	0	4	0.4884
Molecular_function	adenyl nucleotide binding	76	14.4487	80	9.76801
Molecular_function	ATPase activity, coupled to movement of substances	11	2.09125	14	1.7094
Biological_process	multicellular organismal development	17	3.23194	0	0
Biological_process	negative regulation of insulin secretion	0	0	6	0.732601
Biological_process	biological regulation	286	54.3726	451	55.0672
Biological_process	negative regulation of protein modification process	19	3.61217	0	0
Biological_process	sequestering of zinc ion	1	0.190114	0	0
Biological_process	regulation of small GTPase mediated signal transduction	11	2.09125	19	2.3199
Biological_process	Fc receptor signaling pathway	0	0	8	0.976801
Cellular_component	dentate gyrus mossy fiber	0	0	1	0.1221
Molecular_function	protein domain specific binding	15	2.85171	0	0
Biological_process	somatic recombination of immunoglobulin genes involved in immune response	2	0.380228	0	0
Molecular_function	transferase activity	66	12.5475	0	0
Biological_process	multicellular organismal metabolic process	4	0.760456	5	0.610501
Biological_process	response to oxygen-containing compound	38	7.22433	51	6.22711
Molecular_function	oxidoreductase activity, acting on the CH-CH group of donors, quinone or related compound as acceptor	0	0	2	0.2442
Molecular_function	RNA polymerase II basal transcription factor binding transcription factor activity	0	0	2	0.2442
Biological_process	phosphatidylinositol-mediated signaling	6	1.14068	0	0
Cellular_component	cell-substrate adherens junction	0	0	31	3.7851
Biological_process	dermatan sulfate proteoglycan biosynthetic process	0	0	2	0.2442
Biological_process	regulation of membrane lipid distribution	3	0.570342	0	0
Cellular_component	early endosome	10	1.90114	0	0
Biological_process	regulation of system process	29	5.51331	34	4.1514
Biological_process	positive regulation of neurological system process	7	1.3308	0	0
Biological_process	positive regulation of neurotransmitter secretion	2	0.380228	0	0
Molecular_function	purine ribonucleoside triphosphate binding	80	15.2091	94	11.4774
Biological_process	regulation of amine transport	0	0	4	0.4884
Cellular_component	Golgi cisterna membrane	0	0	9	1.0989
Molecular_function	gamma-tubulin binding	0	0	3	0.3663
Biological_process	response to interleukin-11	1	0.190114	0	0
Biological_process	amino-acid betaine transport	2	0.380228	0	0
Biological_process	regulation of fertilization	0	0	2	0.2442
Molecular_function	cyclase activity	3	0.570342	0	0
Biological_process	single-organism transport	75	14.2586	0	0
Biological_process	positive regulation of chemotaxis	6	1.14068	0	0
Molecular_function	metal ion binding	131	24.9049	214	26.1294
Biological_process	cellular component organization or biogenesis	131	24.9049	193	23.5653
Biological_process	phosphorus metabolic process	59	11.2167	66	8.05861
Biological_process	transmembrane receptor protein tyrosine kinase signaling pathway	18	3.42205	26	3.1746
Molecular_function	hydroxymethylglutaryl-CoA reductase activity	0	0	1	0.1221
Biological_process	cell-cell signaling	21	3.9924	0	0
Biological_process	tube closure	0	0	6	0.732601
Biological_process	carnitine shuttle	2	0.380228	0	0
Biological_process	divalent inorganic cation homeostasis	0	0	26	3.1746
Biological_process	positive regulation of response to external stimulus	9	1.71103	0	0
Biological_process	glycerophospholipid metabolic process	11	2.09125	0	0
Biological_process	protein localization to juxtaparanode region of axon	0	0	2	0.2442
Biological_process	UDP-glucuronate metabolic process	0	0	2	0.2442
Molecular_function	ethanol binding	1	0.190114	0	0
Biological_process	meiotic metaphase I plate congression	1	0.190114	0	0
Biological_process	regulation of autophagy	11	2.09125	14	1.7094
Molecular_function	sucrose transmembrane transporter activity	1	0.190114	0	0
Biological_process	regulation of axonogenesis	0	0	18	2.1978
Biological_process	positive regulation of cell-matrix adhesion	0	0	4	0.4884
Biological_process	macropinocytosis	0	0	2	0.2442
Biological_process	positive regulation of steroid hormone biosynthetic process	1	0.190114	0	0
Biological_process	regulation of macrophage differentiation	0	0	3	0.3663
Biological_process	response to growth hormone stimulus	2	0.380228	0	0
Molecular_function	sugar transmembrane transporter activity	3	0.570342	0	0
Biological_process	polysaccharide biosynthetic process	4	0.760456	0	0
Molecular_function	binding	315	59.8859	484	59.0965
Biological_process	alcohol biosynthetic process	5	0.95057	0	0
Biological_process	negative regulation of organ growth	2	0.380228	0	0
Biological_process	cellular developmental process	81	15.3992	120	14.652
Biological_process	response to gonadotropin stimulus	0	0	3	0.3663
Biological_process	negative regulation of glial cell apoptotic process	0	0	2	0.2442
Biological_process	regulation of G-protein coupled receptor protein signaling pathway	0	0	9	1.0989
Cellular_component	nuclear outer membrane	0	0	3	0.3663
Biological_process	cellular response to hormone stimulus	15	2.85171	0	0
Cellular_component	organelle envelope	0	0	11	1.3431
Biological_process	negative regulation of potassium ion transmembrane transport	0	0	2	0.2442
Biological_process	synaptic transmission, glycinergic	2	0.380228	0	0
Biological_process	negative regulation of blood vessel morphogenesis	1	0.190114	0	0
Biological_process	macrophage activation involved in immune response	2	0.380228	0	0
Molecular_function	solute:cation symporter activity	6	1.14068	0	0
Biological_process	somatic diversification of immunoglobulins involved in immune response	2	0.380228	0	0
Biological_process	positive regulation of aldosterone metabolic process	1	0.190114	0	0
Biological_process	microtubule-based process	29	5.51331	0	0
Biological_process	cellular metal ion homeostasis	0	0	22	2.6862
Biological_process	negative regulation of brain-derived neurotrophic factor receptor signaling pathway	1	0.190114	0	0
Biological_process	visceral muscle development	0	0	1	0.1221
Biological_process	pH reduction	4	0.760456	0	0
Molecular_function	intronic transcription regulatory region DNA binding	0	0	3	0.3663
Cellular_component	cytoplasm	153	29.0875	0	0
Biological_process	positive regulation of behavior	6	1.14068	0	0
Biological_process	negative regulation of cyclase activity	0	0	4	0.4884
Molecular_function	glycoprotein binding	7	1.3308	0	0
Biological_process	membrane invagination	0	0	4	0.4884
Biological_process	regulation of synaptic transmission, GABAergic	3	0.570342	0	0
Biological_process	regulation of protein transport	16	3.04183	23	2.8083
Cellular_component	axolemma	2	0.380228	4	0.4884
Biological_process	cellular response to ketone	4	0.760456	0	0
Molecular_function	peptidyl-proline dioxygenase activity	2	0.380228	0	0
Biological_process	cerebellar Purkinje cell layer morphogenesis	1	0.190114	0	0
Biological_process	regulation of molecular function	0	0	87	10.6227
Biological_process	response to starvation	13	2.47148	0	0
Biological_process	interleukin-15-mediated signaling pathway	0	0	1	0.1221
Cellular_component	coated vesicle membrane	0	0	8	0.976801
Molecular_function	hydrolase activity, acting on carbon-nitrogen (but not peptide) bonds, in cyclic amidines	3	0.570342	0	0
Cellular_component	endoplasmic reticulum quality control compartment	3	0.570342	0	0
Molecular_function	cation binding	132	25.0951	215	26.2515
Biological_process	regulation of cellular extravasation	0	0	2	0.2442
Biological_process	negative regulation of stem cell proliferation	2	0.380228	0	0
Molecular_function	glycine:sodium symporter activity	2	0.380228	0	0
Molecular_function	ADP transmembrane transporter activity	1	0.190114	0	0
Biological_process	response to peptide hormone stimulus	11	2.09125	14	1.7094
Molecular_function	peptide hormone receptor binding	0	0	2	0.2442
Molecular_function	taurine transmembrane transporter activity	0	0	1	0.1221
Molecular_function	dodecenoyl-CoA delta-isomerase activity	0	0	2	0.2442
Biological_process	regulation of cardiac chamber formation	0	0	1	0.1221
Molecular_function	SUMO activating enzyme activity	1	0.190114	0	0
Biological_process	branching involved in ureteric bud morphogenesis	0	0	4	0.4884
Biological_process	cellular response to fatty acid	3	0.570342	0	0
Biological_process	response to insulin stimulus	8	1.52091	13	1.5873
Biological_process	vacuolar proton-transporting V-type ATPase complex assembly	2	0.380228	0	0
Biological_process	cellular response to organic substance	45	8.55513	0	0
Molecular_function	phosphoric ester hydrolase activity	15	2.85171	0	0
Biological_process	positive regulation of vesicle fusion	2	0.380228	0	0
Molecular_function	insulin receptor substrate binding	0	0	2	0.2442
Biological_process	D-aspartate import	0	0	1	0.1221
Biological_process	positive regulation of inclusion body assembly	0	0	1	0.1221
Molecular_function	PH domain binding	1	0.190114	0	0
Molecular_function	adenyl ribonucleotide binding	76	14.4487	80	9.76801
Biological_process	cellular component organization	130	24.7148	190	23.199
Molecular_function	ATP-activated inward rectifier potassium channel activity	0	0	2	0.2442
Cellular_component	intrinsic to plasma membrane	41	7.79468	0	0
Biological_process	regulation of catabolic process	29	5.51331	37	4.5177
Molecular_function	protein complex binding	15	2.85171	16	1.9536
Biological_process	metal ion homeostasis	0	0	27	3.2967
Molecular_function	cation transmembrane transporter activity	28	5.32319	41	5.00611
Biological_process	insulin receptor signaling pathway	5	0.95057	7	0.854701
Biological_process	filopodium assembly	3	0.570342	0	0
Molecular_function	calcium-dependent protein serine/threonine phosphatase regulator activity	0	0	2	0.2442
Biological_process	pyrimidine nucleobase metabolic process	0	0	3	0.3663
Biological_process	cellular response to molecule of bacterial origin	7	1.3308	0	0
Biological_process	cell-cell signaling involved in mammary gland development	1	0.190114	0	0
Biological_process	positive regulation of nitric oxide biosynthetic process	0	0	3	0.3663
Biological_process	behavioral response to cocaine	0	0	2	0.2442
Biological_process	microtubule nucleation by microtubule organizing center	0	0	2	0.2442
Molecular_function	phosphatase activity	12	2.28137	0	0
Biological_process	regulation of cell projection size	0	0	2	0.2442
Biological_process	regulation of cell size	0	0	6	0.732601
Biological_process	negative regulation of collateral sprouting	0	0	2	0.2442
Biological_process	negative regulation of binding of sperm to zona pellucida	1	0.190114	0	0
Biological_process	centrosome duplication	0	0	3	0.3663
Cellular_component	transcription factor complex	0	0	16	1.9536
Molecular_function	6-phosphofructokinase activity	0	0	2	0.2442
Biological_process	regulation of ryanodine-sensitive calcium-release channel activity	0	0	3	0.3663
Molecular_function	organic acid:sodium symporter activity	3	0.570342	0	0
Biological_process	protein complex disassembly	4	0.760456	0	0
Biological_process	nucleobase-containing small molecule metabolic process	0	0	24	2.9304
Biological_process	peptidyl-tyrosine sulfation	0	0	2	0.2442
Biological_process	regulation of catecholamine secretion	0	0	3	0.3663
Biological_process	cellular glucan metabolic process	5	0.95057	0	0
Biological_process	peptidyl-amino acid modification	21	3.9924	28	3.4188
Biological_process	negative regulation of cyclic nucleotide metabolic process	0	0	4	0.4884
Biological_process	regulation of cell migration	26	4.94297	0	0
Biological_process	cell cycle process	31	5.89354	0	0
Biological_process	sodium ion transport	6	1.14068	0	0
Biological_process	negative regulation of growth	10	1.90114	0	0
Biological_process	patterning of blood vessels	0	0	3	0.3663
Biological_process	neural tube closure	0	0	6	0.732601
Molecular_function	transmembrane receptor protein tyrosine phosphatase activity	4	0.760456	0	0
Biological_process	negative regulation of transport	15	2.85171	21	2.5641
Molecular_function	beta-galactoside (CMP) alpha-2,3-sialyltransferase activity	0	0	2	0.2442
Molecular_function	phosphofructokinase activity	0	0	2	0.2442
Cellular_component	extrinsic to vacuolar membrane	1	0.190114	0	0
Molecular_function	peptidoglycan glycosyltransferase activity	0	0	2	0.2442
Biological_process	cellular divalent inorganic cation homeostasis	0	0	22	2.6862
Molecular_function	GTPase activator activity	11	2.09125	19	2.3199
Biological_process	positive regulation of endodeoxyribonuclease activity	1	0.190114	0	0
Biological_process	cellular polysaccharide biosynthetic process	4	0.760456	0	0
Biological_process	protein autoprocessing	2	0.380228	0	0
Biological_process	paramesonephric duct development	1	0.190114	0	0
Biological_process	fucose metabolic process	2	0.380228	0	0
Biological_process	negative regulation of epithelial cell proliferation involved in lung morphogenesis	0	0	1	0.1221
Cellular_component	SAGA-type complex	0	0	4	0.4884
Cellular_component	plasma membrane part	80	15.2091	107	13.0647
Biological_process	positive regulation of focal adhesion assembly	3	0.570342	3	0.3663
Biological_process	macromolecule localization	0	0	31	3.7851
Biological_process	regulation of postsynaptic membrane organization	1	0.190114	0	0
Biological_process	cellular response to external stimulus	16	3.04183	0	0
Biological_process	negative regulation of smoothened signaling pathway involved in ventral spinal cord patterning	0	0	2	0.2442
Biological_process	phospholipid biosynthetic process	8	1.52091	0	0
Biological_process	integrin-mediated signaling pathway	5	0.95057	0	0
Biological_process	glycerolipid metabolic process	13	2.47148	0	0
Biological_process	heme O biosynthetic process	1	0.190114	0	0
Biological_process	organ development	35	6.65399	43	5.25031
Biological_process	Fc-gamma receptor signaling pathway involved in phagocytosis	3	0.570342	4	0.4884
Biological_process	regulation of Toll signaling pathway	1	0.190114	0	0
Biological_process	regulation of endothelial cell apoptotic process	3	0.570342	0	0
Cellular_component	collagen type VII	0	0	1	0.1221
Molecular_function	kinase binding	17	3.23194	0	0
Biological_process	B-1 B cell homeostasis	1	0.190114	0	0
Cellular_component	dystrobrevin complex	0	0	1	0.1221
Molecular_function	enzyme regulator activity	40	7.60456	60	7.32601
Cellular_component	exocyst	0	0	4	0.4884
Biological_process	regulation of phosphatidylinositol 3-kinase activity	0	0	4	0.4884
Biological_process	activation of cysteine-type endopeptidase activity involved in apoptotic signaling pathway	0	0	2	0.2442
Biological_process	negative regulation of phosphate metabolic process	17	3.23194	19	2.3199
Biological_process	negative regulation of immune response	4	0.760456	0	0
Biological_process	long-term synaptic potentiation	3	0.570342	0	0
Molecular_function	acetyl-CoA carboxylase activity	1	0.190114	0	0
Molecular_function	AF-2 domain binding	0	0	2	0.2442
Biological_process	positive regulation of dendritic cell chemotaxis	2	0.380228	0	0
Cellular_component	gamma-tubulin small complex	0	0	2	0.2442
Biological_process	regulation of lyase activity	0	0	5	0.610501
Molecular_function	protein tyrosine kinase activity	8	1.52091	0	0
Biological_process	positive regulation of glucose import	3	0.570342	0	0
Molecular_function	sulfotransferase activity	0	0	5	0.610501
Molecular_function	[methionine synthase] reductase activity	1	0.190114	0	0
Biological_process	ciliary cell motility	2	0.380228	0	0
Biological_process	positive regulation of immune system process	0	0	30	3.663
Molecular_function	receptor agonist activity	2	0.380228	0	0
Biological_process	inner ear receptor stereocilium organization	0	0	4	0.4884
Biological_process	amino acid import	2	0.380228	0	0
Biological_process	single-organism cellular process	292	55.5133	445	54.3346
Molecular_function	structural constituent of cytoskeleton	0	0	9	1.0989
Biological_process	regulation of transmembrane transport	0	0	20	2.442
Biological_process	energy reserve metabolic process	5	0.95057	0	0
Biological_process	positive regulation of transferase activity	0	0	22	2.6862
Biological_process	positive regulation of neuron migration	0	0	2	0.2442
Biological_process	negative regulation of humoral immune response mediated by circulating immunoglobulin	1	0.190114	0	0
Biological_process	regulation of peptidyl-serine phosphorylation	6	1.14068	0	0
Molecular_function	calcium-dependent protein kinase regulator activity	1	0.190114	0	0
Biological_process	regulation of cell death	43	8.1749	0	0
Biological_process	regulation of neuronal synaptic plasticity	4	0.760456	0	0
Cellular_component	cytoskeletal part	61	11.597	80	9.76801
Molecular_function	bicarbonate binding	1	0.190114	0	0
Cellular_component	axonemal dynein complex	2	0.380228	0	0
Cellular_component	postsynaptic membrane	15	2.85171	18	2.1978
Molecular_function	hydroxypyruvate reductase activity	1	0.190114	0	0
Biological_process	respiratory tube development	0	0	2	0.2442
Molecular_function	RNA polymerase II intronic transcription regulatory region sequence-specific DNA binding	0	0	2	0.2442
Biological_process	limbic system development	1	0.190114	0	0
Biological_process	negative regulation of viral-induced cytoplasmic pattern recognition receptor signaling pathway	2	0.380228	0	0
Cellular_component	potassium channel complex	5	0.95057	10	1.221
Molecular_function	motor activity	14	2.6616	14	1.7094
Biological_process	negative regulation of protein phosphorylation	13	2.47148	0	0
Biological_process	positive regulation of axon extension	0	0	5	0.610501
Biological_process	positive regulation of cellular component organization	33	6.27376	43	5.25031
Biological_process	C4-dicarboxylate transport	0	0	2	0.2442
Cellular_component	cytoplasmic part	216	41.0646	0	0
Biological_process	regulation of intracellular pH	4	0.760456	0	0
Biological_process	glycoprotein metabolic process	0	0	6	0.732601
Biological_process	ephrin receptor signaling pathway	0	0	6	0.732601
Biological_process	regulation of signal transduction	76	14.4487	121	14.7741
Molecular_function	phosphatidylinositol phospholipase C activity	0	0	5	0.610501
Molecular_function	cation:amino acid symporter activity	3	0.570342	0	0
Biological_process	plasma membrane organization	8	1.52091	13	1.5873
Biological_process	positive regulation of cell projection organization	10	1.90114	14	1.7094
Biological_process	regulation of cell-matrix adhesion	5	0.95057	0	0
Biological_process	response to external stimulus	41	7.79468	52	6.34921
Biological_process	multicellular organismal signaling	4	0.760456	9	1.0989
Biological_process	response to azide	1	0.190114	0	0
Biological_process	negative regulation of transcription from RNA polymerase II promoter during mitosis	1	0.190114	0	0
Cellular_component	synaptic membrane	18	3.42205	22	2.6862
Biological_process	regulation of Ras protein signal transduction	10	1.90114	13	1.5873
Biological_process	cerebral cortex cell migration	0	0	3	0.3663
Biological_process	regulation of immune system process	33	6.27376	50	6.10501
Molecular_function	phosphatidylserine binding	0	0	4	0.4884
Biological_process	cell adhesion	28	5.32319	47	5.73871
Biological_process	dephosphorylation	9	1.71103	0	0
Molecular_function	phosphatidylinositol-3,5-bisphosphate binding	0	0	4	0.4884
Biological_process	cellular carbohydrate biosynthetic process	4	0.760456	0	0
Biological_process	negative regulation of endothelial cell apoptotic process	3	0.570342	0	0
Biological_process	negative regulation of cytokine production	7	1.3308	0	0
Biological_process	vacuolar acidification	2	0.380228	0	0
Biological_process	heparin biosynthetic process	0	0	2	0.2442
Biological_process	retinal pigment epithelium development	0	0	2	0.2442
Molecular_function	receptor activator activity	3	0.570342	0	0
Biological_process	response to hormone stimulus	20	3.80228	30	3.663
Molecular_function	calcium-dependent ATPase activity	1	0.190114	1	0.1221
Biological_process	primary amino compound metabolic process	2	0.380228	2	0.2442
Molecular_function	Roundabout binding	2	0.380228	3	0.3663
Biological_process	cellular response to heat	3	0.570342	0	0
Biological_process	mechanosensory behavior	0	0	2	0.2442
Molecular_function	actin binding	11	2.09125	21	2.5641
Biological_process	regulation of filopodium assembly	3	0.570342	0	0
Biological_process	positive regulation of cell migration	19	3.61217	0	0
Biological_process	positive regulation of signal transduction	39	7.41445	0	0
Biological_process	negative regulation of vascular wound healing	1	0.190114	0	0
Molecular_function	Rac GTPase binding	0	0	3	0.3663
Biological_process	choline metabolic process	0	0	2	0.2442
Molecular_function	G-protein coupled peptide receptor activity	0	0	9	1.0989
Cellular_component	axon	0	0	17	2.0757
Molecular_function	Ras GTPase binding	8	1.52091	14	1.7094
Cellular_component	organelle membrane	87	16.5399	123	15.0183
Molecular_function	TFIIB-class binding transcription factor activity	0	0	1	0.1221
Molecular_function	gluconate dehydrogenase activity	1	0.190114	0	0
Biological_process	DNA-dependent transcription, initiation	0	0	11	1.3431
Biological_process	sulfur compound biosynthetic process	0	0	9	1.0989
Biological_process	spindle midzone assembly	2	0.380228	0	0
Biological_process	response to abiotic stimulus	0	0	38	4.6398
Biological_process	negative regulation of phosphorus metabolic process	17	3.23194	19	2.3199
Biological_process	peptidyl-tyrosine autophosphorylation	4	0.760456	0	0
Biological_process	heparin metabolic process	0	0	2	0.2442
Biological_process	regulation of transcription from RNA polymerase II promoter	45	8.55513	0	0
Biological_process	self proteolysis	2	0.380228	0	0
Biological_process	tube development	0	0	6	0.732601
Biological_process	death-inducing signaling complex assembly	0	0	2	0.2442
Biological_process	membrane raft polarization	1	0.190114	0	0
Biological_process	positive regulation of protein metabolic process	33	6.27376	50	6.10501
Biological_process	regulation of hormone secretion	10	1.90114	12	1.4652
Molecular_function	L-glutamate transmembrane transporter activity	0	0	2	0.2442
Cellular_component	elastic fiber	2	0.380228	0	0
Biological_process	negative regulation of cellular metabolic process	55	10.4563	76	9.27961
Biological_process	intracellular lipid transport	2	0.380228	0	0
Biological_process	cellular component disassembly	8	1.52091	0	0
Biological_process	regulation of cell projection organization	20	3.80228	36	4.3956
Biological_process	protein sulfation	0	0	2	0.2442
Biological_process	negative regulation of lymphocyte mediated immunity	2	0.380228	0	0
Biological_process	negative regulation of immunoglobulin mediated immune response	1	0.190114	0	0
Biological_process	negative regulation of transforming growth factor-beta secretion	1	0.190114	0	0
Biological_process	negative regulation of cell differentiation	0	0	27	3.2967
Biological_process	modulation by virus of host autophagy	1	0.190114	0	0
Biological_process	cellular response to azide	1	0.190114	0	0
Molecular_function	voltage-gated potassium channel activity	0	0	7	0.854701
Biological_process	hippo signaling cascade	0	0	4	0.4884
Biological_process	cellular macromolecule localization	0	0	26	3.1746
Cellular_component	vacuolar part	15	2.85171	0	0
Molecular_function	semaphorin receptor activity	0	0	4	0.4884
Biological_process	regulation of mesenchymal cell proliferation	4	0.760456	0	0
Molecular_function	bilirubin transmembrane transporter activity	0	0	1	0.1221
Biological_process	negative regulation of transmembrane transport	0	0	3	0.3663
Cellular_component	axoneme	7	1.3308	7	0.854701
Biological_process	epidermal growth factor receptor signaling pathway	6	1.14068	0	0
Biological_process	cellular response to oxygen levels	7	1.3308	0	0
Biological_process	adenylate cyclase-inhibiting G-protein coupled receptor signaling pathway	0	0	5	0.610501
Molecular_function	glutamate receptor binding	2	0.380228	0	0
Molecular_function	purine nucleotide binding	81	15.3992	96	11.7216
Biological_process	positive regulation of leukotriene production involved in inflammatory response	1	0.190114	0	0
Biological_process	regulation of cell-substrate junction assembly	4	0.760456	0	0
Biological_process	endoplasmic reticulum organization	0	0	4	0.4884
Biological_process	principal sensory nucleus of trigeminal nerve development	1	0.190114	0	0
Molecular_function	protein kinase binding	16	3.04183	0	0
Cellular_component	membrane part	0	0	298	36.3858
Biological_process	Fc-gamma receptor signaling pathway	0	0	4	0.4884
Biological_process	positive regulation of nucleobase-containing compound metabolic process	0	0	64	7.81441
Biological_process	regulation of peptidyl-tyrosine phosphorylation	10	1.90114	0	0
Biological_process	metal ion transport	20	3.80228	32	3.9072
Biological_process	regulation of cyclic nucleotide biosynthetic process	0	0	7	0.854701
Biological_process	SA node cell to atrial cardiac muscle cell signalling	0	0	1	0.1221
Molecular_function	coenzyme A transmembrane transporter activity	1	0.190114	0	0
Biological_process	paraxial mesoderm structural organization	1	0.190114	0	0
Molecular_function	NADPH-hemoprotein reductase activity	1	0.190114	0	0
Cellular_component	focal adhesion	0	0	31	3.7851
Biological_process	hematopoietic or lymphoid organ development	8	1.52091	0	0
Biological_process	positive regulation of canonical Wnt receptor signaling pathway	5	0.95057	0	0
Biological_process	D-aspartate transport	0	0	1	0.1221
Molecular_function	protein-tyrosine sulfotransferase activity	0	0	2	0.2442
Biological_process	regulation of calcium ion transport	10	1.90114	13	1.5873
Biological_process	response to anesthetic	1	0.190114	0	0
Biological_process	positive regulation of axonogenesis	0	0	7	0.854701
Biological_process	transmission of nerve impulse	0	0	4	0.4884
Biological_process	negative regulation of lipid catabolic process	2	0.380228	0	0
Biological_process	proteasomal ubiquitin-dependent protein catabolic process	11	2.09125	0	0
Molecular_function	oxidoreductase activity, acting on CH or CH2 groups	0	0	2	0.2442
Biological_process	cerebellum maturation	0	0	1	0.1221
Cellular_component	SUMO activating enzyme complex	1	0.190114	0	0
Biological_process	positive regulation of synaptic transmission	6	1.14068	0	0
Molecular_function	nucleoside phosphate binding	94	17.8707	0	0
Biological_process	interleukin-18-mediated signaling pathway	1	0.190114	0	0
Molecular_function	active transmembrane transporter activity	20	3.80228	0	0
Biological_process	regulation of fatty acid oxidation	4	0.760456	0	0
Molecular_function	solute:sodium symporter activity	5	0.95057	0	0
Biological_process	regulation of intracellular transport	15	2.85171	0	0
Biological_process	purine-containing compound transmembrane transport	1	0.190114	0	0
Biological_process	mitochondrial depolarization	1	0.190114	0	0
Biological_process	protein localization to membrane	6	1.14068	10	1.221
Biological_process	regulation of extent of cell growth	0	0	12	1.4652
Molecular_function	sarcosine dehydrogenase activity	0	0	1	0.1221
Biological_process	positive regulation of transcription from RNA polymerase II promoter	27	5.13308	0	0
Biological_process	serotonin metabolic process	2	0.380228	2	0.2442
Biological_process	axonemal dynein complex assembly	3	0.570342	0	0
Biological_process	positive regulation of cellular component biogenesis	0	0	7	0.854701
Biological_process	detection of mechanical stimulus involved in sensory perception	3	0.570342	3	0.3663
Molecular_function	left-handed Z-DNA binding	2	0.380228	0	0
Biological_process	regulation of programmed cell death	42	7.98479	0	0
Biological_process	positive regulation of anoikis	0	0	2	0.2442
Molecular_function	transition metal ion binding	0	0	70	8.54701
Biological_process	B cell receptor signaling pathway	3	0.570342	0	0
Biological_process	regulation of actin cytoskeleton reorganization	4	0.760456	0	0
Biological_process	intracellular pH reduction	4	0.760456	0	0
Biological_process	response to growth factor stimulus	18	3.42205	0	0
Biological_process	negative regulation of cytokine-mediated signaling pathway	4	0.760456	4	0.4884
Cellular_component	axon part	9	1.71103	14	1.7094
Biological_process	negative regulation of tumor necrosis factor production	4	0.760456	0	0
Molecular_function	oxidoreductase activity, acting on the CH-CH group of donors, oxygen as acceptor	0	0	2	0.2442
Cellular_component	organelle outer membrane	8	1.52091	0	0
Biological_process	proteoglycan biosynthetic process	0	0	4	0.4884
Molecular_function	inward rectifier potassium channel activity	0	0	3	0.3663
Molecular_function	APG12 activating enzyme activity	1	0.190114	0	0
Biological_process	male meiosis chromosome separation	0	0	1	0.1221
Biological_process	regulation of cell communication	100	19.0114	147	17.9487
Biological_process	lamellipodium assembly involved in ameboidal cell migration	0	0	1	0.1221
Molecular_function	lipid transporter activity	7	1.3308	0	0
Cellular_component	alpha-beta T cell receptor complex	1	0.190114	0	0
Cellular_component	ion channel complex	15	2.85171	18	2.1978
Biological_process	microtubule cytoskeleton organization	14	2.6616	0	0
Biological_process	anatomical structure development	76	14.4487	122	14.8962
Biological_process	monovalent inorganic anion homeostasis	0	0	2	0.2442
Cellular_component	neuromuscular junction	5	0.95057	0	0
Biological_process	response to organonitrogen compound	23	4.37262	29	3.5409
Biological_process	potassium ion transport	0	0	8	0.976801
Cellular_component	cell cortex	7	1.3308	13	1.5873
Biological_process	small GTPase mediated signal transduction	14	2.6616	29	3.5409
Molecular_function	inositol-1,3,4-trisphosphate 6-kinase activity	1	0.190114	1	0.1221
Biological_process	membrane depolarization involved in regulation of action potential	4	0.760456	4	0.4884
Biological_process	positive regulation of cell adhesion	8	1.52091	0	0
Biological_process	regulation of inclusion body assembly	0	0	2	0.2442
Molecular_function	hydrolase activity, acting on acid anhydrides	40	7.60456	43	5.25031
Biological_process	regulation of neuron projection development	16	3.04183	28	3.4188
Biological_process	regulation of oligodendrocyte apoptotic process	1	0.190114	0	0
Molecular_function	glycerophosphoinositol inositolphosphodiesterase activity	0	0	1	0.1221
Biological_process	lipid tube assembly	1	0.190114	0	0
Biological_process	regulation of anatomical structure morphogenesis	30	5.70342	50	6.10501
Biological_process	cell recognition	0	0	9	1.0989
Biological_process	negative regulation of protein secretion	4	0.760456	0	0
Biological_process	embryonic organ development	0	0	8	0.976801
Cellular_component	growth cone membrane	0	0	3	0.3663
Molecular_function	poly-pyrimidine tract binding	3	0.570342	0	0
Molecular_function	nicotinate-nucleotide adenylyltransferase activity	2	0.380228	0	0
Biological_process	L-amino acid import	2	0.380228	0	0
Biological_process	protein localization to plasma membrane	0	0	6	0.732601
Molecular_function	adenosine receptor binding	2	0.380228	0	0
Biological_process	organic heteropentacyclic compound metabolic process	1	0.190114	0	0
Biological_process	chronological cell aging	1	0.190114	0	0
Cellular_component	receptor complex	0	0	16	1.9536
Biological_process	immune response-activating cell surface receptor signaling pathway	0	0	12	1.4652
Biological_process	Notch signaling pathway	0	0	9	1.0989
Molecular_function	ATPase activity	26	4.94297	25	3.0525
Biological_process	negative regulation of autophagy	5	0.95057	0	0
Molecular_function	galactoside 2-alpha-L-fucosyltransferase activity	0	0	2	0.2442
Biological_process	fat cell differentiation	0	0	8	0.976801
Biological_process	activation of meiosis involved in egg activation	0	0	1	0.1221
Cellular_component	juxtaparanode region of axon	2	0.380228	2	0.2442
Molecular_function	GTPase binding	9	1.71103	15	1.8315
Biological_process	blood vessel morphogenesis	6	1.14068	0	0
Biological_process	intrinsic apoptotic signaling pathway in response to DNA damage	6	1.14068	0	0
Biological_process	phospholipid metabolic process	12	2.28137	0	0
Biological_process	negative regulation of signaling	31	5.89354	44	5.37241
Biological_process	regulation of lipid kinase activity	0	0	5	0.610501
Biological_process	negative regulation of lyase activity	0	0	4	0.4884
Biological_process	intraflagellar anterograde transport	1	0.190114	0	0
Molecular_function	proline-rich region binding	2	0.380228	0	0
Biological_process	collagen metabolic process	4	0.760456	5	0.610501
Biological_process	negative regulation of heart looping	0	0	1	0.1221
Biological_process	negative regulation of organic acid transport	2	0.380228	0	0
Biological_process	regulation of stem cell proliferation	7	1.3308	0	0
Biological_process	dorsal/ventral axon guidance	0	0	2	0.2442
Molecular_function	protein C-terminus binding	10	1.90114	11	1.3431
Biological_process	regulation of homeostatic process	15	2.85171	0	0
Biological_process	positive regulation of nucleotide-binding oligomerization domain containing signaling pathway	1	0.190114	0	0
Molecular_function	glycine transmembrane transporter activity	2	0.380228	0	0
Biological_process	response to vitamin K	1	0.190114	0	0
Biological_process	regulation of cellular localization	34	6.46388	49	5.98291
Molecular_function	calcium-dependent protein kinase inhibitor activity	1	0.190114	0	0
Molecular_function	corticotropin-releasing hormone receptor 1 binding	1	0.190114	0	0
Biological_process	musculoskeletal movement	0	0	3	0.3663
Cellular_component	cation channel complex	12	2.28137	17	2.0757
Biological_process	protein complex subunit organization	40	7.60456	0	0
Biological_process	'de novo' pyrimidine nucleobase biosynthetic process	0	0	2	0.2442
Molecular_function	cAMP-dependent protein kinase regulator activity	2	0.380228	0	0
Biological_process	medial motor column neuron differentiation	1	0.190114	0	0
Biological_process	cellular response to organonitrogen compound	18	3.42205	19	2.3199
Biological_process	B cell activation involved in immune response	3	0.570342	0	0
Biological_process	regulation of systemic arterial blood pressure by aortic arch baroreceptor feedback	1	0.190114	1	0.1221
Biological_process	cell activation involved in immune response	6	1.14068	0	0
Biological_process	central nervous system neuron axonogenesis	0	0	4	0.4884
Biological_process	intracellular receptor signaling pathway	0	0	10	1.221
Biological_process	hexose metabolic process	9	1.71103	0	0
Biological_process	monocarboxylic acid biosynthetic process	0	0	11	1.3431
Biological_process	aspartate transport	0	0	2	0.2442
Biological_process	cellular component maintenance	2	0.380228	0	0
Biological_process	immature T cell proliferation in thymus	1	0.190114	0	0
Cellular_component	sarcolemma	7	1.3308	0	0
Biological_process	glycoprotein catabolic process	2	0.380228	0	0
Biological_process	taxis	0	0	30	3.663
Molecular_function	gluconate 2-dehydrogenase activity	1	0.190114	0	0
Cellular_component	cytoskeleton	32	6.08365	47	5.73871
Biological_process	regulation of release of sequestered calcium ion into cytosol	4	0.760456	0	0
Biological_process	negative regulation of ion transmembrane transport	0	0	3	0.3663
Molecular_function	non-membrane spanning protein tyrosine kinase activity	4	0.760456	0	0
Biological_process	single organism signaling	25	4.75285	29	3.5409
Biological_process	regulation of lipid storage	0	0	4	0.4884
Biological_process	negative regulation of fatty acid oxidation	2	0.380228	0	0
Biological_process	negative regulation of protein localization to cell surface	0	0	3	0.3663
Biological_process	blood coagulation, fibrin clot formation	1	0.190114	0	0
Biological_process	calcium ion transport into cytosol	0	0	5	0.610501
Cellular_component	apical plasma membrane	13	2.47148	0	0
Biological_process	regulation of cell projection assembly	0	0	9	1.0989
Biological_process	immature T cell proliferation	1	0.190114	0	0
Molecular_function	microtubule motor activity	10	1.90114	0	0
Biological_process	positive regulation of endothelial cell migration	5	0.95057	0	0
Molecular_function	transferase activity, transferring sulfur-containing groups	0	0	6	0.732601
Molecular_function	GTPase regulator activity	24	4.56274	38	4.6398
Biological_process	thymocyte migration	1	0.190114	0	0
Biological_process	regulation of developmental growth	0	0	17	2.0757
Molecular_function	endothelial differentiation G-protein coupled receptor binding	1	0.190114	0	0
Molecular_function	sterol response element binding	0	0	1	0.1221
Molecular_function	triokinase activity	1	0.190114	0	0
Biological_process	negative regulation of leukocyte migration	0	0	3	0.3663
Molecular_function	retinoic acid receptor activity	0	0	3	0.3663
Cellular_component	endocytic vesicle membrane	5	0.95057	0	0
Biological_process	protein modification process	65	12.3574	0	0
Molecular_function	kinesin binding	0	0	3	0.3663
Molecular_function	regulatory region DNA binding	0	0	40	4.884
Cellular_component	Golgi membrane	0	0	37	4.5177
Biological_process	amino sugar metabolic process	0	0	7	0.854701
Biological_process	osteoclast development	2	0.380228	0	0
Biological_process	canonical Wnt receptor signaling pathway	0	0	7	0.854701
Biological_process	response to oxygen radical	0	0	1	0.1221
Biological_process	regulation of organelle organization	32	6.08365	0	0
Biological_process	regulation of synaptic transmission	16	3.04183	15	1.8315
Biological_process	cell part morphogenesis	12	2.28137	18	2.1978
Biological_process	heme o metabolic process	1	0.190114	0	0
Biological_process	peroxisome proliferator activated receptor signaling pathway	0	0	2	0.2442
Biological_process	regulation of phosphate metabolic process	49	9.31559	66	8.05861
Biological_process	morphogenesis of a branching epithelium	0	0	8	0.976801
Biological_process	negative chemotaxis	0	0	3	0.3663
Biological_process	cell motility	26	4.94297	0	0
Biological_process	peptidyl-serine phosphorylation	8	1.52091	11	1.3431
Molecular_function	hydrolase activity	85	16.1597	0	0
Biological_process	regulation of cellular catabolic process	24	4.56274	36	4.3956
Biological_process	developmental process	138	26.2357	210	25.641
Cellular_component	equatorial microtubule organizing center	0	0	2	0.2442
Biological_process	neurogenesis	0	0	8	0.976801
Biological_process	negative regulation of T cell receptor signaling pathway	2	0.380228	0	0
Molecular_function	neurotrophin TRKC receptor binding	0	0	1	0.1221
Biological_process	negative regulation of mitotic cell cycle	3	0.570342	0	0
Molecular_function	phosphatidylinositol binding	12	2.28137	20	2.442
Biological_process	regulation of cell morphogenesis involved in differentiation	0	0	26	3.1746
Biological_process	regulation of lateral mesodermal cell fate specification	1	0.190114	0	0
Biological_process	monosaccharide metabolic process	10	1.90114	0	0
Biological_process	myotube cell development	0	0	2	0.2442
Biological_process	localization	0	0	39	4.7619
Biological_process	negative regulation of cellular protein metabolic process	23	4.37262	0	0
Biological_process	positive regulation of sperm motility involved in capacitation	1	0.190114	0	0
Biological_process	lymphangiogenesis	2	0.380228	0	0
Biological_process	regulation of protein kinase C signaling cascade	3	0.570342	0	0
Molecular_function	SET domain binding	1	0.190114	0	0
Molecular_function	TFIIB-class transcription factor binding	0	0	1	0.1221
Molecular_function	mannosyl-oligosaccharide mannosidase activity	2	0.380228	0	0
Cellular_component	neuron projection	28	5.32319	43	5.25031
Biological_process	ion transport	37	7.03422	48	5.86081
Biological_process	negative regulation of testicular blood vessel morphogenesis	1	0.190114	0	0
Biological_process	pyrimidine nucleobase biosynthetic process	0	0	2	0.2442
Cellular_component	growth cone	0	0	10	1.221
Biological_process	cyclic nucleotide metabolic process	4	0.760456	5	0.610501
Biological_process	regulation of acetylcholine secretion, neurotransmission	0	0	1	0.1221
Biological_process	cellular protein complex localization	0	0	4	0.4884
Cellular_component	extrinsic to plasma membrane	8	1.52091	11	1.3431
Biological_process	heme a biosynthetic process	1	0.190114	0	0
Biological_process	bone development	3	0.570342	0	0
Biological_process	response to endogenous stimulus	42	7.98479	49	5.98291
Molecular_function	glucose-6-phosphate transmembrane transporter activity	1	0.190114	0	0
Cellular_component	voltage-gated calcium channel complex	6	1.14068	7	0.854701
Biological_process	regulation of osteoblast proliferation	2	0.380228	0	0
Biological_process	regulation of cell adhesion	14	2.6616	0	0
Biological_process	mechanoreceptor differentiation involved in mechanosensory epithelium regeneration	0	0	1	0.1221
Cellular_component	endoplasmic reticulum lumen	9	1.71103	0	0
Biological_process	positive regulation of biological process	138	26.2357	214	26.1294
Molecular_function	adenylate cyclase activity	2	0.380228	0	0
Biological_process	regulation of neuromuscular synaptic transmission	1	0.190114	0	0
Biological_process	negative regulation of smooth muscle cell migration	2	0.380228	0	0
Molecular_function	carnitine O-acetyltransferase activity	1	0.190114	0	0
Biological_process	Wnt receptor signaling pathway	12	2.28137	18	2.1978
Biological_process	regulation of neurotransmitter secretion	3	0.570342	0	0
Biological_process	cerebral cortex development	0	0	6	0.732601
Biological_process	divalent metal ion transport	10	1.90114	17	2.0757
Biological_process	response to prostaglandin F stimulus	0	0	1	0.1221
Biological_process	nitrogen compound transport	20	3.80228	0	0
Molecular_function	substrate-specific transmembrane transporter activity	40	7.60456	53	6.47131
Molecular_function	cAMP-dependent protein kinase inhibitor activity	2	0.380228	0	0
Biological_process	negative regulation of protein ubiquitination	5	0.95057	0	0
Molecular_function	glucuronylgalactosylproteoglycan 4-beta-N-acetylgalactosaminyltransferase activity	0	0	2	0.2442
Biological_process	inter-male aggressive behavior	1	0.190114	0	0
Biological_process	cellular response to nutrient levels	15	2.85171	0	0
Cellular_component	cell cortex part	7	1.3308	0	0
Biological_process	response to amphetamine	2	0.380228	0	0
Biological_process	regulation of response to stress	34	6.46388	0	0
Biological_process	regulation of metal ion transport	14	2.6616	20	2.442
Molecular_function	PLC activating G-protein coupled glutamate receptor activity	1	0.190114	0	0
Cellular_component	intracellular	19	3.61217	0	0
Biological_process	peripheral nervous system myelin maintenance	2	0.380228	2	0.2442
Molecular_function	channel regulator activity	0	0	10	1.221
Biological_process	chemorepulsion of branchiomotor axon	0	0	1	0.1221
Biological_process	cellular response to lipopolysaccharide	7	1.3308	0	0
Biological_process	regulation of developmental pigmentation	2	0.380228	0	0
Biological_process	regulation of cell-substrate adhesion	9	1.71103	0	0
Molecular_function	ankyrin binding	0	0	3	0.3663
Biological_process	regulation of brown fat cell differentiation	0	0	2	0.2442
Cellular_component	M band	0	0	3	0.3663
Biological_process	macrophage cytokine production	1	0.190114	0	0
Biological_process	regulation of renal albumin absorption	1	0.190114	0	0
Biological_process	positive regulation of cortisol biosynthetic process	1	0.190114	0	0
Biological_process	carbohydrate metabolic process	28	5.32319	0	0
Biological_process	zonula adherens assembly	1	0.190114	0	0
Molecular_function	deaminase activity	3	0.570342	0	0
Biological_process	negative regulation of potassium ion transport	0	0	2	0.2442
Biological_process	positive regulation of acrosome reaction	0	0	2	0.2442
Molecular_function	purine nucleoside binding	80	15.2091	94	11.4774
Biological_process	negative regulation of metabolic process	62	11.7871	0	0
Biological_process	neuron migration	8	1.52091	0	0
Biological_process	activation of NF-kappaB-inducing kinase activity	0	0	3	0.3663
Biological_process	regulation of cytokine-mediated signaling pathway	0	0	8	0.976801
Molecular_function	ferrochelatase activity	0	0	1	0.1221
Molecular_function	ribonucleoside binding	80	15.2091	94	11.4774
Biological_process	glucose transport	3	0.570342	0	0
Biological_process	regulation of ion transport	16	3.04183	29	3.5409
Biological_process	calcium ion transmembrane transport	6	1.14068	9	1.0989
Biological_process	regulation of type I interferon production	6	1.14068	0	0
Molecular_function	potassium channel regulator activity	0	0	5	0.610501
Biological_process	cellular chloride ion homeostasis	0	0	2	0.2442
Cellular_component	proton-transporting V-type ATPase, V0 domain	2	0.380228	2	0.2442
Biological_process	apoptotic process	23	4.37262	0	0
Biological_process	actin filament-based process	0	0	22	2.6862
Cellular_component	Noc4p-Nop14p complex	1	0.190114	0	0
Biological_process	protein K48-linked deubiquitination	0	0	3	0.3663
Molecular_function	glycerophosphocholine cholinephosphodiesterase activity	0	0	1	0.1221
Biological_process	signal transduction involved in intra-S DNA damage checkpoint	0	0	1	0.1221
Biological_process	positive regulation of glomerular filtration	1	0.190114	0	0
Biological_process	synapse assembly	4	0.760456	8	0.976801
Molecular_function	cyclin-dependent protein kinase activating kinase activity	0	0	1	0.1221
Biological_process	extension of a leading process involved in cell motility in cerebral cortex radial glia guided migration	0	0	1	0.1221
Biological_process	positive regulation of cellular protein metabolic process	0	0	49	5.98291
Cellular_component	dendritic shaft	4	0.760456	0	0
Molecular_function	phosphatidylinositol-4-phosphate binding	0	0	3	0.3663
Molecular_function	gamma-butyrobetaine dioxygenase activity	0	0	1	0.1221
Biological_process	ventricular cardiac muscle cell differentiation	0	0	2	0.2442
Molecular_function	metal ion transmembrane transporter activity	23	4.37262	34	4.1514
Biological_process	phosphatidylethanolamine biosynthetic process	3	0.570342	0	0
Biological_process	regulation of kinase activity	22	4.18251	32	3.9072
Biological_process	disaccharide transport	1	0.190114	0	0
Biological_process	transmembrane transport	24	4.56274	28	3.4188
Biological_process	negative regulation of lymphocyte activation	6	1.14068	0	0
Biological_process	organic acid transport	11	2.09125	0	0
Molecular_function	protein serine/threonine kinase inhibitor activity	3	0.570342	0	0
Molecular_function	nucleoside-triphosphatase regulator activity	24	4.56274	38	4.6398
Biological_process	Roundabout signaling pathway	2	0.380228	3	0.3663
Molecular_function	cation channel activity	15	2.85171	28	3.4188
Biological_process	regulation of Ral protein signal transduction	1	0.190114	0	0
Biological_process	cell projection morphogenesis	12	2.28137	18	2.1978
Biological_process	cell-cell junction organization	7	1.3308	0	0
Biological_process	regulation of keratinocyte differentiation	0	0	3	0.3663
Biological_process	regulation of extrinsic apoptotic signaling pathway via death domain receptors	0	0	6	0.732601
Molecular_function	5'-3' DNA helicase activity	2	0.380228	0	0
Biological_process	macroautophagy	7	1.3308	0	0
Biological_process	regulation of nucleotide-binding oligomerization domain containing 1 signaling pathway	1	0.190114	0	0
Molecular_function	neutral amino acid transmembrane transporter activity	3	0.570342	0	0
Molecular_function	calmodulin binding	5	0.95057	6	0.732601
Biological_process	embryonic digestive tract development	0	0	3	0.3663
Molecular_function	propane-1,3-diamine oxidase activity	1	0.190114	0	0
Biological_process	positive regulation of protein localization to nucleus	3	0.570342	0	0
Biological_process	negative regulation of smooth muscle cell-matrix adhesion	1	0.190114	0	0
Cellular_component	SCF ubiquitin ligase complex	4	0.760456	0	0
Molecular_function	phosphatidylethanolamine binding	0	0	2	0.2442
Biological_process	response to cocaine	0	0	3	0.3663
Biological_process	positive regulation of cellular glucuronidation	1	0.190114	0	0
Cellular_component	protein complex	126	23.9544	184	22.4664
Molecular_function	protein binding	145	27.5665	216	26.3736
Biological_process	response to peptide	13	2.47148	15	1.8315
Biological_process	positive regulation of glycogen metabolic process	2	0.380228	0	0
Cellular_component	adherens junction	25	4.75285	41	5.00611
Biological_process	chondroitin sulfate biosynthetic process	0	0	3	0.3663
Biological_process	central nervous system projection neuron axonogenesis	0	0	3	0.3663
Cellular_component	envelope	0	0	11	1.3431
Biological_process	regulation of cellular ketone metabolic process	7	1.3308	0	0
Biological_process	fatty acid transmembrane transport	2	0.380228	0	0
Biological_process	positive regulation of nitric-oxide synthase activity	2	0.380228	0	0
Biological_process	cellular response to insulin stimulus	7	1.3308	10	1.221
Biological_process	positive regulation of transcription from RNA polymerase II promoter involved in smooth muscle cell differentiation	1	0.190114	0	0
Biological_process	positive regulation of macromolecule metabolic process	71	13.4981	103	12.5763
Biological_process	positive regulation of fibroblast migration	2	0.380228	0	0
Biological_process	regulation of signaling	97	18.4411	144	17.5824
Molecular_function	signaling adaptor activity	4	0.760456	5	0.610501
Biological_process	regulation of cellular process	255	48.4791	414	50.5495
Biological_process	protein phosphorylation	26	4.94297	26	3.1746
Biological_process	Fc receptor mediated stimulatory signaling pathway	0	0	4	0.4884
Biological_process	positive regulation of transport	24	4.56274	33	4.0293
Cellular_component	organelle	274	52.0913	0	0
Biological_process	phosphate-containing compound metabolic process	59	11.2167	65	7.93651
Cellular_component	outer membrane	8	1.52091	0	0
Biological_process	positive regulation of locomotion	19	3.61217	0	0
Cellular_component	cell-substrate junction	0	0	31	3.7851
Molecular_function	histone acetyltransferase activity (H4-K12 specific)	0	0	1	0.1221
Cellular_component	stress fiber	0	0	5	0.610501
Cellular_component	actomyosin	0	0	7	0.854701
Biological_process	TRAM-dependent toll-like receptor signaling pathway	1	0.190114	0	0
Biological_process	nucleoside phosphate metabolic process	0	0	21	2.5641
Biological_process	chondrocyte differentiation involved in endochondral bone morphogenesis	0	0	2	0.2442
Biological_process	myelin maintenance	3	0.570342	2	0.2442
Molecular_function	CDP-diacylglycerol-glycerol-3-phosphate 3-phosphatidyltransferase activity	1	0.190114	0	0
Biological_process	regulation of protein catabolic process	12	2.28137	0	0
Molecular_function	phosphoric diester hydrolase activity	0	0	10	1.221
Biological_process	response to nitrogen compound	23	4.37262	31	3.7851
Molecular_function	oligopeptide-transporting ATPase activity	1	0.190114	0	0
Biological_process	heart morphogenesis	0	0	4	0.4884
Biological_process	regulation of neurogenesis	22	4.18251	41	5.00611
Cellular_component	nuclear envelope	0	0	11	1.3431
Biological_process	negative regulation of peptide hormone secretion	0	0	6	0.732601
Biological_process	cell junction maintenance	2	0.380228	0	0
Cellular_component	nucleotide-excision repair factor 2 complex	0	0	1	0.1221
Biological_process	cardiac muscle cell differentiation	0	0	4	0.4884
Cellular_component	integral to Golgi membrane	0	0	5	0.610501
Biological_process	cellular response to extracellular stimulus	15	2.85171	0	0
Biological_process	forebrain cell migration	0	0	4	0.4884
Biological_process	cellular protein catabolic process	3	0.570342	3	0.3663
Cellular_component	microtubule associated complex	12	2.28137	0	0
Biological_process	single-organism behavior	0	0	21	2.5641
Biological_process	negative regulation of cAMP biosynthetic process	0	0	4	0.4884
Molecular_function	N-acetylneuraminate lyase activity	1	0.190114	0	0
Biological_process	aflatoxin B1 metabolic process	1	0.190114	0	0
Biological_process	lung ciliated cell differentiation	0	0	1	0.1221
Biological_process	intrinsic apoptotic signaling pathway	12	2.28137	10	1.221
Biological_process	positive regulation of lipid storage	3	0.570342	3	0.3663
Biological_process	beta-amyloid clearance	0	0	1	0.1221
Biological_process	chemotaxis	0	0	30	3.663
Biological_process	negative adaptation of signaling pathway	2	0.380228	0	0
Biological_process	positive regulation of protein phosphorylation	23	4.37262	34	4.1514
Biological_process	proton-transporting two-sector ATPase complex assembly	2	0.380228	0	0
Cellular_component	sarcoplasmic reticulum	3	0.570342	0	0
Biological_process	positive regulation of lymphangiogenesis	1	0.190114	0	0
Biological_process	hematopoietic stem cell migration	1	0.190114	0	0
Biological_process	peptidyl-tyrosine modification	7	1.3308	0	0
Biological_process	regulation of nucleotide-excision repair	1	0.190114	0	0
Molecular_function	CDP-diacylglycerol-serine O-phosphatidyltransferase activity	1	0.190114	0	0
Molecular_function	neurotransmitter transporter activity	4	0.760456	0	0
Biological_process	bone trabecula morphogenesis	1	0.190114	1	0.1221
Cellular_component	Schwann cell microvillus	0	0	1	0.1221
Biological_process	misfolded or incompletely synthesized glycoprotein catabolic process	2	0.380228	0	0
Biological_process	positive regulation of gastric acid secretion	1	0.190114	0	0
Cellular_component	nuclear membrane	12	2.28137	0	0
Molecular_function	symporter activity	8	1.52091	0	0
Biological_process	intraflagellar transport involved in cilium morphogenesis	2	0.380228	0	0
Biological_process	suppression by virus of host autophagy	1	0.190114	0	0
Molecular_function	glycogenin glucosyltransferase activity	1	0.190114	0	0
Biological_process	malonyl-CoA biosynthetic process	1	0.190114	0	0
Biological_process	amino acid transmembrane transport	3	0.570342	0	0
Biological_process	membrane depolarization involved in regulation of cardiac muscle cell action potential	2	0.380228	0	0
Biological_process	negative regulation of immune system process	10	1.90114	0	0
Molecular_function	beta-adrenergic receptor kinase activity	2	0.380228	0	0
Biological_process	immune response-activating signal transduction	10	1.90114	15	1.8315
Molecular_function	enzyme activator activity	18	3.42205	26	3.1746
Molecular_function	methyl-CpNpG binding	0	0	1	0.1221
Cellular_component	transcription factor TFTC complex	0	0	3	0.3663
Biological_process	positive regulation of aldosterone biosynthetic process	1	0.190114	0	0
Biological_process	regulation of CD24 biosynthetic process	0	0	1	0.1221
Molecular_function	organic anion transmembrane transporter activity	10	1.90114	0	0
Molecular_function	voltage-gated calcium channel activity involved in regulation of SA node cell action potential	1	0.190114	0	0
Molecular_function	oligopeptide transmembrane transporter activity	1	0.190114	0	0
Biological_process	ciliary or bacterial-type flagellar motility	2	0.380228	0	0
Biological_process	regulation of developmental process	59	11.2167	109	13.3089
Biological_process	regulation of purine nucleotide metabolic process	0	0	18	2.1978
Biological_process	regulation of ion transmembrane transporter activity	0	0	11	1.3431
Biological_process	gamma-aminobutyric acid biosynthetic process	0	0	1	0.1221
Biological_process	nucleotide transmembrane transport	1	0.190114	0	0
Molecular_function	plus-end-directed microtubule motor activity	3	0.570342	0	0
Molecular_function	alpha-1,3-mannosylglycoprotein 2-beta-N-acetylglucosaminyltransferase activity	1	0.190114	0	0
Biological_process	protein complex assembly	30	5.70342	0	0
Molecular_function	diamine oxidase activity	1	0.190114	0	0
Biological_process	regulation of cellular component biogenesis	28	5.32319	39	4.7619
Biological_process	negative regulation of cell activation	6	1.14068	0	0
Biological_process	negative regulation of nucleotide metabolic process	0	0	4	0.4884
Cellular_component	pinceau fiber	0	0	1	0.1221
Biological_process	limb morphogenesis	0	0	7	0.854701
Biological_process	cerebral cortex radially oriented cell migration	0	0	3	0.3663
Molecular_function	calcium-transporting ATPase activity	2	0.380228	0	0
Biological_process	regulation of epithelial cell migration	12	2.28137	0	0
Biological_process	cell morphogenesis involved in neuron differentiation	0	0	3	0.3663
Biological_process	regulation of cardiac chamber morphogenesis	0	0	1	0.1221
Biological_process	oocyte growth	1	0.190114	0	0
Biological_process	regulation of humoral immune response mediated by circulating immunoglobulin	2	0.380228	0	0
Biological_process	negative regulation of hormone secretion	0	0	6	0.732601
Molecular_function	dopamine:sodium symporter activity	1	0.190114	0	0
Biological_process	striatum development	0	0	4	0.4884
Biological_process	regulation of synaptic plasticity	7	1.3308	0	0
Biological_process	barbed-end actin filament capping	2	0.380228	0	0
Molecular_function	phospholipid-translocating ATPase activity	4	0.760456	4	0.4884
Biological_process	regulation of primary metabolic process	138	26.2357	0	0
Molecular_function	protein dimerization activity	25	4.75285	0	0
Biological_process	positive regulation of Wnt receptor signaling pathway	7	1.3308	0	0
Biological_process	histone H2A-S1 phosphorylation	0	0	1	0.1221
Molecular_function	steroid hormone receptor activity	0	0	8	0.976801
Biological_process	AV node cell to bundle of His cell signaling	0	0	1	0.1221
Biological_process	ion homeostasis	27	5.13308	41	5.00611
Biological_process	G-protein coupled glutamate receptor signaling pathway	2	0.380228	0	0
Biological_process	viral genome replication	2	0.380228	0	0
Biological_process	tangential migration from the subventricular zone to the olfactory bulb	0	0	2	0.2442
Biological_process	cellular cation homeostasis	15	2.85171	24	2.9304
Biological_process	chondroitin sulfate proteoglycan biosynthetic process, polysaccharide chain biosynthetic process	0	0	2	0.2442
Biological_process	nucleotide-excision repair, DNA damage removal	0	0	1	0.1221
Biological_process	regulation of insulin secretion	10	1.90114	11	1.3431
Biological_process	cellular response to endogenous stimulus	34	6.46388	0	0
Biological_process	membrane depolarization	6	1.14068	0	0
Molecular_function	phospholipid binding	16	3.04183	28	3.4188
Molecular_function	pyrophosphatase activity	40	7.60456	43	5.25031
Molecular_function	voltage-gated ion channel activity	11	2.09125	16	1.9536
Biological_process	positive regulation of cell growth	0	0	9	1.0989
Biological_process	glycogen metabolic process	5	0.95057	0	0
Biological_process	regulation of cyclase activity	0	0	5	0.610501
Biological_process	negative regulation of cellular catabolic process	7	1.3308	0	0
Biological_process	synaptic transmission	18	3.42205	16	1.9536
Biological_process	positive regulation of CD24 biosynthetic process	0	0	1	0.1221
Biological_process	positive regulation of biosynthetic process	0	0	67	8.18071
Biological_process	positive regulation of glucocorticoid biosynthetic process	1	0.190114	0	0
Biological_process	response to ketone	6	1.14068	0	0
Biological_process	regulation of actin filament bundle assembly	0	0	7	0.854701
Biological_process	negative regulation of cell proliferation	18	3.42205	0	0
Biological_process	regulation of apoptotic process	42	7.98479	0	0
Biological_process	synapse organization	7	1.3308	15	1.8315
Biological_process	regulation of autophagic vacuole assembly	3	0.570342	0	0
Biological_process	organophosphate biosynthetic process	17	3.23194	0	0
Biological_process	regulation of cell growth	0	0	21	2.5641
Biological_process	peptidyl-lysine monomethylation	0	0	2	0.2442
Molecular_function	protoheme IX farnesyltransferase activity	1	0.190114	0	0
Cellular_component	semaphorin receptor complex	0	0	4	0.4884
Biological_process	positive regulation of fibroblast proliferation	5	0.95057	0	0
Biological_process	cellular response to oxygen-containing compound	29	5.51331	0	0
Molecular_function	voltage-gated channel activity	11	2.09125	16	1.9536
Biological_process	positive regulation of synapse assembly	0	0	6	0.732601
Biological_process	negative regulation of fatty acid transport	2	0.380228	0	0
Biological_process	cellular calcium ion homeostasis	0	0	22	2.6862
Molecular_function	nucleotide binding	94	17.8707	0	0
Biological_process	aorta morphogenesis	0	0	3	0.3663
Cellular_component	anchoring junction	25	4.75285	41	5.00611
Cellular_component	postsynaptic density	12	2.28137	15	1.8315
Biological_process	cell cycle arrest	7	1.3308	0	0
Biological_process	regulation of vasoconstriction	3	0.570342	0	0
Biological_process	mesoderm structural organization	1	0.190114	0	0
Biological_process	coenzyme transport	1	0.190114	0	0
Molecular_function	inositol-3-phosphate synthase activity	0	0	1	0.1221
Biological_process	regulation of cellular component organization	74	14.0684	100	12.21
Biological_process	regulation of axon extension	0	0	10	1.221
Molecular_function	APG8 activating enzyme activity	1	0.190114	0	0
Biological_process	positive regulation of gene expression	42	7.98479	62	7.57021
Biological_process	positive regulation of actin cytoskeleton reorganization	2	0.380228	0	0
Biological_process	phosphatidylethanolamine metabolic process	4	0.760456	0	0
Molecular_function	substrate-specific transporter activity	47	8.93536	63	7.69231
Biological_process	response to heat	0	0	8	0.976801
Molecular_function	amino acid transmembrane transporter activity	6	1.14068	0	0
Biological_process	regulation of neuron differentiation	19	3.61217	37	4.5177
Biological_process	negative regulation of cysteine-type endopeptidase activity involved in apoptotic process	4	0.760456	0	0
Cellular_component	cell projection	54	10.2662	85	10.3785
Biological_process	phagosome acidification	3	0.570342	0	0
Biological_process	regulation of long term synaptic depression	0	0	2	0.2442
Biological_process	mesenchymal cell proliferation	0	0	2	0.2442
Biological_process	microtubule-based movement	16	3.04183	0	0
Biological_process	plus-end specific microtubule depolymerization	1	0.190114	0	0
Biological_process	cellular response to copper ion starvation	1	0.190114	0	0
Biological_process	homophilic cell adhesion	7	1.3308	12	1.4652
Biological_process	eye morphogenesis	0	0	6	0.732601
Biological_process	positive regulation of neurotransmitter transport	2	0.380228	0	0
Biological_process	protein catabolic process	15	2.85171	0	0
Biological_process	renal vesicle formation	1	0.190114	0	0
Biological_process	heparan sulfate proteoglycan biosynthetic process, polysaccharide chain biosynthetic process	0	0	2	0.2442
Biological_process	organophosphate metabolic process	26	4.94297	0	0
Biological_process	neural plate pattern specification	1	0.190114	0	0
Biological_process	hindlimb morphogenesis	0	0	4	0.4884
Biological_process	response to pH	3	0.570342	0	0
Biological_process	neuron projection extension involved in neuron projection guidance	0	0	2	0.2442
Biological_process	negative regulation of dendritic cell apoptotic process	1	0.190114	0	0
Biological_process	negative regulation of hair cycle	0	0	1	0.1221
Biological_process	low-density lipoprotein particle receptor biosynthetic process	0	0	1	0.1221
Biological_process	intraspecies interaction between organisms	3	0.570342	0	0
Biological_process	renin secretion into blood stream	0	0	1	0.1221
Biological_process	negative regulation of interferon-beta production	2	0.380228	0	0
Biological_process	neuron projection morphogenesis	9	1.71103	16	1.9536
Biological_process	regulation of multicellular organismal development	0	0	84	10.2564
Biological_process	sulfur compound metabolic process	0	0	15	1.8315
Biological_process	positive regulation of transcription, DNA-dependent	36	6.84411	57	6.95971
Biological_process	myelination	0	0	8	0.976801
Biological_process	negative regulation of smoothened signaling pathway	0	0	5	0.610501
Biological_process	negative regulation of testosterone biosynthetic process	1	0.190114	0	0
Molecular_function	flap endonuclease activity	2	0.380228	0	0
Biological_process	membrane depolarization involved in regulation of AV node cell action potential	0	0	2	0.2442
Biological_process	apoptotic signaling pathway	13	2.47148	17	2.0757
Biological_process	immune response-regulating cell surface receptor signaling pathway involved in phagocytosis	3	0.570342	4	0.4884
Biological_process	nucleoside transmembrane transport	1	0.190114	0	0
Molecular_function	thioesterase binding	0	0	2	0.2442
Biological_process	ossification involved in bone maturation	0	0	2	0.2442
Biological_process	nerve growth factor processing	0	0	2	0.2442
Biological_process	folic acid metabolic process	0	0	2	0.2442
Biological_process	activation of protein kinase C activity	1	0.190114	0	0
Biological_process	myeloid cell activation involved in immune response	3	0.570342	0	0
Biological_process	negative regulation of multicellular organismal process	14	2.6616	0	0
Molecular_function	phospholipase C activity	0	0	5	0.610501
Biological_process	positive regulation of keratinocyte differentiation	0	0	2	0.2442
Biological_process	regulation of MAPK cascade	0	0	29	3.5409
Biological_process	regulation of growth	21	3.9924	28	3.4188
Cellular_component	kinesin complex	6	1.14068	0	0
Molecular_function	protein serine/threonine kinase activity	21	3.9924	23	2.8083
Molecular_function	dihydroceramidase activity	1	0.190114	0	0
Biological_process	brain development	10	1.90114	11	1.3431
Cellular_component	integral to plasma membrane	38	7.22433	0	0
Molecular_function	ligand-dependent nuclear receptor transcription coactivator activity	0	0	5	0.610501
Molecular_function	ion transmembrane transporter activity	37	7.03422	51	6.22711
Biological_process	bone resorption	3	0.570342	0	0
Biological_process	regulation of plasminogen activation	2	0.380228	0	0
Biological_process	positive regulation of microtubule motor activity	0	0	1	0.1221
Biological_process	response to mechanical stimulus	7	1.3308	0	0
Molecular_function	bis(5'-adenosyl)-triphosphatase activity	1	0.190114	0	0
Cellular_component	cell part	432	82.1293	0	0
Biological_process	positive regulation of nervous system development	0	0	6	0.732601
Biological_process	transitional one stage B cell differentiation	1	0.190114	0	0
Molecular_function	inositol tetrakisphosphate 1-kinase activity	1	0.190114	1	0.1221
Biological_process	neuron-neuron synaptic transmission	7	1.3308	0	0
Molecular_function	TFIIIC-class transcription factor binding	1	0.190114	0	0
Biological_process	negative regulation of T cell activation	6	1.14068	0	0
Biological_process	cellular response to interleukin-11	1	0.190114	1	0.1221
Molecular_function	acyl-CoA oxidase activity	0	0	2	0.2442
Biological_process	neuron projection guidance	0	0	19	2.3199
Cellular_component	cell projection membrane	12	2.28137	20	2.442
Biological_process	semaphorin-plexin signaling pathway	0	0	6	0.732601
Cellular_component	Z disc	7	1.3308	0	0
Molecular_function	sodium ion transmembrane transporter activity	7	1.3308	0	0
Biological_process	divalent inorganic cation transport	11	2.09125	17	2.0757
Biological_process	cellular response to chemical stimulus	56	10.6464	0	0
Biological_process	regulation of cell morphogenesis	20	3.80228	37	4.5177
Biological_process	protein depolymerization	3	0.570342	0	0
Cellular_component	vacuolar lumen	4	0.760456	0	0
Biological_process	positive regulation of glycogen biosynthetic process	2	0.380228	0	0
Biological_process	quaternary ammonium group transport	2	0.380228	0	0
Biological_process	regulation of Rho protein signal transduction	6	1.14068	0	0
Molecular_function	channel activity	19	3.61217	32	3.9072
Biological_process	cellular monovalent inorganic anion homeostasis	0	0	2	0.2442
Cellular_component	actin cytoskeleton	11	2.09125	17	2.0757
Biological_process	positive regulation of transcription from RNA polymerase III promoter	2	0.380228	0	0
Biological_process	regulation of leukotriene production involved in inflammatory response	1	0.190114	0	0
Biological_process	cation transport	28	5.32319	35	4.2735
Biological_process	regulation of monocyte extravasation	0	0	2	0.2442
Biological_process	positive regulation of nucleotide-binding oligomerization domain containing 2 signaling pathway	1	0.190114	0	0
Molecular_function	Hsp70 protein binding	0	0	4	0.4884
Biological_process	cellular localization	0	0	34	4.1514
Biological_process	axon ensheathment	0	0	8	0.976801
Molecular_function	divalent inorganic cation transmembrane transporter activity	13	2.47148	20	2.442
Biological_process	nucleotide phosphorylation	0	0	2	0.2442
Molecular_function	nucleoside-triphosphatase activity	37	7.03422	41	5.00611
Molecular_function	coreceptor activity involved in Wnt receptor signaling pathway	1	0.190114	0	0
Biological_process	norepinephrine secretion	1	0.190114	0	0
Biological_process	regulation of cellular response to insulin stimulus	0	0	5	0.610501
Biological_process	growth plate cartilage development	0	0	2	0.2442
Biological_process	outflow tract septum morphogenesis	0	0	3	0.3663
Molecular_function	NACHT domain binding	0	0	1	0.1221
Molecular_function	gastrin receptor activity	0	0	1	0.1221
Molecular_function	ion channel activity	18	3.42205	31	3.7851
Cellular_component	microprocessor complex	1	0.190114	0	0
Cellular_component	basement membrane	0	0	7	0.854701
Biological_process	catecholamine secretion	1	0.190114	0	0
Biological_process	regulation of dendritic cell chemotaxis	2	0.380228	0	0
Biological_process	regulation of calcium ion-dependent exocytosis	0	0	5	0.610501
Biological_process	regulation of cell shape	8	1.52091	10	1.221
Molecular_function	cytoskeletal protein binding	25	4.75285	37	4.5177
Molecular_function	protein phosphatase binding	6	1.14068	0	0
Biological_process	nuclear matrix organization	0	0	2	0.2442
Biological_process	positive regulation of growth	0	0	14	1.7094
Biological_process	calcium ion homeostasis	0	0	25	3.0525
Molecular_function	sequence-specific DNA binding RNA polymerase recruiting transcription factor activity	0	0	1	0.1221
Biological_process	regulation of microtubule motor activity	0	0	2	0.2442
Cellular_component	snRNA-activating protein complex	0	0	1	0.1221
Biological_process	positive regulation of fat cell differentiation	0	0	5	0.610501
Biological_process	negative regulation of fatty acid beta-oxidation	2	0.380228	0	0
Biological_process	regulation of binding of sperm to zona pellucida	1	0.190114	0	0
Molecular_function	oligosaccharide transmembrane transporter activity	1	0.190114	0	0
Biological_process	respiratory system process	2	0.380228	0	0
Biological_process	cellular response to transforming growth factor beta stimulus	9	1.71103	0	0
Biological_process	cell differentiation in hindbrain	0	0	3	0.3663
Biological_process	negative regulation of phosphorylation	14	2.6616	0	0
Biological_process	neural tube development	3	0.570342	6	0.732601
Molecular_function	protein kinase activity	30	5.70342	31	3.7851
Biological_process	regulation of peptide hormone secretion	10	1.90114	11	1.3431
Biological_process	cellular component movement	48	9.12548	57	6.95971
Biological_process	positive regulation of phosphate metabolic process	26	4.94297	40	4.884
Molecular_function	glutamate receptor activity	4	0.760456	0	0
Biological_process	cell differentiation	58	11.0266	82	10.0122
Biological_process	interleukin-8 biosynthetic process	1	0.190114	0	0
Molecular_function	methylenetetrahydrofolate reductase (NADPH) activity	1	0.190114	0	0
Molecular_function	voltage-gated calcium channel activity involved in regulation of cardiac muscle cell action potential	2	0.380228	2	0.2442
Biological_process	protein linear deubiquitination	0	0	1	0.1221
Biological_process	fructose 6-phosphate metabolic process	0	0	2	0.2442
Molecular_function	macrophage colony-stimulating factor receptor activity	1	0.190114	0	0
Biological_process	carbohydrate biosynthetic process	6	1.14068	0	0
Biological_process	cellular membrane organization	24	4.56274	33	4.0293
Biological_process	regulation of carbohydrate utilization	0	0	1	0.1221
Molecular_function	phosphorus-oxygen lyase activity	3	0.570342	0	0
Molecular_function	neurotransmitter:sodium symporter activity	4	0.760456	0	0
Biological_process	regulation of viral-induced cytoplasmic pattern recognition receptor signaling pathway	2	0.380228	0	0
Cellular_component	junctional membrane complex	0	0	2	0.2442
Biological_process	regulation of response to extracellular stimulus	6	1.14068	0	0
Biological_process	actin filament severing	2	0.380228	2	0.2442
Biological_process	response to brefeldin A	0	0	1	0.1221
Biological_process	multicellular organismal macromolecule metabolic process	4	0.760456	5	0.610501
Biological_process	response to nickel cation	0	0	1	0.1221
Molecular_function	Rho GTPase binding	0	0	6	0.732601
Biological_process	positive regulation of developmental growth	0	0	9	1.0989
Biological_process	regulation of the force of heart contraction by chemical signal	1	0.190114	0	0
Biological_process	neuronal ion channel clustering	2	0.380228	3	0.3663
Cellular_component	muscle myosin complex	2	0.380228	0	0
Molecular_function	aspartate 1-decarboxylase activity	0	0	1	0.1221
Molecular_function	phospholipid transporter activity	5	0.95057	0	0
Biological_process	cerebellar granule cell precursor tangential migration	0	0	1	0.1221
Biological_process	gamma-aminobutyric acid signaling pathway	0	0	3	0.3663
Molecular_function	phosphatidic acid binding	0	0	4	0.4884
Molecular_function	voltage-gated calcium channel activity	6	1.14068	7	0.854701
Biological_process	embryonic eye morphogenesis	0	0	3	0.3663
Biological_process	adenosine 3',5'-bisphosphate transmembrane transport	1	0.190114	0	0
Biological_process	protein dephosphorylation	8	1.52091	0	0
Biological_process	activated T cell proliferation	2	0.380228	0	0
Molecular_function	ligand-activated sequence-specific DNA binding RNA polymerase II transcription factor activity	0	0	5	0.610501
Biological_process	negative regulation of muscle atrophy	0	0	1	0.1221
Biological_process	protein heterooligomerization	0	0	7	0.854701
Molecular_function	RNA pyrophosphohydrolase activity	0	0	1	0.1221
Biological_process	cytosolic calcium ion homeostasis	8	1.52091	16	1.9536
Molecular_function	ethanolamine-phosphate cytidylyltransferase activity	1	0.190114	0	0
Biological_process	regulation of peptide secretion	10	1.90114	11	1.3431
Biological_process	regulation of cell proliferation	47	8.93536	0	0
Molecular_function	Rac guanyl-nucleotide exchange factor activity	2	0.380228	2	0.2442
Molecular_function	methylputrescine oxidase activity	1	0.190114	0	0
Biological_process	hyaluronan metabolic process	3	0.570342	0	0
Biological_process	anion transport	17	3.23194	0	0
Biological_process	aflatoxin metabolic process	1	0.190114	0	0
Biological_process	gephyrin clustering	1	0.190114	0	0
Cellular_component	PAS complex	1	0.190114	0	0
Cellular_component	myosin complex	0	0	12	1.4652
Biological_process	cerebellar molecular layer development	0	0	1	0.1221
Molecular_function	acetate CoA-transferase activity	0	0	1	0.1221
Cellular_component	calcium channel complex	7	1.3308	7	0.854701
Cellular_component	dynein complex	5	0.95057	0	0
Molecular_function	protein homodimerization activity	22	4.18251	0	0
Biological_process	regulation of heart rate by cardiac conduction	0	0	3	0.3663
Molecular_function	anion transmembrane transporter activity	14	2.6616	0	0
Cellular_component	phosphatidylinositol 3-kinase complex	0	0	3	0.3663
Molecular_function	A2A adenosine receptor binding	1	0.190114	0	0
Biological_process	regulation of synapse organization	0	0	9	1.0989
Biological_process	organophosphate ester transport	5	0.95057	0	0
Biological_process	negative regulation of protein metabolic process	26	4.94297	0	0
Biological_process	regulation of response to stimulus	96	18.251	155	18.9255
Biological_process	regulation of ion transmembrane transport	0	0	19	2.3199
Biological_process	negative regulation of biological process	127	24.1445	178	21.7338
Molecular_function	ion binding	197	37.4525	303	36.9963
Biological_process	regulation of localization	69	13.1179	104	12.6984
Biological_process	nuclear matrix anchoring at nuclear membrane	0	0	2	0.2442
Biological_process	motor neuron axon guidance	0	0	5	0.610501
Biological_process	catecholamine transport	2	0.380228	0	0
Molecular_function	small protein activating enzyme activity	2	0.380228	0	0
Molecular_function	ligand-gated channel activity	0	0	14	1.7094
Molecular_function	Rho guanyl-nucleotide exchange factor activity	6	1.14068	0	0
Biological_process	signaling	25	4.75285	29	3.5409
Biological_process	cell communication	36	6.84411	0	0
Biological_process	regulation of tumor necrosis factor-mediated signaling pathway	0	0	5	0.610501
Biological_process	positive regulation of cellular component movement	19	3.61217	0	0
Biological_process	negative regulation of cytokine secretion	3	0.570342	0	0
Molecular_function	inositol 1,4,5-trisphosphate-sensitive calcium-release channel activity	1	0.190114	0	0
Biological_process	cellular response to peptide hormone stimulus	10	1.90114	10	1.221
Molecular_function	poly(U) RNA binding	3	0.570342	0	0
Cellular_component	perinuclear region of cytoplasm	0	0	31	3.7851
Molecular_function	lactose binding	1	0.190114	0	0
Biological_process	sulfur oxidation	1	0.190114	0	0
Biological_process	intracellular steroid hormone receptor signaling pathway	0	0	7	0.854701
Molecular_function	DNA polymerase binding	2	0.380228	2	0.2442
Molecular_function	passive transmembrane transporter activity	19	3.61217	32	3.9072
Biological_process	dehydroascorbic acid transport	1	0.190114	0	0
Molecular_function	intronic transcription regulatory region sequence-specific DNA binding	0	0	3	0.3663
Biological_process	negative regulation of B cell mediated immunity	1	0.190114	0	0
Molecular_function	substrate-specific channel activity	19	3.61217	32	3.9072
Biological_process	semaphorin-plexin signaling pathway involved in axon guidance	0	0	4	0.4884
Biological_process	sensory perception of sound	0	0	9	1.0989
Biological_process	negative regulation of cell size	0	0	2	0.2442
Biological_process	cyclic nucleotide catabolic process	0	0	3	0.3663
Biological_process	establishment or maintenance of cell polarity	7	1.3308	11	1.3431
Biological_process	meiotic metaphase plate congression	1	0.190114	0	0
Biological_process	homeostatic process	46	8.74525	0	0
Biological_process	regulation of cellular metabolic process	137	26.0456	204	24.9084
Molecular_function	insulin-like growth factor receptor binding	0	0	2	0.2442
Molecular_function	RIG-I binding	0	0	1	0.1221
Biological_process	cellular response to platelet-derived growth factor stimulus	2	0.380228	0	0
Cellular_component	H zone	1	0.190114	1	0.1221
Biological_process	regulation of antigen receptor-mediated signaling pathway	0	0	4	0.4884
Cellular_component	intraflagellar transport particle A	0	0	2	0.2442
Molecular_function	calcium ion binding	29	5.51331	43	5.25031
Biological_process	polyol metabolic process	5	0.95057	0	0
Biological_process	regulation of neuron maturation	0	0	2	0.2442
Biological_process	regulation of synapse assembly	0	0	7	0.854701
Biological_process	axonemal microtubule depolymerization	1	0.190114	0	0
Biological_process	regulation of cellular pH	4	0.760456	0	0
Biological_process	response to transforming growth factor beta stimulus	10	1.90114	0	0
Biological_process	sodium-independent organic anion transport	3	0.570342	0	0
Biological_process	inner ear receptor cell differentiation involved in inner ear sensory epithelium regeneration	0	0	1	0.1221
Molecular_function	transcription regulatory region DNA binding	0	0	39	4.7619
Biological_process	actin cytoskeleton reorganization	0	0	6	0.732601
Biological_process	positive regulation of nitrogen compound metabolic process	0	0	66	8.05861
Biological_process	regulation of phospholipase C activity	3	0.570342	0	0
Cellular_component	endoplasmic reticulum part	42	7.98479	0	0
Cellular_component	sarcoplasmic reticulum membrane	3	0.570342	0	0
Biological_process	actin cytoskeleton organization	0	0	17	2.0757
Molecular_function	amide transmembrane transporter activity	2	0.380228	0	0
Cellular_component	microvillus	0	0	8	0.976801
Molecular_function	CDP-alcohol phosphatidyltransferase activity	2	0.380228	0	0
Cellular_component	G-protein coupled receptor heterodimeric complex	1	0.190114	0	0
Biological_process	glycine transport	2	0.380228	0	0
Cellular_component	SUN-KASH complex	0	0	3	0.3663
Biological_process	cytoskeletal anchoring at nuclear membrane	0	0	3	0.3663
Biological_process	extracellular matrix assembly	2	0.380228	0	0
Cellular_component	synapse	19	3.61217	18	2.1978
Biological_process	embryonic digit morphogenesis	4	0.760456	5	0.610501
Biological_process	negative regulation of lipid transport	3	0.570342	0	0
Molecular_function	magnesium ion binding	15	2.85171	0	0
Molecular_function	transferase activity, transferring phosphorus-containing groups	45	8.55513	0	0
Molecular_function	regulatory region nucleic acid binding	0	0	40	4.884
Biological_process	cellular ion homeostasis	26	4.94297	35	4.2735
Biological_process	positive regulation of oxidoreductase activity	3	0.570342	0	0
Biological_process	exocyst assembly	1	0.190114	0	0
Biological_process	auditory behavior	0	0	2	0.2442
Molecular_function	enzyme binding	53	10.076	61	7.44811
Molecular_function	high voltage-gated calcium channel activity	4	0.760456	2	0.2442
Biological_process	nucleotide metabolic process	0	0	21	2.5641
Biological_process	regulation of glial cell apoptotic process	0	0	2	0.2442
Biological_process	negative regulation of cellular pH reduction	1	0.190114	1	0.1221
Biological_process	negative regulation of developmental process	0	0	34	4.1514
Molecular_function	dehydroascorbic acid transporter activity	2	0.380228	0	0
Molecular_function	FAD-AMP lyase (cyclizing) activity	1	0.190114	0	0
Biological_process	chloride ion homeostasis	0	0	2	0.2442
Biological_process	programmed cell death	23	4.37262	0	0
Molecular_function	cholesterol 24-hydroxylase activity	0	0	1	0.1221
Molecular_function	tumor necrosis factor receptor superfamily binding	0	0	4	0.4884
Biological_process	negative regulation of peptide secretion	0	0	6	0.732601
Molecular_function	calcium channel activity	10	1.90114	18	2.1978
Molecular_function	transporter activity	50	9.5057	69	8.42491
Biological_process	telencephalon cell migration	0	0	4	0.4884
Molecular_function	ATPase activity, coupled to transmembrane movement of substances	7	1.3308	10	1.221
Molecular_function	U5 snRNA binding	0	0	1	0.1221
Molecular_function	hydrolase activity, acting on acid anhydrides, in phosphorus-containing anhydrides	40	7.60456	43	5.25031
Biological_process	cell-cell junction maintenance	2	0.380228	0	0
Cellular_component	cell junction	50	9.5057	91	11.1111
Biological_process	regulation of axon extension involved in axon guidance	0	0	4	0.4884
Biological_process	locomotion	38	7.22433	56	6.83761
Molecular_function	lipid binding	0	0	38	4.6398
Biological_process	positive regulation of macrophage differentiation	0	0	3	0.3663
Biological_process	protein localization	0	0	30	3.663
Biological_process	response to organic substance	57	10.8365	0	0
Biological_process	cell projection organization	27	5.13308	41	5.00611
Biological_process	regulation of catalytic activity	0	0	65	7.93651
Molecular_function	transmembrane transporter activity	44	8.36502	58	7.08181
Biological_process	positive regulation of cell-substrate adhesion	6	1.14068	8	0.976801
Cellular_component	intracellular part	373	70.9125	0	0
Molecular_function	NADPH:sulfur oxidoreductase activity	1	0.190114	1	0.1221
Biological_process	anterior commissure morphogenesis	0	0	2	0.2442
Biological_process	cellular chemical homeostasis	28	5.32319	37	4.5177
Molecular_function	phosphohistidine phosphatase activity	1	0.190114	0	0
Biological_process	regulation of response to external stimulus	19	3.61217	0	0
Biological_process	cellular response to starvation	13	2.47148	0	0
Biological_process	membrane hyperpolarization	3	0.570342	0	0
Biological_process	central nervous system myelin maintenance	1	0.190114	0	0
Biological_process	regulation of protein processing	5	0.95057	0	0
Biological_process	regulation of cell motility	28	5.32319	0	0
Biological_process	negative regulation of protein transport	7	1.3308	0	0
Biological_process	positive regulation of phospholipase C-activating G-protein coupled receptor signaling pathway	0	0	1	0.1221
Molecular_function	protein binding, bridging	0	0	8	0.976801
Biological_process	negative regulation of oligodendrocyte apoptotic process	1	0.190114	0	0
Biological_process	positive regulation of vasoconstriction	2	0.380228	0	0
Biological_process	multi-organism behavior	4	0.760456	0	0
Cellular_component	collagen	7	1.3308	0	0
Biological_process	ensheathment of neurons	0	0	8	0.976801
Molecular_function	voltage-gated calcium channel activity involved in regulation of AV node cell action potential	0	0	2	0.2442
Biological_process	response to platelet-derived growth factor stimulus	2	0.380228	0	0
Biological_process	tendon development	1	0.190114	0	0
Cellular_component	dendritic spine	8	1.52091	8	0.976801
Molecular_function	inositol-1,3,4-trisphosphate 5-kinase activity	1	0.190114	1	0.1221
Biological_process	transport	98	18.6312	0	0
Biological_process	carnitine metabolic process, CoA-linked	1	0.190114	0	0
Molecular_function	sodium-independent organic anion transmembrane transporter activity	3	0.570342	0	0
Biological_process	negative regulation of purine nucleotide biosynthetic process	0	0	4	0.4884
Molecular_function	transferase activity, transferring acyl groups, acyl groups converted into alkyl on transfer	0	0	2	0.2442
Biological_process	positive regulation of glucose transport	0	0	4	0.4884
Biological_process	regulation of vacuole organization	4	0.760456	0	0
Molecular_function	hormone receptor binding	0	0	8	0.976801
Biological_process	regulation of locomotion	30	5.70342	0	0
Biological_process	replacement ossification	0	0	4	0.4884
Molecular_function	kinase activity	36	6.84411	0	0
Biological_process	positive regulation of kinase activity	15	2.85171	20	2.442
Biological_process	establishment of protein localization to membrane	0	0	7	0.854701
Biological_process	cAMP metabolic process	3	0.570342	4	0.4884
Molecular_function	gated channel activity	17	3.23194	28	3.4188
Biological_process	positive regulation of cell junction assembly	3	0.570342	3	0.3663
Biological_process	organic hydroxy compound metabolic process	13	2.47148	0	0
Biological_process	system development	0	0	30	3.663
Biological_process	regulation of secretion	20	3.80228	32	3.9072
Biological_process	cellular protein modification process	65	12.3574	0	0
Cellular_component	spectrin-associated cytoskeleton	0	0	2	0.2442
Biological_process	regulation of transferase activity	0	0	34	4.1514
Biological_process	regulation of phosphorylation	36	6.84411	50	6.10501
Biological_process	smoothened signaling pathway involved in dorsal/ventral neural tube patterning	0	0	2	0.2442
Biological_process	negative regulation of mesenchymal cell proliferation	0	0	2	0.2442
Biological_process	ADP transport	1	0.190114	0	0
Molecular_function	sucrose:hydrogen symporter activity	1	0.190114	0	0
Biological_process	regulation of transmission of nerve impulse	18	3.42205	17	2.0757
Biological_process	organic anion transport	15	2.85171	0	0
Biological_process	alcohol metabolic process	11	2.09125	0	0
Biological_process	positive regulation of macromolecule biosynthetic process	0	0	62	7.57021
Biological_process	protein kinase B signaling cascade	3	0.570342	0	0
Biological_process	positive regulation of osteoblast proliferation	2	0.380228	0	0
Cellular_component	hyaluranon cable	1	0.190114	0	0
Cellular_component	intracellular organelle	252	47.9087	0	0
Biological_process	negative regulation of male gonad development	1	0.190114	0	0
Biological_process	glycine import	2	0.380228	0	0
Biological_process	calcium ion import	2	0.380228	3	0.3663
Biological_process	apical protein localization	2	0.380228	0	0
Biological_process	endoplasmic reticulum localization	0	0	1	0.1221
Molecular_function	G-protein coupled receptor kinase activity	2	0.380228	0	0
Biological_process	regulation of eye photoreceptor cell development	0	0	1	0.1221
Molecular_function	scaffold protein binding	0	0	4	0.4884
Biological_process	regulation of cell development	27	5.13308	47	5.73871
Cellular_component	cytoplasmic vesicle membrane	18	3.42205	21	2.5641
Biological_process	female sex determination	1	0.190114	0	0
Biological_process	regulation of stress fiber assembly	0	0	7	0.854701
Biological_process	oligosaccharide transport	1	0.190114	0	0
Cellular_component	phagocytic cup	0	0	3	0.3663
Molecular_function	phosphotransferase activity, alcohol group as acceptor	33	6.27376	37	4.5177
Molecular_function	malate synthase activity	0	0	1	0.1221
Molecular_function	actin filament binding	0	0	11	1.3431
Molecular_function	metalloexopeptidase activity	0	0	5	0.610501
Biological_process	tertiary branching involved in mammary gland duct morphogenesis	1	0.190114	0	0
Cellular_component	cell-cell junction	20	3.80228	28	3.4188
Biological_process	histone H3 acetylation	0	0	5	0.610501
Biological_process	cellular carbohydrate metabolic process	8	1.52091	0	0
Molecular_function	dihydroorotate dehydrogenase activity	0	0	1	0.1221
Biological_process	L-glutamate transport	0	0	2	0.2442
Biological_process	positive regulation of peptidyl-tyrosine phosphorylation	8	1.52091	0	0
Biological_process	carbohydrate transport	7	1.3308	0	0
Biological_process	positive regulation of epithelial cell migration	10	1.90114	0	0
Biological_process	peptidyl-tyrosine phosphorylation	7	1.3308	0	0
Molecular_function	intramolecular lyase activity	0	0	1	0.1221
Biological_process	regulation of myeloid leukocyte differentiation	0	0	8	0.976801
Molecular_function	zinc ion binding	0	0	65	7.93651
Cellular_component	microtubule plus end	2	0.380228	4	0.4884
Molecular_function	purine ribonucleotide binding	81	15.3992	96	11.7216
Biological_process	regulation of cell differentiation	0	0	76	9.27961
Biological_process	negative regulation of response to stimulus	34	6.46388	0	0
Biological_process	leukocyte activation involved in immune response	6	1.14068	0	0
Biological_process	regulation of macroautophagy	6	1.14068	6	0.732601
Biological_process	positive regulation of developmental process	0	0	47	5.73871
Biological_process	adult behavior	0	0	9	1.0989
Biological_process	netrin-activated signaling pathway	1	0.190114	0	0
Biological_process	negative regulation of androgen biosynthetic process	1	0.190114	0	0
Biological_process	microtubule depolymerization	2	0.380228	0	0
Biological_process	negative regulation of intestinal phytosterol absorption	1	0.190114	0	0
Molecular_function	receptor regulator activity	3	0.570342	0	0
Biological_process	regulation of protein localization to cell surface	0	0	4	0.4884
Molecular_function	small GTPase regulator activity	12	2.28137	17	2.0757
Biological_process	cerebellar granule cell differentiation	0	0	2	0.2442
Biological_process	second-messenger-mediated signaling	8	1.52091	10	1.221
Biological_process	glycine secretion	1	0.190114	0	0
Molecular_function	thyrotropin-releasing hormone receptor binding	0	0	1	0.1221
Biological_process	signal transduction	123	23.384	200	24.42
Biological_process	cAMP biosynthetic process	2	0.380228	0	0
Biological_process	NFAT protein import into nucleus	0	0	1	0.1221
Biological_process	negative regulation of signal transduction	30	5.70342	0	0
Biological_process	renal system process	4	0.760456	0	0
Biological_process	transcription from RNA polymerase II promoter	0	0	16	1.9536
Biological_process	negative regulation of systemic arterial blood pressure	0	0	2	0.2442
Biological_process	negative regulation of macromolecule metabolic process	56	10.6464	0	0
Biological_process	negative regulation of activated T cell proliferation	2	0.380228	0	0
Biological_process	regulation of protein metabolic process	61	11.597	76	9.27961
Cellular_component	neuron part	43	8.1749	71	8.66911
Biological_process	exocyst localization	0	0	3	0.3663
Biological_process	epidermal growth factor catabolic process	1	0.190114	0	0
Biological_process	positive regulation of phosphorus metabolic process	26	4.94297	40	4.884
Molecular_function	taurine:sodium symporter activity	0	0	1	0.1221
Biological_process	regulation of neuron migration	0	0	4	0.4884
Biological_process	receptor localization to synapse	2	0.380228	0	0
Biological_process	positive regulation of intracellular transport	9	1.71103	0	0
Molecular_function	death receptor binding	0	0	2	0.2442
Biological_process	UDP-N-acetylgalactosamine metabolic process	0	0	3	0.3663
Biological_process	regulation of mismatch repair	0	0	1	0.1221
Molecular_function	disaccharide binding	1	0.190114	0	0
Molecular_function	oxidoreductase activity, acting on NAD(P)H, heme protein as acceptor	2	0.380228	0	0
Biological_process	positive regulation of deoxyribonuclease activity	1	0.190114	0	0
Molecular_function	NADP+ binding	0	0	1	0.1221
Biological_process	macrophage colony-stimulating factor signaling pathway	1	0.190114	0	0
Biological_process	negative regulation of extrinsic apoptotic signaling pathway via death domain receptors	0	0	4	0.4884
Biological_process	positive regulation of immune response	0	0	20	2.442
Molecular_function	glutamic-type peptidase activity	1	0.190114	0	0
Biological_process	regulation of phosphorus metabolic process	49	9.31559	67	8.18071
Cellular_component	mitochondrial outer membrane	8	1.52091	0	0
Biological_process	regulation of brain-derived neurotrophic factor receptor signaling pathway	1	0.190114	0	0
Biological_process	nephron morphogenesis	1	0.190114	0	0
Biological_process	regulation of vascular wound healing	1	0.190114	0	0
Biological_process	phospholipase C-activating G-protein coupled glutamate receptor signaling pathway	1	0.190114	0	0
Biological_process	positive regulation of RNA metabolic process	0	0	57	6.95971
Biological_process	negative regulation of cell cycle	10	1.90114	0	0
Cellular_component	lysosomal lumen	4	0.760456	0	0
Biological_process	amino acid transport	8	1.52091	0	0
Biological_process	regulation of membrane potential	13	2.47148	0	0
Biological_process	heme a metabolic process	1	0.190114	0	0
Cellular_component	vacuolar proton-transporting V-type ATPase complex	2	0.380228	0	0
Biological_process	regulation of collateral sprouting	0	0	3	0.3663
Molecular_function	calcium-release channel activity	2	0.380228	5	0.610501
Cellular_component	myosin filament	0	0	3	0.3663
Biological_process	negative regulation of type I interferon production	4	0.760456	0	0
Biological_process	positive regulation of transmission of nerve impulse	6	1.14068	0	0
Biological_process	negative regulation of cellular process	112	21.2928	164	20.0244
Biological_process	regulation of transforming growth factor-beta secretion	1	0.190114	0	0
Molecular_function	cofactor binding	0	0	16	1.9536
Biological_process	positive regulation of cellular metabolic process	66	12.5475	104	12.6984
Biological_process	regulation of eye pigmentation	1	0.190114	0	0
Biological_process	positive regulation of cell differentiation	0	0	32	3.9072
Biological_process	calcium-mediated signaling	5	0.95057	7	0.854701
Biological_process	biological adhesion	28	5.32319	48	5.86081
Molecular_function	binding, bridging	8	1.52091	10	1.221
Biological_process	ion transmembrane transport	17	3.23194	23	2.8083
Biological_process	negative regulation of interleukin-6 production	3	0.570342	0	0
Molecular_function	tumor necrosis factor receptor binding	0	0	2	0.2442
Biological_process	clustering of voltage-gated sodium channels	0	0	2	0.2442
Biological_process	thyroid hormone transport	0	0	2	0.2442
Biological_process	negative regulation of catabolic process	9	1.71103	0	0
Cellular_component	cytoplasmic microtubule	0	0	5	0.610501
Biological_process	cellular response to biotic stimulus	8	1.52091	0	0
Biological_process	regulation of biological quality	85	16.1597	115	14.0415
Biological_process	cellular response to prostaglandin E stimulus	2	0.380228	0	0
Cellular_component	neuronal cell body	15	2.85171	20	2.442
Biological_process	positive regulation of glucose metabolic process	0	0	4	0.4884
Molecular_function	ionotropic glutamate receptor binding	2	0.380228	0	0
Biological_process	maintenance of cell polarity	2	0.380228	0	0
Biological_process	negative regulation of plasma membrane long-chain fatty acid transport	2	0.380228	0	0
Biological_process	negative regulation of cyclic nucleotide biosynthetic process	0	0	4	0.4884
Molecular_function	phosphatidylinositol phosphate binding	0	0	10	1.221
Cellular_component	ubiquitin ligase complex	0	0	18	2.1978
Biological_process	mRNA transcription	0	0	3	0.3663
Biological_process	pyramidal neuron migration	0	0	1	0.1221
Biological_process	tRNA acetylation	0	0	1	0.1221
Biological_process	positive regulation of antigen processing and presentation	2	0.380228	0	0
Molecular_function	hydroxymethylglutaryl-CoA reductase (NADPH) activity	0	0	1	0.1221
Molecular_function	3',5'-cyclic-AMP phosphodiesterase activity	0	0	3	0.3663
Biological_process	response to defense-related nitric oxide production by other organism involved in symbiotic interaction	0	0	1	0.1221
Biological_process	neural plate mediolateral regionalization	1	0.190114	0	0
Biological_process	single-organism process	327	62.1673	498	60.8059
Biological_process	regulation of biological process	269	51.1407	435	53.1136
Biological_process	intracellular signal transduction	70	13.308	87	10.6227
Biological_process	immune response-regulating cell surface receptor signaling pathway	0	0	13	1.5873
Biological_process	low-density lipoprotein receptor particle metabolic process	0	0	1	0.1221
Biological_process	organic hydroxy compound transport	5	0.95057	0	0
Biological_process	regulation of protein export from nucleus	3	0.570342	0	0
Cellular_component	actin filament bundle	0	0	5	0.610501
Biological_process	mycotoxin metabolic process	1	0.190114	0	0
Cellular_component	membrane	223	42.3954	315	38.4615
Biological_process	regulation of establishment of protein localization	18	3.42205	0	0
Biological_process	cell-cell adhesion	14	2.6616	0	0
Molecular_function	neutral L-amino acid secondary active transmembrane transporter activity	2	0.380228	0	0
Biological_process	superior temporal gyrus development	1	0.190114	0	0
Molecular_function	phosphoprotein phosphatase activity	9	1.71103	0	0
Biological_process	calcium-mediated signaling using extracellular calcium source	1	0.190114	0	0
Biological_process	cell junction organization	8	1.52091	0	0
Cellular_component	endopeptidase Clp complex	1	0.190114	0	0
Biological_process	negative regulation of response to cytokine stimulus	4	0.760456	4	0.4884
Biological_process	collagen biosynthetic process	0	0	2	0.2442
Cellular_component	phagocytic vesicle	4	0.760456	0	0
Biological_process	locomotion involved in locomotory behavior	0	0	2	0.2442
Biological_process	regulation of lipid catabolic process	5	0.95057	0	0
Biological_process	social behavior	3	0.570342	0	0
Biological_process	metanephric tubule formation	1	0.190114	0	0
Molecular_function	potassium ion transmembrane transporter activity	0	0	11	1.3431
Biological_process	modulation of microtubule cytoskeleton involved in cerebral cortex radial glia guided migration	0	0	1	0.1221
Molecular_function	mannosyl-oligosaccharide 1,2-alpha-mannosidase activity	2	0.380228	0	0
Biological_process	regulation of transport	48	9.12548	77	9.40171
Biological_process	negative regulation of intestinal cholesterol absorption	1	0.190114	0	0
Biological_process	carboxylic acid transport	11	2.09125	0	0
Biological_process	otolith mineralization	1	0.190114	1	0.1221
Biological_process	positive regulation of stem cell proliferation	4	0.760456	0	0
Cellular_component	cell	0	0	5	0.610501
Biological_process	glycogen biosynthetic process	4	0.760456	0	0
Biological_process	regulation of heart rate	0	0	5	0.610501
Biological_process	intercellular bridge organization	0	0	1	0.1221
Molecular_function	anion binding	106	20.1521	138	16.8498
Biological_process	regulation of cytokine production	17	3.23194	0	0
Biological_process	cellular process	0	0	573	69.9634
Molecular_function	cell adhesion molecule binding	4	0.760456	0	0
Cellular_component	junctional sarcoplasmic reticulum membrane	0	0	2	0.2442
Cellular_component	extrinsic to lysosome membrane	1	0.190114	0	0
Biological_process	glucan biosynthetic process	4	0.760456	0	0
Cellular_component	vesicle membrane	18	3.42205	23	2.8083
Biological_process	branchiomotor neuron axon guidance	0	0	3	0.3663
Molecular_function	ribonucleotide binding	82	15.5894	97	11.8437
Molecular_function	nucleoside binding	80	15.2091	94	11.4774
Biological_process	regulation of protein kinase activity	0	0	28	3.4188
Molecular_function	potassium channel activity	0	0	9	1.0989
Cellular_component	compact myelin	0	0	1	0.1221
Biological_process	receptor clustering	3	0.570342	0	0
Biological_process	hematopoietic stem cell migration to bone marrow	1	0.190114	0	0
Biological_process	regulation of Wnt receptor signaling pathway	13	2.47148	0	0
Cellular_component	endoplasmic reticulum membrane	30	5.70342	0	0
Biological_process	replicative senescence	0	0	2	0.2442
Biological_process	actin filament-based movement	0	0	6	0.732601
Cellular_component	extrinsic to membrane	0	0	19	2.3199
Biological_process	positive regulation of protein export from nucleus	2	0.380228	0	0
Biological_process	isotype switching to IgA isotypes	1	0.190114	0	0
Cellular_component	plasma membrane	115	21.8631	0	0
Biological_process	autophagy	11	2.09125	0	0
Biological_process	DNA excision	0	0	1	0.1221
Biological_process	regulation of peptide transport	10	1.90114	11	1.3431
Molecular_function	glucuronosyl-N-acetylgalactosaminyl-proteoglycan 4-beta-N-acetylgalactosaminyltransferase activity	0	0	2	0.2442
Cellular_component	photoreceptor disc membrane	0	0	3	0.3663
Biological_process	response to xenobiotic stimulus	0	0	2	0.2442
Biological_process	neurotrophin production	0	0	1	0.1221
Biological_process	alpha-beta T cell activation	3	0.570342	0	0
Molecular_function	secondary active transmembrane transporter activity	13	2.47148	0	0
Molecular_function	platelet-derived growth factor binding	0	0	2	0.2442
Biological_process	DNA damage induced protein phosphorylation	0	0	2	0.2442
Cellular_component	telomerase catalytic core complex	1	0.190114	0	0
Biological_process	regulation of macromolecule metabolic process	136	25.8555	0	0
Biological_process	positive regulation of protein processing	3	0.570342	0	0
Molecular_function	voltage-gated cation channel activity	9	1.71103	14	1.7094
Biological_process	neural plate regionalization	1	0.190114	0	0
Molecular_function	receptor binding	0	0	48	5.86081
Biological_process	multicellular organismal movement	0	0	3	0.3663
Biological_process	pseudopodium assembly	0	0	1	0.1221
Biological_process	regulation of vascular permeability involved in acute inflammatory response	1	0.190114	0	0
Cellular_component	cell-cell adherens junction	11	2.09125	0	0
Biological_process	regulation of interleukin-2 secretion	0	0	2	0.2442
Biological_process	positive regulation of multicellular organismal process	22	4.18251	0	0
Molecular_function	maleylacetoacetate isomerase activity	0	0	1	0.1221
Molecular_function	14-3-3 protein binding	3	0.570342	0	0
Biological_process	positive regulation of intracellular protein transport	8	1.52091	0	0
Cellular_component	ruffle	7	1.3308	8	0.976801
Biological_process	cellular component morphogenesis	19	3.61217	0	0
Biological_process	response to isoquinoline alkaloid	2	0.380228	0	0
Biological_process	hexose transport	3	0.570342	0	0
Molecular_function	GDP-mannose 4,6-dehydratase activity	0	0	1	0.1221
Cellular_component	alpha8-beta1 integrin complex	1	0.190114	0	0
Biological_process	zygotic determination of anterior/posterior axis, embryo	0	0	1	0.1221
Biological_process	negative regulation of transcription during mitosis	1	0.190114	0	0
Biological_process	taurine transport	0	0	1	0.1221
Molecular_function	purine ribonucleoside binding	80	15.2091	94	11.4774
Molecular_function	monosaccharide binding	5	0.95057	0	0
Biological_process	positive regulation of cell communication	45	8.55513	0	0
Biological_process	TRAM-dependent toll-like receptor 4 signaling pathway	1	0.190114	0	0
Biological_process	SNARE complex disassembly	1	0.190114	0	0
Biological_process	glial cell differentiation	0	0	5	0.610501
Biological_process	regulation of response to nutrient levels	6	1.14068	0	0
Biological_process	ER-associated protein catabolic process	4	0.760456	0	0
Biological_process	sucrose transport	1	0.190114	0	0
Biological_process	inositol phosphate metabolic process	0	0	5	0.610501
Biological_process	cellular polysaccharide metabolic process	5	0.95057	0	0
Cellular_component	filopodium	5	0.95057	6	0.732601
Cellular_component	axonal growth cone	0	0	3	0.3663
Biological_process	digestive tract development	0	0	7	0.854701
Biological_process	positive regulation of lamellipodium assembly	0	0	3	0.3663
Biological_process	cation homeostasis	0	0	29	3.5409
Biological_process	response to chemical stimulus	0	0	121	14.7741
Biological_process	coenzyme A transport	1	0.190114	0	0
Molecular_function	glyoxylate reductase (NADP) activity	1	0.190114	0	0
Molecular_function	dicarboxylic acid transmembrane transporter activity	0	0	3	0.3663
Molecular_function	phosphomannomutase activity	1	0.190114	0	0
Biological_process	positive regulation of protein modification process	26	4.94297	43	5.25031
Biological_process	protein localization to synapse	3	0.570342	0	0
Cellular_component	secretory granule	8	1.52091	0	0
Biological_process	glucan metabolic process	5	0.95057	0	0
Biological_process	regulation of cellular component movement	28	5.32319	0	0
Biological_process	positive regulation of mesenchymal cell proliferation	3	0.570342	0	0
Biological_process	cellular response to interleukin-18	1	0.190114	0	0
Biological_process	voluntary musculoskeletal movement	0	0	2	0.2442
Biological_process	lamellipodium assembly	0	0	4	0.4884
Biological_process	dermatan sulfate proteoglycan metabolic process	0	0	2	0.2442
Cellular_component	voltage-gated potassium channel complex	5	0.95057	10	1.221
Biological_process	androgen receptor signaling pathway	0	0	5	0.610501
Biological_process	negative regulation of tumor necrosis factor-mediated signaling pathway	2	0.380228	0	0
Biological_process	signal transduction downstream of smoothened	1	0.190114	1	0.1221
Biological_process	cellular response to stress	41	7.79468	0	0
Molecular_function	adenosine deaminase activity	3	0.570342	0	0
Biological_process	cytosolic calcium ion transport	0	0	5	0.610501
Biological_process	cellular homeostasis	31	5.89354	39	4.7619
Biological_process	regulation of protein localization	0	0	31	3.7851
Biological_process	glycine secretion, neurotransmission	1	0.190114	0	0
Molecular_function	inorganic cation transmembrane transporter activity	25	4.75285	38	4.6398
Biological_process	proton-transporting V-type ATPase complex assembly	2	0.380228	0	0
Molecular_function	double-stranded RNA adenosine deaminase activity	2	0.380228	0	0
Biological_process	cellular response to stimulus	155	29.4677	245	29.9145
Biological_process	regulation of dendrite development	7	1.3308	9	1.0989
Biological_process	regulation of pH	5	0.95057	0	0
Cellular_component	cytoplasmic vesicle part	18	3.42205	0	0
Biological_process	immune response-regulating signaling pathway	0	0	16	1.9536
Biological_process	phosphorylation	28	5.32319	30	3.663
Biological_process	negative regulation of renal albumin absorption	1	0.190114	0	0
Biological_process	regulation of antigen processing and presentation	2	0.380228	0	0
Biological_process	regulation of cellular protein metabolic process	51	9.69582	75	9.15751
Biological_process	pinocytosis	0	0	2	0.2442
Biological_process	peptidyl-serine modification	8	1.52091	11	1.3431
Biological_process	elevation of cytosolic calcium ion concentration	0	0	12	1.4652
Biological_process	isotype switching	2	0.380228	0	0
Biological_process	endochondral ossification	0	0	4	0.4884
Cellular_component	site of polarized growth	0	0	10	1.221
Biological_process	response to follicle-stimulating hormone stimulus	0	0	2	0.2442
Cellular_component	citrate lyase complex	0	0	1	0.1221
Biological_process	negative regulation of peptidyl-tyrosine phosphorylation	4	0.760456	0	0
Molecular_function	neuroligin family protein binding	0	0	2	0.2442
Biological_process	regulation of ion homeostasis	10	1.90114	0	0
Biological_process	positive regulation of signaling	43	8.1749	0	0
Biological_process	female meiosis chromosome segregation	1	0.190114	0	0
Biological_process	vocalization behavior	2	0.380228	2	0.2442
Biological_process	phagosome-lysosome fusion	2	0.380228	0	0
Biological_process	negative regulation of humoral immune response	2	0.380228	0	0
Molecular_function	MAP-kinase scaffold activity	2	0.380228	2	0.2442
Molecular_function	ATP citrate synthase activity	0	0	1	0.1221
Biological_process	viral entry into host cell via clathrin-mediated endocytosis	1	0.190114	0	0
Biological_process	response to interleukin-18	1	0.190114	0	0
Biological_process	macromolecular complex disassembly	5	0.95057	0	0
Cellular_component	neuron projection membrane	4	0.760456	5	0.610501
Biological_process	negative regulation of cAMP metabolic process	0	0	4	0.4884
Biological_process	cellular response to hypoxia	6	1.14068	0	0
Biological_process	anatomical structure regression	2	0.380228	0	0
Biological_process	regulation of nervous system development	26	4.94297	49	5.98291
Molecular_function	disaccharide transmembrane transporter activity	1	0.190114	0	0
Biological_process	positive regulation of metabolic process	77	14.6388	111	13.5531
Molecular_function	small molecule binding	99	18.8213	0	0
Molecular_function	3'-flap endonuclease activity	1	0.190114	0	0
Cellular_component	microtubule	20	3.80228	0	0
Molecular_function	coenzyme binding	0	0	12	1.4652
Biological_process	equilibrioception	0	0	2	0.2442
Biological_process	somatotropin secreting cell differentiation	1	0.190114	0	0
Biological_process	negative regulation of transcription from RNA polymerase II promoter	0	0	29	3.5409
Biological_process	positive regulation of cellular process	121	23.0038	189	23.0769
Cellular_component	cortical granule	1	0.190114	0	0
Biological_process	negative regulation of purine nucleotide metabolic process	0	0	4	0.4884
Cellular_component	vacuolar proton-transporting V-type ATPase, V0 domain	2	0.380228	0	0
Molecular_function	fibrinogen binding	1	0.190114	0	0
Molecular_function	microfilament motor activity	0	0	5	0.610501
Biological_process	memory T cell differentiation	0	0	1	0.1221
Biological_process	cellular response to prostaglandin stimulus	2	0.380228	0	0
Biological_process	negative regulation of store-operated calcium channel activity	1	0.190114	0	0
Biological_process	thyroid-stimulating hormone-secreting cell differentiation	1	0.190114	0	0
Biological_process	regulation of response to cytokine stimulus	0	0	8	0.976801
Cellular_component	AMP-activated protein kinase complex	2	0.380228	0	0
Molecular_function	alpha-(1,2)-fucosyltransferase activity	0	0	2	0.2442
Biological_process	negative regulation of adenylate cyclase activity	0	0	4	0.4884
Biological_process	single-organism developmental process	92	17.4905	153	18.6813
Molecular_function	O-acyltransferase activity	4	0.760456	0	0
Molecular_function	ligand-gated ion channel activity	0	0	14	1.7094
Biological_process	response to stimulus	0	0	308	37.6068
Biological_process	AMP transport	1	0.190114	0	0
Molecular_function	hydrolase activity, acting on acid anhydrides, catalyzing transmembrane movement of substances	0	0	10	1.221
Biological_process	chemical homeostasis	36	6.84411	47	5.73871
Cellular_component	extrinsic to internal side of plasma membrane	8	1.52091	10	1.221
Biological_process	coenzyme A transmembrane transport	1	0.190114	0	0
Biological_process	cellular protein localization	0	0	26	3.1746
Biological_process	platelet activation	5	0.95057	6	0.732601
Biological_process	ossification	0	0	9	1.0989
Biological_process	axonogenesis	0	0	10	1.221
Biological_process	cellular protein complex disassembly	4	0.760456	0	0
Molecular_function	mu-type opioid receptor binding	1	0.190114	0	0
Biological_process	adaptation of signaling pathway	2	0.380228	0	0
Biological_process	Fc-epsilon receptor signaling pathway	0	0	6	0.732601
Biological_process	inositol lipid-mediated signaling	6	1.14068	0	0
Biological_process	appendage morphogenesis	0	0	7	0.854701
Biological_process	positive regulation of cellular biosynthetic process	0	0	66	8.05861
Biological_process	positive regulation of cell motility	19	3.61217	0	0
Biological_process	cellular response to nitrogen compound	18	3.42205	21	2.5641
Cellular_component	peroxisomal matrix	0	0	4	0.4884
Biological_process	cellular response to vitamin K	1	0.190114	0	0
Biological_process	carnitine transport	2	0.380228	0	0
Molecular_function	small GTPase binding	9	1.71103	14	1.7094
Molecular_function	guanyl-nucleotide exchange factor activity	15	2.85171	20	2.442
Biological_process	enzyme linked receptor protein signaling pathway	21	3.9924	29	3.5409
Biological_process	nucleotide-sugar metabolic process	0	0	5	0.610501
Biological_process	ceramide metabolic process	5	0.95057	0	0
Biological_process	negative regulation of cardiac chamber formation	0	0	1	0.1221
Biological_process	peptidyl-threonine dephosphorylation	2	0.380228	0	0

## Sheet: morula VS blastocyst
GO Term	GO Sub Term	Hyper Count	Hyper Percentage	Hypo Count	Hypo Percentage
Biological_process	JUN phosphorylation	1	0.416667	0	0
Biological_process	thyroid hormone metabolic process	2	0.833333	0	0
Biological_process	activation of MAPKK activity	0	0	4	0.668896
Molecular_function	collagen binding	2	0.833333	0	0
Biological_process	positive regulation of nucleotide biosynthetic process	3	1.25	0	0
Biological_process	glycosylation	0	0	12	2.00669
Cellular_component	neuron spine	4	1.66667	7	1.17057
Biological_process	G-protein coupled purinergic receptor signaling pathway	0	0	1	0.167224
Molecular_function	protein complex scaffold	3	1.25	0	0
Biological_process	cytoskeleton organization	13	5.41667	25	4.1806
Biological_process	extracellular structure organization	0	0	10	1.67224
Molecular_function	phosphatidylinositol-3,4-bisphosphate 4-phosphatase activity	1	0.416667	1	0.167224
Molecular_function	histone kinase activity (H3-T6 specific)	1	0.416667	0	0
Biological_process	negative regulation of cell communication	0	0	35	5.85284
Biological_process	negative regulation of MAPK cascade	0	0	8	1.33779
Biological_process	tyrosine phosphorylation of Stat3 protein	0	0	1	0.167224
Biological_process	regulation of stress-activated MAPK cascade	5	2.08333	0	0
Biological_process	regulation of metabolic process	71	29.5833	0	0
Biological_process	neutrophil activation	0	0	3	0.501672
Cellular_component	synapse part	9	3.75	23	3.84615
Biological_process	diencephalon development	1	0.416667	0	0
Biological_process	regulation of exocyst assembly	1	0.416667	0	0
Biological_process	positive regulation of response to stimulus	23	9.58333	0	0
Biological_process	establishment of spindle orientation	2	0.833333	0	0
Biological_process	negative regulation of histone H3-K4 methylation	2	0.833333	0	0
Biological_process	cardiac conduction	3	1.25	4	0.668896
Biological_process	regulation of neuron death	0	0	10	1.67224
Biological_process	cellular response to manganese ion	1	0.416667	0	0
Biological_process	negative regulation of macrophage derived foam cell differentiation	0	0	2	0.334448
Biological_process	positive regulation of interleukin-1-mediated signaling pathway	0	0	1	0.167224
Biological_process	regulation of alpha-beta T cell activation	0	0	4	0.668896
Biological_process	neuroligin clustering	0	0	1	0.167224
Biological_process	negative regulation of apoptotic process involved in metanephric collecting duct development	0	0	1	0.167224
Biological_process	response to water deprivation	1	0.416667	0	0
Biological_process	canonical Wnt receptor signaling pathway involved in negative regulation of apoptotic process	1	0.416667	0	0
Molecular_function	catalytic activity	0	0	185	30.9365
Biological_process	negative regulation of Toll signaling pathway	0	0	1	0.167224
Molecular_function	calcium- and calmodulin-regulated 3',5'-cyclic-GMP phosphodiesterase activity	1	0.416667	0	0
Biological_process	mesangial cell-matrix adhesion	1	0.416667	0	0
Biological_process	membrane organization	11	4.58333	0	0
Molecular_function	ion gated channel activity	0	0	22	3.67893
Cellular_component	extracellular matrix part	5	2.08333	9	1.50502
Molecular_function	inositol tetrakisphosphate kinase activity	1	0.416667	1	0.167224
Molecular_function	calcium-independent protein kinase C activity	1	0.416667	1	0.167224
Biological_process	positive regulation of odontogenesis	1	0.416667	0	0
Biological_process	regulation of Rab protein signal transduction	1	0.416667	0	0
Biological_process	regulation of fatty acid beta-oxidation	2	0.833333	0	0
Molecular_function	NAD-dependent histone deacetylase activity (H3-K14 specific)	0	0	2	0.334448
Biological_process	positive regulation of heart growth	1	0.416667	0	0
Biological_process	dendrite extension	1	0.416667	0	0
Biological_process	membrane depolarization involved in regulation of SA node cell action potential	1	0.416667	0	0
Cellular_component	brush border	3	1.25	0	0
Biological_process	positive regulation of MAPK cascade	10	4.16667	0	0
Biological_process	neural retina development	0	0	2	0.334448
Biological_process	cellular response to copper ion	1	0.416667	0	0
Biological_process	regulation of metanephric nephron tubule epithelial cell differentiation	0	0	2	0.334448
Molecular_function	double-stranded methylated DNA binding	1	0.416667	0	0
Molecular_function	carnitine O-palmitoyltransferase activity	1	0.416667	0	0
Biological_process	sequestering of extracellular ligand from receptor	1	0.416667	0	0
Biological_process	Wnt receptor signaling pathway involved in dorsal/ventral axis specification	1	0.416667	0	0
Cellular_component	cell projection part	22	9.16667	45	7.52508
Biological_process	cAMP catabolic process	2	0.833333	0	0
Biological_process	regulation of exocyst localization	1	0.416667	0	0
Molecular_function	7-dehydrocholesterol reductase activity	0	0	1	0.167224
Biological_process	positive regulation of neutrophil extravasation	0	0	1	0.167224
Biological_process	positive regulation of fractalkine biosynthetic process	0	0	1	0.167224
Biological_process	regulation of multicellular organismal process	37	15.4167	87	14.5485
Molecular_function	cytidylate kinase activity	1	0.416667	0	0
Molecular_function	ATPase activity, coupled	0	0	14	2.34114
Molecular_function	phosphatidylinositol-3,4-bisphosphate 5-kinase activity	0	0	1	0.167224
Biological_process	choline catabolic process	1	0.416667	0	0
Biological_process	positive regulation of axon extension involved in axon guidance	1	0.416667	0	0
Biological_process	regulation of protein modification process	20	8.33333	40	6.68896
Biological_process	cytoplasmic microtubule organization	3	1.25	0	0
Biological_process	positive regulation of metanephric DCT cell differentiation	0	0	1	0.167224
Biological_process	regulation of protein serine/threonine kinase activity	10	4.16667	0	0
Biological_process	respiratory gaseous exchange	3	1.25	0	0
Biological_process	regulation of arginine catabolic process	1	0.416667	0	0
Molecular_function	syndecan binding	1	0.416667	0	0
Biological_process	adherens junction organization	0	0	4	0.668896
Biological_process	acetate ester metabolic process	1	0.416667	0	0
Biological_process	bud elongation involved in lung branching	1	0.416667	0	0
Biological_process	regulation of protein phosphorylation	17	7.08333	0	0
Cellular_component	cilium	0	0	14	2.34114
Molecular_function	inositol-1,3,4-trisphosphate 4-phosphatase activity	1	0.416667	1	0.167224
Biological_process	calcium ion transport	5	2.08333	9	1.50502
Molecular_function	monosialoganglioside sialyltransferase activity	0	0	1	0.167224
Biological_process	adenosine receptor signaling pathway	0	0	1	0.167224
Biological_process	regulation of macromitophagy	1	0.416667	0	0
Biological_process	establishment of localization	48	20	107	17.893
Biological_process	regulation of arginine metabolic process	1	0.416667	0	0
Biological_process	vacuolar sequestering	0	0	1	0.167224
Molecular_function	N-acetylglucosaminyl-proteoglycan 4-beta-glucuronosyltransferase activity	1	0.416667	0	0
Biological_process	negative regulation of vasodilation	0	0	1	0.167224
Biological_process	axon guidance	7	2.91667	0	0
Molecular_function	superoxide-generating NADPH oxidase activator activity	0	0	2	0.334448
Biological_process	regulation of cellular pH reduction	0	0	1	0.167224
Biological_process	positive regulation of phosphorylation	13	5.41667	0	0
Biological_process	positive regulation of catalytic activity	15	6.25	0	0
Biological_process	histone H4-R3 methylation	1	0.416667	0	0
Molecular_function	NF-kappaB-inducing kinase activity	1	0.416667	2	0.334448
Molecular_function	ferrous iron uptake transmembrane transporter activity	1	0.416667	0	0
Biological_process	multi-multicellular organism process	3	1.25	0	0
Biological_process	neurotransmitter uptake	0	0	2	0.334448
Biological_process	iodide transport	1	0.416667	1	0.167224
Biological_process	negative regulation of oxidoreductase activity	2	0.833333	0	0
Biological_process	amine catabolic process	2	0.833333	0	0
Molecular_function	minus-end-directed microtubule motor activity	0	0	1	0.167224
Molecular_function	protein phosphatase inhibitor activity	0	0	5	0.83612
Biological_process	regulation of lipid metabolic process	6	2.5	0	0
Biological_process	response to morphine	0	0	2	0.334448
Cellular_component	cell body	7	2.91667	18	3.01003
Biological_process	regulation of cardiac muscle contraction by calcium ion signaling	0	0	4	0.668896
Biological_process	cadmium ion transmembrane transport	1	0.416667	0	0
Biological_process	regulation of focal adhesion assembly	4	1.66667	0	0
Molecular_function	calcium ion transmembrane transporter activity	6	2.5	10	1.67224
Biological_process	cell death	16	6.66667	0	0
Cellular_component	Golgi apparatus part	0	0	27	4.51505
Cellular_component	axon initial segment	0	0	2	0.334448
Biological_process	muscle hypertrophy	0	0	3	0.501672
Biological_process	positive regulation of organelle organization	10	4.16667	0	0
Cellular_component	cytosol	0	0	80	13.3779
Molecular_function	kinase regulator activity	5	2.08333	0	0
Molecular_function	dol-P-Man:Man(6)GlcNAc(2)-PP-Dol alpha-1,2-mannosyltransferase activity	1	0.416667	0	0
Biological_process	negative regulation of megakaryocyte differentiation	1	0.416667	0	0
Molecular_function	p53 binding	0	0	5	0.83612
Biological_process	ceramide biosynthetic process	0	0	4	0.668896
Biological_process	cell communication by electrical coupling involved in cardiac conduction	0	0	2	0.334448
Cellular_component	flagellar pocket membrane	0	0	1	0.167224
Molecular_function	phosphoenolpyruvate carboxykinase activity	1	0.416667	0	0
Molecular_function	phosphatase binding	0	0	6	1.00334
Biological_process	sarcoplasmic reticulum calcium ion transport	0	0	2	0.334448
Cellular_component	Golgi lumen	0	0	5	0.83612
Biological_process	negative regulation of secretion	0	0	8	1.33779
Molecular_function	Ras guanyl-nucleotide exchange factor activity	7	2.91667	14	2.34114
Molecular_function	chondroitin 4-sulfotransferase activity	1	0.416667	0	0
Molecular_function	ATP binding	27	11.25	65	10.8696
Cellular_component	cell body fiber	0	0	2	0.334448
Biological_process	positive regulation of nucleotide metabolic process	3	1.25	0	0
Biological_process	protein autophosphorylation	5	2.08333	9	1.50502
Biological_process	regulation of branching involved in prostate gland morphogenesis	1	0.416667	0	0
Molecular_function	calcium channel regulator activity	2	0.833333	0	0
Molecular_function	insulin-like growth factor-activated receptor activity	0	0	1	0.167224
Biological_process	disruption of cells of other organism	0	0	2	0.334448
Molecular_function	ubiquitin conjugating enzyme binding	2	0.833333	0	0
Molecular_function	adenyl nucleotide binding	29	12.0833	65	10.8696
Molecular_function	ATPase activity, coupled to movement of substances	0	0	9	1.50502
Biological_process	negative regulation of cell growth	5	2.08333	8	1.33779
Biological_process	negative regulation of protein modification process	0	0	17	2.84281
Cellular_component	endosome	13	5.41667	0	0
Biological_process	negative regulation of insulin secretion	2	0.833333	5	0.83612
Biological_process	regulation of small GTPase mediated signal transduction	0	0	18	3.01003
Biological_process	Fc receptor signaling pathway	0	0	6	1.00334
Cellular_component	dentate gyrus mossy fiber	1	0.416667	0	0
Biological_process	hemidesmosome assembly	0	0	2	0.334448
Biological_process	T cell activation via T cell receptor contact with antigen bound to MHC molecule on antigen presenting cell	0	0	1	0.167224
Biological_process	pronephric field specification	0	0	1	0.167224
Biological_process	striated muscle contraction	0	0	5	0.83612
Biological_process	regulation of vasculature development	9	3.75	0	0
Molecular_function	oxidoreductase activity, acting on the CH-CH group of donors, quinone or related compound as acceptor	1	0.416667	0	0
Biological_process	phosphatidylinositol-mediated signaling	0	0	6	1.00334
Biological_process	protein autoubiquitination	4	1.66667	0	0
Biological_process	regulation of receptor activity	4	1.66667	0	0
Biological_process	regulation of system process	0	0	30	5.01672
Biological_process	protein tetramerization	0	0	7	1.17057
Molecular_function	satellite DNA binding	0	0	2	0.334448
Biological_process	regulation of cell junction assembly	6	2.5	0	0
Molecular_function	purine ribonucleoside triphosphate binding	29	12.0833	73	12.2074
Biological_process	regulation of amine transport	0	0	3	0.501672
Molecular_function	gamma-tubulin binding	0	0	3	0.501672
Biological_process	negative regulation of protein kinase B signaling cascade	2	0.833333	0	0
Biological_process	amino-acid betaine transport	3	1.25	2	0.334448
Biological_process	positive regulation of antigen receptor-mediated signaling pathway	2	0.833333	0	0
Biological_process	positive regulation of cellular catabolic process	6	2.5	0	0
Biological_process	single-organism transport	0	0	78	13.0435
Biological_process	cell adhesion mediated by integrin	2	0.833333	0	0
Biological_process	regulation of blood coagulation	3	1.25	0	0
Molecular_function	metal ion binding	60	25	132	22.0736
Biological_process	cellular component organization or biogenesis	70	29.1667	0	0
Biological_process	cellular response to water deprivation	1	0.416667	0	0
Biological_process	phosphorus metabolic process	28	11.6667	52	8.69565
Biological_process	cell-cell signaling	12	5	21	3.51171
Biological_process	carnitine shuttle	3	1.25	2	0.334448
Biological_process	regulation of endocannabinoid signaling pathway	0	0	1	0.167224
Biological_process	dopamine uptake	1	0.416667	0	0
Biological_process	cellular response to water stimulus	1	0.416667	0	0
Molecular_function	histone methyltransferase activity (H4-R3 specific)	1	0.416667	0	0
Biological_process	prostate epithelial cord elongation	1	0.416667	0	0
Biological_process	protein localization to juxtaparanode region of axon	1	0.416667	0	0
Biological_process	medium-chain fatty acid biosynthetic process	0	0	1	0.167224
Biological_process	negative regulation of adrenergic receptor signaling pathway involved in heart process	1	0.416667	0	0
Biological_process	multi-organism reproductive process	3	1.25	0	0
Molecular_function	potassium ion symporter activity	1	0.416667	0	0
Biological_process	negative regulation of cellular response to growth factor stimulus	3	1.25	0	0
Molecular_function	iodide transmembrane transporter activity	1	0.416667	0	0
Molecular_function	ethanol binding	0	0	1	0.167224
Biological_process	regulation of autophagy	5	2.08333	0	0
Biological_process	regulation of fractalkine biosynthetic process	0	0	1	0.167224
Biological_process	granulocyte activation	0	0	3	0.501672
Molecular_function	ligase activity, forming carbon-carbon bonds	2	0.833333	0	0
Molecular_function	sucrose transmembrane transporter activity	0	0	1	0.167224
Biological_process	cell morphogenesis	0	0	10	1.67224
Biological_process	regulation of axonogenesis	0	0	11	1.83946
Cellular_component	centriolar satellite	3	1.25	3	0.501672
Biological_process	lipid biosynthetic process	0	0	20	3.34448
Cellular_component	collagen type XVI	1	0.416667	0	0
Biological_process	regulation of mesenchymal to epithelial transition involved in metanephros morphogenesis	0	0	3	0.501672
Biological_process	negative regulation of axon extension	2	0.833333	0	0
Biological_process	regulation of kainate selective glutamate receptor activity	1	0.416667	0	0
Biological_process	negative regulation of neutrophil apoptotic process	0	0	1	0.167224
Biological_process	mesonephric duct morphogenesis	0	0	1	0.167224
Cellular_component	cortical microtubule cytoskeleton	1	0.416667	0	0
Biological_process	regulation of B cell receptor signaling pathway	2	0.833333	0	0
Molecular_function	binding	0	0	326	54.5151
Biological_process	regulation of adrenergic receptor signaling pathway involved in heart process	1	0.416667	0	0
Biological_process	embryonic digestive tract morphogenesis	2	0.833333	0	0
Biological_process	regulation of stress-activated protein kinase signaling cascade	5	2.08333	0	0
Biological_process	response to gonadotropin stimulus	2	0.833333	0	0
Biological_process	negative regulation of glial cell apoptotic process	2	0.833333	0	0
Cellular_component	outer mucus layer	0	0	1	0.167224
Biological_process	regulation of G-protein coupled receptor protein signaling pathway	0	0	7	1.17057
Molecular_function	protein kinase C activity	4	1.66667	4	0.668896
Biological_process	lysine transport	1	0.416667	0	0
Biological_process	negative regulation of developmental growth	0	0	4	0.668896
Biological_process	inactivation of MAPKK activity	0	0	1	0.167224
Molecular_function	solute:cation symporter activity	4	1.66667	0	0
Biological_process	negative regulation of brain-derived neurotrophic factor receptor signaling pathway	0	0	1	0.167224
Molecular_function	2'-5'-oligoadenylate synthetase activity	0	0	2	0.334448
Molecular_function	tetrahydrofolylpolyglutamate synthase activity	0	0	1	0.167224
Biological_process	protein polyglycylation	1	0.416667	0	0
Cellular_component	cytoplasm	75	31.25	151	25.2508
Molecular_function	glycoprotein binding	3	1.25	0	0
Molecular_function	protein-glycine ligase activity	1	0.416667	0	0
Biological_process	membrane invagination	2	0.833333	0	0
Biological_process	establishment of planar polarity involved in nephron morphogenesis	0	0	1	0.167224
Biological_process	drinking behavior	1	0.416667	0	0
Biological_process	telomere assembly	1	0.416667	0	0
Biological_process	cerebellar Purkinje cell layer morphogenesis	0	0	1	0.167224
Biological_process	regulation of molecular function	31	12.9167	0	0
Biological_process	optic chiasma development	0	0	1	0.167224
Molecular_function	histone acetyltransferase binding	2	0.833333	0	0
Biological_process	regulation of cAMP biosynthetic process	3	1.25	0	0
Biological_process	somatic diversification of T cell receptor genes	1	0.416667	0	0
Biological_process	fourth ventricle development	0	0	1	0.167224
Biological_process	fatty acid transport	3	1.25	0	0
Biological_process	negative regulation of chemokine-mediated signaling pathway	0	0	2	0.334448
Biological_process	fibroblast growth factor receptor signaling pathway involved in positive regulation of cell proliferation in bone marrow	1	0.416667	0	0
Cellular_component	coated vesicle membrane	0	0	7	1.17057
Molecular_function	CoA carboxylase activity	2	0.833333	0	0
Molecular_function	N-acetylglucosamine-1-phosphodiester alpha-N-acetylglucosaminidase activity	0	0	1	0.167224
Molecular_function	cation binding	62	25.8333	134	22.408
Biological_process	negative regulation of cell growth involved in contact inhibition	1	0.416667	0	0
Molecular_function	sphingosine hydroxylase activity	0	0	1	0.167224
Biological_process	muscle hypertrophy in response to stress	0	0	2	0.334448
Biological_process	regulation of mesenchymal cell apoptotic process involved in metanephric nephron morphogenesis	0	0	1	0.167224
Biological_process	macromolecule glycosylation	0	0	12	2.00669
Biological_process	negative regulation of cellular component organization	0	0	24	4.01338
Molecular_function	suramin binding	0	0	1	0.167224
Cellular_component	endolysosome membrane	1	0.416667	0	0
Biological_process	cellular response to monoamine stimulus	0	0	2	0.334448
Biological_process	response to monoamine stimulus	0	0	2	0.334448
Molecular_function	PH domain binding	0	0	1	0.167224
Biological_process	mitotic chromosome condensation	0	0	2	0.334448
Molecular_function	adenyl ribonucleotide binding	29	12.0833	65	10.8696
Biological_process	cellular component organization	70	29.1667	0	0
Biological_process	negative regulation of actin filament bundle assembly	2	0.833333	0	0
Biological_process	regulation of catabolic process	14	5.83333	27	4.51505
Biological_process	mast cell cytokine production	0	0	1	0.167224
Molecular_function	oxidoreductase activity, acting on paired donors, with incorporation or reduction of molecular oxygen, reduced iron-sulfur protein as one donor, and incorporation of one atom of oxygen	0	0	2	0.334448
Molecular_function	cation transmembrane transporter activity	13	5.41667	30	5.01672
Biological_process	mesenchymal cell differentiation involved in lung development	1	0.416667	0	0
Biological_process	vestibulocochlear nerve formation	0	0	1	0.167224
Biological_process	O-glycan processing	0	0	6	1.00334
Biological_process	cell-cell signaling involved in mammary gland development	1	0.416667	1	0.167224
Biological_process	regulation of nephron tubule epithelial cell differentiation	0	0	2	0.334448
Molecular_function	drug:hydrogen antiporter activity	0	0	1	0.167224
Biological_process	positive regulation of optic nerve formation	0	0	1	0.167224
Biological_process	myeloid leukocyte activation	0	0	6	1.00334
Biological_process	regulation of heart contraction	0	0	10	1.67224
Cellular_component	inhibitory synapse	0	0	2	0.334448
Biological_process	hematopoietic stem cell proliferation	0	0	2	0.334448
Molecular_function	testosterone 17-beta-dehydrogenase (NADP+) activity	0	0	1	0.167224
Biological_process	regulation of vesicle-mediated transport	0	0	15	2.50836
Biological_process	cholesterol transport involved in cholesterol storage	1	0.416667	0	0
Biological_process	regulation of endothelial cell migration	5	2.08333	0	0
Biological_process	constitutive secretory pathway	0	0	1	0.167224
Molecular_function	choline:sodium symporter activity	1	0.416667	0	0
Molecular_function	protein phosphatase 2B binding	1	0.416667	0	0
Biological_process	cellular response to catecholamine stimulus	0	0	2	0.334448
Molecular_function	cGMP-dependent protein kinase activity	1	0.416667	0	0
Cellular_component	Golgi cisterna	0	0	3	0.501672
Biological_process	learning or memory	5	2.08333	0	0
Biological_process	regulation of catecholamine secretion	0	0	3	0.501672
Molecular_function	oligo-1,6-glucosidase activity	0	0	1	0.167224
Biological_process	extracellular matrix-cell signaling	1	0.416667	0	0
Biological_process	pyridine nucleotide metabolic process	0	0	4	0.668896
Biological_process	negative regulation of growth	5	2.08333	0	0
Biological_process	forebrain neuroblast division	1	0.416667	0	0
Biological_process	negative regulation of phagocytosis, engulfment	0	0	1	0.167224
Molecular_function	type I transforming growth factor beta receptor binding	0	0	2	0.334448
Biological_process	positive regulation of bile acid biosynthetic process	1	0.416667	0	0
Biological_process	positive regulation of cAMP biosynthetic process	3	1.25	0	0
Molecular_function	parathyroid hormone receptor activity	1	0.416667	0	0
Biological_process	negative regulation of transport	0	0	15	2.50836
Cellular_component	glycocalyx	0	0	1	0.167224
Biological_process	maintenance of protein location in extracellular region	1	0.416667	0	0
Molecular_function	GTPase activator activity	0	0	13	2.17391
Biological_process	cellular response to toxic substance	0	0	2	0.334448
Biological_process	brain renin-angiotensin system	1	0.416667	0	0
Biological_process	regulation of interleukin-1 biosynthetic process	0	0	1	0.167224
Cellular_component	plasma membrane part	37	15.4167	81	13.5452
Biological_process	positive regulation of focal adhesion assembly	2	0.833333	0	0
Biological_process	macromolecule localization	11	4.58333	0	0
Biological_process	developmental process involved in reproduction	8	3.33333	0	0
Biological_process	glycerolipid metabolic process	0	0	12	2.00669
Biological_process	organ development	15	6.25	0	0
Biological_process	stem cell proliferation	0	0	4	0.668896
Biological_process	regulation of Toll signaling pathway	0	0	1	0.167224
Biological_process	transcription-dependent tethering of RNA polymerase II gene DNA at nuclear periphery	0	0	2	0.334448
Biological_process	protein monoubiquitination	4	1.66667	0	0
Molecular_function	GKAP/Homer scaffold activity	1	0.416667	0	0
Biological_process	manganese ion transport	2	0.833333	0	0
Biological_process	kidney rudiment formation	0	0	1	0.167224
Molecular_function	kinase binding	8	3.33333	0	0
Biological_process	negative regulation of cellular response to heat	1	0.416667	0	0
Molecular_function	S-malonyltransferase activity	0	0	1	0.167224
Biological_process	T cell receptor V(D)J recombination	1	0.416667	0	0
Molecular_function	enzyme regulator activity	18	7.5	49	8.19398
Molecular_function	chondroitin sulfate proteoglycan binding	1	0.416667	0	0
Biological_process	protein kinase C signaling cascade	0	0	2	0.334448
Biological_process	negative regulation of cellular amino acid metabolic process	1	0.416667	0	0
Biological_process	protein K63-linked ubiquitination	0	0	5	0.83612
Molecular_function	acetyl-CoA carboxylase activity	2	0.833333	1	0.167224
Biological_process	slit diaphragm assembly	0	0	1	0.167224
Biological_process	lung alveolus development	3	1.25	0	0
Biological_process	protein localization involved in establishment of planar polarity	0	0	1	0.167224
Biological_process	dephosphorylation of RNA polymerase II C-terminal domain	0	0	3	0.501672
Biological_process	regulation of protein phosphatase type 2A activity	1	0.416667	0	0
Molecular_function	biotin carboxylase activity	2	0.833333	0	0
Biological_process	acetate ester biosynthetic process	1	0.416667	0	0
Biological_process	regulation of epithelial cell proliferation	6	2.5	0	0
Biological_process	positive regulation of purine nucleotide biosynthetic process	3	1.25	0	0
Biological_process	single-organism cellular process	127	52.9167	293	48.9967
Molecular_function	structural constituent of cytoskeleton	0	0	8	1.33779
Biological_process	forebrain ventricular zone progenitor cell division	1	0.416667	0	0
Cellular_component	aggresome	0	0	4	0.668896
Biological_process	positive regulation of neuron migration	0	0	2	0.334448
Biological_process	positive regulation of transferase activity	11	4.58333	0	0
Biological_process	regulation of peptidyl-serine phosphorylation	0	0	6	1.00334
Molecular_function	fibroblast growth factor-activated receptor activity	1	0.416667	0	0
Cellular_component	cytoskeletal part	28	11.6667	58	9.699
Biological_process	cellular response to acid	3	1.25	0	0
Biological_process	medium-chain fatty-acyl-CoA catabolic process	0	0	1	0.167224
Cellular_component	paraferritin complex	1	0.416667	0	0
Biological_process	cellular response to alkalinity	0	0	1	0.167224
Biological_process	chloride transport	0	0	3	0.501672
Biological_process	limbic system development	0	0	1	0.167224
Biological_process	regulation of nitric oxide biosynthetic process	2	0.833333	0	0
Cellular_component	potassium channel complex	0	0	8	1.33779
Biological_process	diaphragm contraction	0	0	1	0.167224
Molecular_function	motor activity	0	0	10	1.67224
Cellular_component	Cul4B-RING ubiquitin ligase complex	2	0.833333	0	0
Molecular_function	delayed rectifier potassium channel activity	0	0	3	0.501672
Biological_process	protein O-linked glycosylation via threonine	0	0	2	0.334448
Molecular_function	neurotrophin TRKB receptor binding	1	0.416667	0	0
Biological_process	negative regulation of macrophage apoptotic process	0	0	1	0.167224
Biological_process	positive regulation of cellular component organization	20	8.33333	0	0
Molecular_function	spermine:oxygen oxidoreductase (spermidine-forming) activity	1	0.416667	0	0
Biological_process	positive regulation of autophagic vacuole maturation	1	0.416667	0	0
Biological_process	sequestering of TGFbeta in extracellular matrix	1	0.416667	0	0
Biological_process	somatic stem cell maintenance	0	0	4	0.668896
Biological_process	regulation of signal transduction	38	15.8333	85	14.214
Molecular_function	phosphatidylinositol phospholipase C activity	2	0.833333	0	0
Biological_process	renal absorption	0	0	2	0.334448
Biological_process	lipid transport involved in lipid storage	1	0.416667	0	0
Biological_process	plasma membrane organization	4	1.66667	0	0
Biological_process	positive regulation of cell projection organization	6	2.5	12	2.00669
Biological_process	response to external stimulus	20	8.33333	42	7.02341
Biological_process	regulation of cell-matrix adhesion	4	1.66667	0	0
Biological_process	multicellular organismal signaling	4	1.66667	5	0.83612
Biological_process	establishment of cell polarity	3	1.25	0	0
Biological_process	regulation of Ras protein signal transduction	5	2.08333	15	2.50836
Molecular_function	polypeptide N-acetylgalactosaminyltransferase activity	0	0	3	0.501672
Biological_process	cell adhesion	0	0	41	6.85619
Molecular_function	phosphatidylserine binding	2	0.833333	0	0
Biological_process	dephosphorylation	0	0	9	1.50502
Cellular_component	nuclear pore	0	0	6	1.00334
Biological_process	angiogenesis involved in wound healing	0	0	2	0.334448
Molecular_function	alpha-1,2-mannosyltransferase activity	1	0.416667	0	0
Biological_process	posttranscriptional tethering of RNA polymerase II gene DNA at nuclear periphery	0	0	1	0.167224
Biological_process	cardiac cell fate specification	0	0	1	0.167224
Biological_process	regulation of dense core granule biogenesis	1	0.416667	2	0.334448
Biological_process	positive regulation of axon extension involved in regeneration	0	0	1	0.167224
Molecular_function	actin binding	0	0	11	1.83946
Molecular_function	dolichyl-phosphate beta-glucosyltransferase activity	0	0	1	0.167224
Biological_process	positive regulation of cell migration	10	4.16667	0	0
Biological_process	positive regulation of signal transduction	20	8.33333	0	0
Biological_process	regulation of cardiac muscle contraction by regulation of the release of sequestered calcium ion	0	0	2	0.334448
Cellular_component	axon	0	0	12	2.00669
Molecular_function	Ras GTPase binding	0	0	11	1.83946
Molecular_function	purine-rich negative regulatory element binding	1	0.416667	0	0
Molecular_function	intracellular calcium activated chloride channel activity	2	0.833333	3	0.501672
Biological_process	synaptic transmission, glutamatergic	2	0.833333	0	0
Biological_process	regulation of muscle system process	0	0	8	1.33779
Biological_process	histone H3-T6 phosphorylation	1	0.416667	0	0
Biological_process	regulation of cardiac muscle cell action potential involved in contraction	0	0	3	0.501672
Biological_process	T-tubule organization	0	0	1	0.167224
Biological_process	embryonic hindgut morphogenesis	1	0.416667	0	0
Biological_process	regulation of heart rate by hormone	0	0	1	0.167224
Biological_process	regulation of anatomical structure size	0	0	12	2.00669
Biological_process	negative regulation of cell adhesion	4	1.66667	0	0
Biological_process	regulation of hemoglobin biosynthetic process	1	0.416667	0	0
Biological_process	positive regulation of protein metabolic process	18	7.5	0	0
Biological_process	regulation of hormone secretion	9	3.75	15	2.50836
Biological_process	purine ribonucleotide metabolic process	6	2.5	0	0
Biological_process	regulation of epithelial cell differentiation involved in kidney development	0	0	2	0.334448
Biological_process	regulation of cardiac muscle contraction	0	0	5	0.83612
Biological_process	intracellular lipid transport	4	1.66667	0	0
Biological_process	regulation of cell projection organization	10	4.16667	24	4.01338
Biological_process	protein O-linked glycosylation via serine	0	0	2	0.334448
Molecular_function	voltage-gated potassium channel activity	0	0	8	1.33779
Cellular_component	vacuolar part	0	0	14	2.34114
Biological_process	hormone biosynthetic process	2	0.833333	0	0
Cellular_component	clathrin-coated vesicle	0	0	9	1.50502
Molecular_function	protein kinase activator activity	3	1.25	0	0
Biological_process	protein C-linked glycosylation	1	0.416667	0	0
Molecular_function	purine nucleotide binding	31	12.9167	73	12.2074
Molecular_function	glutamate receptor binding	2	0.833333	0	0
Biological_process	regulation of cell-substrate junction assembly	4	1.66667	0	0
Biological_process	response to mercury ion	1	0.416667	0	0
Biological_process	endocytosis	0	0	15	2.50836
Biological_process	principal sensory nucleus of trigeminal nerve development	0	0	1	0.167224
Biological_process	positive regulation of histone H4 acetylation	0	0	1	0.167224
Molecular_function	protein kinase binding	7	2.91667	0	0
Biological_process	phosphatidylinositol biosynthetic process	0	0	5	0.83612
Biological_process	renal tubule morphogenesis	0	0	2	0.334448
Biological_process	metal ion transport	0	0	21	3.51171
Cellular_component	cilium part	0	0	11	1.83946
Biological_process	membrane tubulation	2	0.833333	0	0
Biological_process	SA node cell to atrial cardiac muscle cell signalling	1	0.416667	0	0
Biological_process	cGMP catabolic process	2	0.833333	0	0
Biological_process	regulation of insulin secretion involved in cellular response to glucose stimulus	3	1.25	4	0.668896
Molecular_function	enone reductase activity	1	0.416667	0	0
Biological_process	lactose biosynthetic process	0	0	1	0.167224
Biological_process	Purkinje myocyte to ventricular cardiac muscle cell communication	0	0	1	0.167224
Molecular_function	protein serine/threonine phosphatase activity	0	0	5	0.83612
Biological_process	response to anesthetic	0	0	1	0.167224
Biological_process	regulation of calcium ion transport	0	0	8	1.33779
Biological_process	female pregnancy	3	1.25	0	0
Biological_process	positive regulation of axonogenesis	3	1.25	0	0
Biological_process	negative regulation of nitric oxide biosynthetic process	2	0.833333	0	0
Molecular_function	nucleoside phosphate binding	0	0	83	13.8796
Biological_process	post-embryonic development	3	1.25	0	0
Biological_process	regulation of fatty acid oxidation	3	1.25	0	0
Biological_process	positive regulation of catabolic process	6	2.5	0	0
Biological_process	collecting duct development	0	0	2	0.334448
Biological_process	aggresome assembly	1	0.416667	0	0
Biological_process	regulation of extent of cell growth	0	0	8	1.33779
Molecular_function	sarcosine dehydrogenase activity	1	0.416667	0	0
Biological_process	NADPH regeneration	0	0	2	0.334448
Biological_process	negative regulation of chemokine (C-X-C motif) ligand 2 production	1	0.416667	0	0
Molecular_function	3-oxo-5-alpha-steroid 4-dehydrogenase activity	1	0.416667	0	0
Biological_process	positive regulation of cellular component biogenesis	3	1.25	6	1.00334
Biological_process	inositol trisphosphate metabolic process	1	0.416667	2	0.334448
Biological_process	central nervous system myelin formation	0	0	1	0.167224
Biological_process	bone marrow development	1	0.416667	0	0
Biological_process	regulation of sprouting of injured axon	0	0	1	0.167224
Biological_process	venous blood vessel morphogenesis	2	0.833333	0	0
Biological_process	lacrimal gland development	1	0.416667	0	0
Biological_process	negative regulation of cytokine-mediated signaling pathway	0	0	4	0.668896
Cellular_component	axon part	0	0	8	1.33779
Biological_process	regulation of neurotransmitter levels	0	0	7	1.17057
Molecular_function	neurotrophin TRKA receptor binding	1	0.416667	0	0
Molecular_function	inward rectifier potassium channel activity	0	0	3	0.501672
Biological_process	localization within membrane	2	0.833333	0	0
Biological_process	regulation of cell communication	47	19.5833	102	17.0569
Biological_process	regulation of hemostasis	3	1.25	0	0
Molecular_function	histone methyltransferase activity (H3-K79 specific)	0	0	1	0.167224
Cellular_component	ion channel complex	7	2.91667	16	2.67559
Molecular_function	chondroitin 6-sulfotransferase activity	0	0	1	0.167224
Biological_process	anatomical structure development	46	19.1667	71	11.8729
Cellular_component	Barr body	1	0.416667	0	0
Biological_process	response to glucocorticoid stimulus	3	1.25	0	0
Biological_process	monovalent inorganic anion homeostasis	1	0.416667	0	0
Biological_process	negative regulation of phosphatase activity	0	0	5	0.83612
Biological_process	potassium ion transport	0	0	7	1.17057
Biological_process	regulation of intracellular protein kinase cascade	19	7.91667	0	0
Cellular_component	cell cortex	4	1.66667	0	0
Molecular_function	inositol-1,3,4-trisphosphate 6-kinase activity	1	0.416667	1	0.167224
Molecular_function	norspermine:oxygen oxidoreductase activity	1	0.416667	0	0
Biological_process	coenzyme A metabolic process	2	0.833333	0	0
Biological_process	postganglionic parasympathetic nervous system development	0	0	1	0.167224
Biological_process	long-chain fatty-acyl-CoA catabolic process	0	0	1	0.167224
Biological_process	cellular lipid metabolic process	0	0	27	4.51505
Biological_process	membrane depolarization involved in regulation of action potential	3	1.25	5	0.83612
Biological_process	positive regulation of cell division	3	1.25	0	0
Biological_process	cell junction assembly	0	0	6	1.00334
Biological_process	positive regulation of cell adhesion	5	2.08333	10	1.67224
Molecular_function	NAADP-sensitive calcium-release channel activity	1	0.416667	0	0
Biological_process	rRNA base methylation	0	0	2	0.334448
Biological_process	regulation of neuron projection development	0	0	19	3.17726
Biological_process	regulation of the force of heart contraction	0	0	2	0.334448
Biological_process	regulation of anatomical structure morphogenesis	19	7.91667	36	6.02007
Biological_process	embryonic organ development	4	1.66667	0	0
Molecular_function	inositol-3,4-bisphosphate 4-phosphatase activity	1	0.416667	1	0.167224
Biological_process	mesonephros development	0	0	2	0.334448
Biological_process	negative regulation of pathway-restricted SMAD protein phosphorylation	0	0	2	0.334448
Molecular_function	N-acetylgalactosamine 4-sulfate 6-O-sulfotransferase activity	1	0.416667	0	0
Cellular_component	spectrin	0	0	2	0.334448
Biological_process	regulation of metanephros development	0	0	3	0.501672
Biological_process	negative regulation of neurogenesis	0	0	6	1.00334
Biological_process	striated muscle cell apoptotic process	1	0.416667	0	0
Cellular_component	juxtaparanode region of axon	0	0	2	0.334448
Molecular_function	GTPase binding	0	0	12	2.00669
Biological_process	blood vessel morphogenesis	3	1.25	0	0
Biological_process	negative regulation of signaling	0	0	34	5.68562
Cellular_component	FACT complex	0	0	1	0.167224
Cellular_component	paranodal junction	1	0.416667	0	0
Biological_process	immune system development	1	0.416667	0	0
Biological_process	histone monoubiquitination	3	1.25	0	0
Molecular_function	low voltage-gated calcium channel activity	1	0.416667	0	0
Biological_process	secretion of lysosomal enzymes	1	0.416667	0	0
Biological_process	regulation of homeostatic process	8	3.33333	0	0
Biological_process	positive regulation of nucleotide-binding oligomerization domain containing signaling pathway	0	0	1	0.167224
Biological_process	regulation of cellular localization	17	7.08333	36	6.02007
Molecular_function	thienylcyclohexylpiperidine binding	0	0	1	0.167224
Cellular_component	pore complex	0	0	6	1.00334
Cellular_component	cation channel complex	0	0	13	2.17391
Biological_process	regulation of apoptotic process involved in metanephric collecting duct development	0	0	1	0.167224
Biological_process	response to retinoic acid	0	0	6	1.00334
Biological_process	positive regulation of lyase activity	2	0.833333	0	0
Biological_process	negative regulation of G-protein coupled receptor protein signaling pathway	0	0	3	0.501672
Molecular_function	steroid 11-beta-monooxygenase activity	0	0	1	0.167224
Biological_process	regulation of angiogenesis	9	3.75	0	0
Biological_process	cellular response to organonitrogen compound	7	2.91667	0	0
Biological_process	neurotransmitter transport	0	0	6	1.00334
Biological_process	negative regulation of cellular amine catabolic process	1	0.416667	0	0
Biological_process	regulation of systemic arterial blood pressure by aortic arch baroreceptor feedback	0	0	1	0.167224
Biological_process	immunoglobulin biosynthetic process	0	0	1	0.167224
Molecular_function	inositol bisphosphate phosphatase activity	1	0.416667	0	0
Molecular_function	succinate dehydrogenase (ubiquinone) activity	1	0.416667	0	0
Molecular_function	cyclin-dependent protein kinase activity	2	0.833333	0	0
Biological_process	early endosome to recycling endosome transport	0	0	1	0.167224
Biological_process	taxis	13	5.41667	17	2.84281
Cellular_component	cytoskeleton	0	0	30	5.01672
Cellular_component	fully spanning plasma membrane	1	0.416667	0	0
Biological_process	epithelial cell proliferation involved in salivary gland morphogenesis	1	0.416667	0	0
Biological_process	single organism signaling	15	6.25	26	4.34783
Biological_process	histone modification	9	3.75	0	0
Biological_process	ERK5 cascade	1	0.416667	0	0
Biological_process	wound healing	3	1.25	0	0
Biological_process	regulation of T cell differentiation	0	0	5	0.83612
Cellular_component	photoreceptor inner segment	0	0	5	0.83612
Molecular_function	histone demethylase activity (H3-K36 specific)	0	0	2	0.334448
Biological_process	negative regulation of interleukin-8 biosynthetic process	1	0.416667	0	0
Biological_process	negative regulation of apoptotic process involved in metanephric nephron tubule development	0	0	1	0.167224
Cellular_component	apical plasma membrane	7	2.91667	12	2.00669
Molecular_function	histone threonine kinase activity	2	0.833333	0	0
Molecular_function	dynein heavy chain binding	1	0.416667	0	0
Molecular_function	Wnt-activated receptor activity	2	0.833333	0	0
Biological_process	response to activity	0	0	3	0.501672
Biological_process	positive regulation of endothelial cell migration	4	1.66667	0	0
Biological_process	telomere maintenance via telomere lengthening	2	0.833333	0	0
Biological_process	regulation of muscle contraction	0	0	6	1.00334
Biological_process	methionine catabolic process	0	0	1	0.167224
Biological_process	thymocyte migration	0	0	1	0.167224
Molecular_function	GTPase regulator activity	10	4.16667	29	4.8495
Biological_process	regulation of developmental growth	5	2.08333	11	1.83946
Molecular_function	ISG15 ligase activity	0	0	2	0.334448
Molecular_function	dolichyl-phosphate-mannose-protein mannosyltransferase activity	0	0	2	0.334448
Biological_process	relaxation of vascular smooth muscle	1	0.416667	0	0
Molecular_function	inositol trisphosphate phosphatase activity	0	0	2	0.334448
Biological_process	anoikis	1	0.416667	0	0
Biological_process	protein modification process	0	0	76	12.709
Molecular_function	kinesin binding	2	0.833333	0	0
Cellular_component	sperm part	0	0	8	1.33779
Biological_process	optic nerve structural organization	0	0	1	0.167224
Biological_process	G-protein coupled receptor internalization	0	0	2	0.334448
Molecular_function	succinate dehydrogenase activity	1	0.416667	0	0
Biological_process	canonical Wnt receptor signaling pathway	6	2.5	0	0
Biological_process	adipose tissue development	0	0	3	0.501672
Biological_process	regulation of organelle organization	20	8.33333	0	0
Biological_process	regulation of coagulation	3	1.25	0	0
Molecular_function	kinase activator activity	3	1.25	0	0
Biological_process	regulation of phosphate metabolic process	24	10	47	7.85953
Biological_process	purine nucleoside bisphosphate biosynthetic process	2	0.833333	0	0
Molecular_function	N-acetylgalactosamine 4-O-sulfotransferase activity	1	0.416667	0	0
Biological_process	cell motility	18	7.5	27	4.51505
Biological_process	peptidyl-serine phosphorylation	6	2.5	0	0
Biological_process	regulation of cellular catabolic process	14	5.83333	23	3.84615
Biological_process	nicotinamide nucleotide metabolic process	0	0	4	0.668896
Cellular_component	invadopodium	1	0.416667	0	0
Molecular_function	phosphatidylinositol-4,5-bisphosphate 4-phosphatase activity	1	0.416667	0	0
Molecular_function	potassium:chloride symporter activity	1	0.416667	0	0
Molecular_function	glucuronosyl-N-acetylglucosaminyl-proteoglycan 4-alpha-N-acetylglucosaminyltransferase activity	1	0.416667	0	0
Biological_process	developmental process	68	28.3333	135	22.5753
Cellular_component	respiratory chain complex II	1	0.416667	1	0.167224
Biological_process	regulation of protein kinase A signaling cascade	2	0.833333	0	0
Molecular_function	cadmium ion transmembrane transporter activity	1	0.416667	0	0
Molecular_function	guanylate kinase activity	0	0	2	0.334448
Molecular_function	neurotrophin TRKC receptor binding	1	0.416667	0	0
Biological_process	regulation of cell morphogenesis involved in differentiation	0	0	19	3.17726
Cellular_component	asymmetric synapse	1	0.416667	0	0
Biological_process	myotube cell development	1	0.416667	0	0
Biological_process	localization	15	6.25	0	0
Molecular_function	hemi-methylated DNA-binding	1	0.416667	0	0
Biological_process	positive regulation of sperm motility involved in capacitation	0	0	1	0.167224
Cellular_component	perichromatin fibrils	1	0.416667	0	0
Biological_process	positive regulation of purine nucleotide metabolic process	3	1.25	0	0
Cellular_component	neuron projection	14	5.83333	35	5.85284
Biological_process	ion transport	20	8.33333	40	6.68896
Biological_process	lead ion transport	1	0.416667	0	0
Cellular_component	growth cone	0	0	11	1.83946
Biological_process	regulation of striated muscle contraction	0	0	5	0.83612
Biological_process	cyclic nucleotide metabolic process	3	1.25	0	0
Biological_process	regulation of transforming growth factor beta receptor signaling pathway	4	1.66667	0	0
Molecular_function	protein kinase regulator activity	5	2.08333	0	0
Biological_process	bone development	2	0.833333	0	0
Cellular_component	voltage-gated calcium channel complex	3	1.25	4	0.668896
Biological_process	NADP metabolic process	0	0	3	0.501672
Biological_process	regulation of osteoblast proliferation	2	0.833333	0	0
Biological_process	positive regulation of erythrocyte differentiation	2	0.833333	0	0
Biological_process	regulation of cell adhesion	10	4.16667	16	2.67559
Biological_process	negative regulation of phagocytosis	0	0	2	0.334448
Biological_process	positive regulation of biological process	68	28.3333	0	0
Biological_process	divalent metal ion transport	6	2.5	9	1.50502
Cellular_component	apical dendrite	0	0	2	0.334448
Molecular_function	calcium activated cation channel activity	0	0	4	0.668896
Cellular_component	myosin VII complex	0	0	1	0.167224
Molecular_function	substrate-specific transmembrane transporter activity	17	7.08333	36	6.02007
Biological_process	establishment of protein localization to telomere	1	0.416667	0	0
Biological_process	positive regulation of cell cycle process	6	2.5	0	0
Biological_process	atrioventricular valve formation	0	0	1	0.167224
Biological_process	negative regulation of protein ubiquitination	0	0	6	1.00334
Molecular_function	3-hydroxybutyrate dehydrogenase activity	0	0	1	0.167224
Biological_process	negative regulation of histone methylation	2	0.833333	0	0
Biological_process	inter-male aggressive behavior	0	0	1	0.167224
Molecular_function	semaphorin receptor binding	2	0.833333	0	0
Molecular_function	monovalent inorganic cation transmembrane transporter activity	0	0	16	2.67559
Molecular_function	quinone binding	2	0.833333	0	0
Molecular_function	growth factor binding	3	1.25	0	0
Biological_process	regulation of metal ion transport	0	0	12	2.00669
Cellular_component	intracellular	11	4.58333	0	0
Biological_process	positive regulation of intracellular protein kinase cascade	15	6.25	0	0
Biological_process	positive regulation of small GTPase mediated signal transduction	0	0	5	0.83612
Biological_process	chemorepulsion of branchiomotor axon	0	0	1	0.167224
Biological_process	regulation of cell-substrate adhesion	6	2.5	0	0
Molecular_function	ankyrin binding	0	0	3	0.501672
Biological_process	regulation of N-methyl-D-aspartate selective glutamate receptor activity	2	0.833333	0	0
Molecular_function	cAMP binding	2	0.833333	0	0
Molecular_function	purine nucleoside binding	29	12.0833	73	12.2074
Biological_process	neuron migration	4	1.66667	8	1.33779
Molecular_function	biotin binding	1	0.416667	0	0
Molecular_function	ribonucleoside binding	29	12.0833	73	12.2074
Biological_process	regulation of phosphatase activity	0	0	7	1.17057
Biological_process	sperm mitochondrion organization	0	0	1	0.167224
Biological_process	regulation of ion transport	0	0	17	2.84281
Biological_process	calcium ion transmembrane transport	3	1.25	0	0
Biological_process	apoptotic process	16	6.66667	0	0
Biological_process	cellular chloride ion homeostasis	1	0.416667	0	0
Cellular_component	Noc4p-Nop14p complex	0	0	1	0.167224
Biological_process	histone phosphorylation	2	0.833333	0	0
Molecular_function	cholesterol monooxygenase (side-chain-cleaving) activity	0	0	1	0.167224
Cellular_component	endomembrane system	6	2.5	0	0
Cellular_component	sperm flagellum	2	0.833333	4	0.668896
Biological_process	synapse assembly	3	1.25	5	0.83612
Molecular_function	SMC family protein binding	0	0	1	0.167224
Cellular_component	dendritic shaft	4	1.66667	0	0
Biological_process	positive regulation of cellular protein metabolic process	16	6.66667	0	0
Molecular_function	metal ion transmembrane transporter activity	10	4.16667	23	3.84615
Biological_process	regulation of kinase activity	14	5.83333	0	0
Biological_process	disaccharide transport	0	0	1	0.167224
Biological_process	transmembrane transport	14	5.83333	21	3.51171
Biological_process	ribonucleoside bisphosphate biosynthetic process	2	0.833333	0	0
Biological_process	positive regulation of neurotransmitter uptake	1	0.416667	1	0.167224
Molecular_function	protein phosphatase 1 binding	0	0	2	0.334448
Molecular_function	nucleoside-triphosphatase regulator activity	10	4.16667	29	4.8495
Molecular_function	protein serine/threonine kinase inhibitor activity	2	0.833333	0	0
Cellular_component	mucus layer	0	0	1	0.167224
Cellular_component	motile cilium	0	0	7	1.17057
Biological_process	response to DNA damage stimulus	13	5.41667	0	0
Molecular_function	cation channel activity	0	0	21	3.51171
Biological_process	positive regulation of single-stranded telomeric DNA binding	1	0.416667	0	0
Biological_process	regulation of Ral protein signal transduction	1	0.416667	1	0.167224
Biological_process	cell-cell junction organization	0	0	7	1.17057
Biological_process	regulation of keratinocyte differentiation	2	0.833333	0	0
Molecular_function	inositol trisphosphate kinase activity	0	0	2	0.334448
Biological_process	epidermis morphogenesis	1	0.416667	0	0
Biological_process	negative regulation of heart contraction	0	0	2	0.334448
Biological_process	regulation of actin cytoskeleton organization	8	3.33333	0	0
Biological_process	regulation of nucleotide-binding oligomerization domain containing 1 signaling pathway	0	0	1	0.167224
Biological_process	negative regulation of Ras protein signal transduction	0	0	3	0.501672
Molecular_function	calmodulin binding	0	0	6	1.00334
Biological_process	positive regulation of MAP kinase activity	5	2.08333	0	0
Biological_process	optic placode formation involved in camera-type eye formation	0	0	1	0.167224
Biological_process	fibroblast growth factor receptor signaling pathway involved in mammary gland specification	1	0.416667	0	0
Biological_process	pattern specification involved in pronephros development	0	0	1	0.167224
Biological_process	cell chemotaxis	0	0	8	1.33779
Biological_process	regulation of platelet aggregation	2	0.833333	0	0
Biological_process	positive regulation of cellular glucuronidation	0	0	1	0.167224
Biological_process	positive regulation of adenylate cyclase activity	2	0.833333	0	0
Biological_process	regulation of AV node cell action potential	1	0.416667	0	0
Biological_process	negative regulation of protein complex assembly	0	0	7	1.17057
Molecular_function	protein binding	62	25.8333	142	23.7458
Biological_process	regulation of metanephric DCT cell differentiation	0	0	1	0.167224
Biological_process	negative regulation of mitochondrial fusion	1	0.416667	0	0
Molecular_function	beta-catenin binding	3	1.25	0	0
Biological_process	regulation of cellular ketone metabolic process	5	2.08333	0	0
Biological_process	fatty acid transmembrane transport	3	1.25	2	0.334448
Biological_process	positive regulation of macromolecule metabolic process	32	13.3333	0	0
Biological_process	regulation of signaling	46	19.1667	99	16.5552
Biological_process	striated muscle hypertrophy	0	0	3	0.501672
Biological_process	protein phosphorylation	13	5.41667	19	3.17726
Biological_process	regulation of cellular process	118	49.1667	0	0
Biological_process	nucleoside bisphosphate biosynthetic process	2	0.833333	0	0
Biological_process	phosphate-containing compound metabolic process	28	11.6667	51	8.52843
Biological_process	acetylcholine biosynthetic process	1	0.416667	0	0
Biological_process	negative regulation of extracellular matrix assembly	0	0	1	0.167224
Biological_process	nuclear envelope organization	0	0	4	0.668896
Biological_process	positive regulation of locomotion	10	4.16667	0	0
Biological_process	catecholamine uptake involved in synaptic transmission	1	0.416667	0	0
Cellular_component	actomyosin	0	0	4	0.668896
Biological_process	TRAM-dependent toll-like receptor signaling pathway	0	0	1	0.167224
Biological_process	placenta blood vessel development	2	0.833333	0	0
Molecular_function	phosphatase inhibitor activity	0	0	5	0.83612
Molecular_function	phosphoric diester hydrolase activity	5	2.08333	0	0
Biological_process	positive regulation of synaptic growth at neuromuscular junction	0	0	1	0.167224
Biological_process	positive regulation of mesenchymal to epithelial transition involved in metanephros morphogenesis	0	0	2	0.334448
Biological_process	regulation of neurogenesis	0	0	26	4.34783
Cellular_component	nuclear envelope	0	0	8	1.33779
Biological_process	negative regulation of peptide hormone secretion	2	0.833333	5	0.83612
Biological_process	maintenance of protein location in cell	0	0	6	1.00334
Biological_process	mesenchymal cell proliferation involved in lung development	1	0.416667	0	0
Cellular_component	integral to Golgi membrane	0	0	4	0.668896
Molecular_function	phosphoribosylformylglycinamidine synthase activity	0	0	1	0.167224
Biological_process	cranial nerve structural organization	0	0	2	0.334448
Biological_process	left ventricular cardiac muscle tissue morphogenesis	0	0	1	0.167224
Biological_process	catecholamine metabolic process	2	0.833333	0	0
Molecular_function	Rab GTPase binding	0	0	6	1.00334
Biological_process	single-organism behavior	8	3.33333	17	2.84281
Biological_process	muscle organ morphogenesis	0	0	2	0.334448
Biological_process	positive regulation of interleukin-1 beta biosynthetic process	0	0	1	0.167224
Biological_process	regulation of endocytic recycling	0	0	3	0.501672
Molecular_function	cyclin-dependent protein serine/threonine kinase activity	2	0.833333	0	0
Biological_process	protein retention in Golgi apparatus	0	0	2	0.334448
Molecular_function	phosphorylase kinase regulator activity	1	0.416667	0	0
Biological_process	cell development	11	4.58333	0	0
Biological_process	chemotaxis	13	5.41667	17	2.84281
Biological_process	cellular response to retinoic acid	0	0	5	0.83612
Biological_process	positive regulation of protein phosphorylation	13	5.41667	0	0
Cellular_component	sarcoplasmic reticulum	0	0	3	0.501672
Biological_process	positive regulation of lymphangiogenesis	1	0.416667	0	0
Biological_process	angiogenesis	8	3.33333	0	0
Cellular_component	cilium membrane	0	0	5	0.83612
Cellular_component	Schwann cell microvillus	1	0.416667	0	0
Biological_process	synaptic vesicle clustering	1	0.416667	0	0
Biological_process	positive regulation of gastric acid secretion	0	0	1	0.167224
Cellular_component	desmosome	0	0	3	0.501672
Biological_process	malonyl-CoA biosynthetic process	2	0.833333	1	0.167224
Biological_process	amino acid transmembrane transport	3	1.25	0	0
Biological_process	membrane depolarization involved in regulation of cardiac muscle cell action potential	2	0.833333	2	0.334448
Biological_process	multicellular organismal process	41	17.0833	88	14.7157
Biological_process	platelet-derived growth factor receptor signaling pathway	2	0.833333	0	0
Cellular_component	nuclear heterochromatin	3	1.25	0	0
Biological_process	negative regulation of catalytic activity	11	4.58333	21	3.51171
Biological_process	mesenchymal stem cell maintenance involved in nephron morphogenesis	0	0	1	0.167224
Molecular_function	enzyme activator activity	9	3.75	21	3.51171
Biological_process	organelle organization	41	17.0833	0	0
Molecular_function	voltage-gated calcium channel activity involved in regulation of SA node cell action potential	1	0.416667	0	0
Biological_process	polysaccharide localization	1	0.416667	0	0
Biological_process	cell-cell signaling involved in cardiac conduction	1	0.416667	0	0
Biological_process	regulation of developmental process	32	13.3333	66	11.0368
Molecular_function	phospholipase activity	3	1.25	0	0
Biological_process	T cell antigen processing and presentation	0	0	1	0.167224
Molecular_function	nucleotide kinase activity	0	0	3	0.501672
Biological_process	peptidyl-tryptophan modification	1	0.416667	0	0
Biological_process	acetyl-CoA metabolic process	2	0.833333	0	0
Biological_process	regulation of cellular component biogenesis	15	6.25	26	4.34783
Biological_process	positive regulation of collateral sprouting in absence of injury	0	0	1	0.167224
Molecular_function	phenylpyruvate tautomerase activity	0	0	1	0.167224
Biological_process	regulation of blood volume by renin-angiotensin	1	0.416667	0	0
Molecular_function	calcium-transporting ATPase activity	0	0	2	0.334448
Cellular_component	pinceau fiber	0	0	1	0.167224
Biological_process	regulation of epithelial cell migration	8	3.33333	0	0
Molecular_function	cyclic-nucleotide phosphodiesterase activity	2	0.833333	0	0
Molecular_function	myosin phosphatase regulator activity	0	0	1	0.167224
Biological_process	protein N-linked glycosylation via asparagine	0	0	3	0.501672
Biological_process	regulation of fractalkine production	0	0	1	0.167224
Biological_process	oocyte growth	0	0	1	0.167224
Biological_process	cardiac muscle hypertrophy	0	0	3	0.501672
Biological_process	negative regulation of hormone secretion	0	0	7	1.17057
Biological_process	striatum development	0	0	2	0.334448
Biological_process	establishment of mitotic spindle localization	2	0.833333	0	0
Biological_process	regulation of primary metabolic process	64	26.6667	0	0
Biological_process	response to water stimulus	2	0.833333	0	0
Molecular_function	ephrin receptor binding	2	0.833333	0	0
Molecular_function	3-dehydrosphinganine reductase activity	1	0.416667	0	0
Biological_process	AV node cell to bundle of His cell signaling	1	0.416667	0	0
Molecular_function	CTD phosphatase activity	0	0	3	0.501672
Biological_process	ion homeostasis	13	5.41667	0	0
Biological_process	regulation of neutrophil extravasation	0	0	1	0.167224
Biological_process	Spemann organizer formation at the anterior end of the primitive streak	0	0	1	0.167224
Biological_process	regulation of insulin secretion	9	3.75	12	2.00669
Biological_process	membrane depolarization	4	1.66667	6	1.00334
Molecular_function	phospholipid binding	0	0	14	2.34114
Biological_process	lobar bronchus epithelium development	1	0.416667	1	0.167224
Molecular_function	voltage-gated ion channel activity	0	0	14	2.34114
Biological_process	protein C-linked glycosylation via 2'-alpha-mannosyl-L-tryptophan	1	0.416667	0	0
Biological_process	synaptic transmission	8	3.33333	14	2.34114
Biological_process	positive regulation of epidermal cell differentiation	2	0.833333	0	0
Biological_process	leukotriene production involved in inflammatory response	0	0	1	0.167224
Molecular_function	lead ion transmembrane transporter activity	1	0.416667	0	0
Biological_process	activation of protein kinase activity	7	2.91667	0	0
Biological_process	response to acidity	0	0	3	0.501672
Molecular_function	manganese ion binding	0	0	5	0.83612
Molecular_function	solute:hydrogen symporter activity	2	0.833333	0	0
Biological_process	positive regulation of histone H3-K27 acetylation	0	0	1	0.167224
Biological_process	elevation of endoplasmic reticulum calcium ion concentration	0	0	1	0.167224
Biological_process	regulation of actin filament bundle assembly	4	1.66667	0	0
Molecular_function	histone kinase activity	2	0.833333	0	0
Biological_process	synapse organization	5	2.08333	7	1.17057
Biological_process	white fat cell differentiation	0	0	2	0.334448
Biological_process	regulation of cell growth	8	3.33333	14	2.34114
Biological_process	cellular response to oxygen-containing compound	13	5.41667	0	0
Molecular_function	long-chain fatty acyl-CoA binding	0	0	1	0.167224
Molecular_function	voltage-gated channel activity	0	0	14	2.34114
Biological_process	fatty-acyl-CoA catabolic process	0	0	1	0.167224
Molecular_function	UDP-N-acetylglucosamine-lysosomal-enzyme N-acetylglucosaminephosphotransferase activity	1	0.416667	0	0
Molecular_function	[acyl-carrier-protein] S-malonyltransferase activity	0	0	1	0.167224
Biological_process	catechol-containing compound metabolic process	2	0.833333	0	0
Biological_process	histone H2A monoubiquitination	2	0.833333	0	0
Molecular_function	nucleotide binding	0	0	83	13.8796
Cellular_component	anchoring junction	0	0	25	4.1806
Cellular_component	postsynaptic density	7	2.91667	12	2.00669
Biological_process	cell cycle arrest	4	1.66667	0	0
Biological_process	inclusion body assembly	1	0.416667	0	0
Biological_process	mitotic sister chromatid segregation	0	0	3	0.501672
Biological_process	positive regulation of alpha-beta T cell activation	0	0	3	0.501672
Biological_process	regulation of cellular component organization	36	15	63	10.5351
Biological_process	regulation of cardiac muscle cell membrane potential	2	0.833333	3	0.501672
Biological_process	regulation of axon extension	0	0	7	1.17057
Biological_process	cell migration	16	6.66667	25	4.1806
Molecular_function	substrate-specific transporter activity	19	7.91667	42	7.02341
Biological_process	regulation of neuron differentiation	0	0	22	3.67893
Biological_process	N-glycan processing to lysosome	1	0.416667	0	0
Cellular_component	cell projection	28	11.6667	58	9.699
Cellular_component	sperm annulus	0	0	1	0.167224
Biological_process	phagosome acidification	0	0	2	0.334448
Biological_process	C21-steroid hormone biosynthetic process	0	0	1	0.167224
Biological_process	regulation of response to food	0	0	2	0.334448
Biological_process	positive regulation of interleukin-1 biosynthetic process	0	0	1	0.167224
Cellular_component	katanin complex	0	0	1	0.167224
Biological_process	homophilic cell adhesion	0	0	9	1.50502
Molecular_function	malonyltransferase activity	0	0	1	0.167224
Biological_process	cellular response to mercury ion	1	0.416667	0	0
Biological_process	nucleoside bisphosphate metabolic process	2	0.833333	0	0
Biological_process	organophosphate metabolic process	13	5.41667	0	0
Biological_process	nephron epithelium morphogenesis	0	0	2	0.334448
Molecular_function	rRNA (pseudouridine) methyltransferase activity	0	0	1	0.167224
Biological_process	response to pH	0	0	4	0.668896
Cellular_component	zonula adherens	0	0	2	0.334448
Biological_process	nephron tubule formation	0	0	2	0.334448
Biological_process	intraspecies interaction between organisms	0	0	3	0.501672
Biological_process	positive regulation of vascular endothelial growth factor signaling pathway	1	0.416667	0	0
Molecular_function	Wnt-protein binding	2	0.833333	0	0
Biological_process	low-density lipoprotein particle receptor biosynthetic process	0	0	1	0.167224
Biological_process	regulation of interleukin-1 beta biosynthetic process	0	0	1	0.167224
Biological_process	regulation of multicellular organismal development	26	10.8333	53	8.86288
Biological_process	Rap protein signal transduction	2	0.833333	0	0
Biological_process	positive regulation of cyclic nucleotide metabolic process	3	1.25	0	0
Biological_process	cell-cell adhesion mediated by cadherin	1	0.416667	0	0
Biological_process	positive regulation of inositol 1,4,5-trisphosphate-sensitive calcium-release channel activity	1	0.416667	0	0
Biological_process	lens fiber cell development	0	0	1	0.167224
Biological_process	regulation of ERK1 and ERK2 cascade	0	0	10	1.67224
Biological_process	membrane depolarization involved in regulation of AV node cell action potential	2	0.833333	0	0
Biological_process	protein localization to chromosome	2	0.833333	0	0
Molecular_function	inorganic anion transmembrane transporter activity	4	1.66667	0	0
Biological_process	fatty acid biosynthetic process	0	0	7	1.17057
Molecular_function	choline binding	1	0.416667	0	0
Biological_process	histone H2A ubiquitination	2	0.833333	0	0
Biological_process	retinal blood vessel morphogenesis	1	0.416667	0	0
Molecular_function	JUN kinase binding	1	0.416667	0	0
Biological_process	positive regulation of keratinocyte differentiation	2	0.833333	0	0
Molecular_function	phospholipase C activity	2	0.833333	0	0
Biological_process	regulation of MAPK cascade	13	5.41667	21	3.51171
Biological_process	regulation of growth	11	4.58333	0	0
Molecular_function	protein serine/threonine kinase activity	15	6.25	18	3.01003
Molecular_function	polyamine oxidase activity	1	0.416667	0	0
Biological_process	negative regulation of cellular carbohydrate metabolic process	0	0	3	0.501672
Biological_process	asymmetric neuroblast division	0	0	1	0.167224
Molecular_function	ion transmembrane transporter activity	16	6.66667	36	6.02007
Biological_process	vesicle localization	2	0.833333	0	0
Biological_process	response to mechanical stimulus	0	0	10	1.67224
Biological_process	long-chain fatty acid transport	3	1.25	0	0
Molecular_function	inositol tetrakisphosphate 1-kinase activity	1	0.416667	1	0.167224
Biological_process	neuron-neuron synaptic transmission	4	1.66667	5	0.83612
Biological_process	regulation of actin filament-based process	8	3.33333	14	2.34114
Biological_process	pathogenesis	0	0	1	0.167224
Biological_process	slow endocytic recycling	1	0.416667	0	0
Biological_process	NADH oxidation	1	0.416667	1	0.167224
Biological_process	neuron projection guidance	7	2.91667	0	0
Molecular_function	protein-glycine ligase activity, initiating	1	0.416667	0	0
Cellular_component	Z disc	0	0	8	1.33779
Biological_process	negative regulation of cellular response to hypoxia	1	0.416667	0	0
Biological_process	locomotory behavior	0	0	9	1.50502
Biological_process	divalent inorganic cation transport	6	2.5	9	1.50502
Biological_process	gastrulation	0	0	4	0.668896
Biological_process	cardiac muscle adaptation	0	0	2	0.334448
Biological_process	regulation of cardiac muscle cell action potential	2	0.833333	3	0.501672
Biological_process	negative regulation of cell proliferation involved in contact inhibition	1	0.416667	0	0
Biological_process	ferrous iron transport	1	0.416667	0	0
Cellular_component	Golgi apparatus	0	0	26	4.34783
Molecular_function	carboxylic ester hydrolase activity	0	0	9	1.50502
Biological_process	cellular response to chemical stimulus	0	0	52	8.69565
Biological_process	regulation of cell morphogenesis	0	0	23	3.84615
Biological_process	coenzyme A biosynthetic process	2	0.833333	2	0.334448
Molecular_function	oxytocin receptor activity	0	0	1	0.167224
Biological_process	brain morphogenesis	0	0	2	0.334448
Biological_process	quaternary ammonium group transport	3	1.25	2	0.334448
Biological_process	regulation of Rho protein signal transduction	0	0	8	1.33779
Biological_process	positive regulation of cartilage development	0	0	2	0.334448
Biological_process	anatomical structure formation involved in morphogenesis	15	6.25	0	0
Molecular_function	channel activity	9	3.75	24	4.01338
Biological_process	cellular monovalent inorganic anion homeostasis	1	0.416667	0	0
Cellular_component	actin cytoskeleton	0	0	10	1.67224
Biological_process	orbitofrontal cortex development	1	0.416667	0	0
Biological_process	cation transport	13	5.41667	31	5.18395
Biological_process	positive regulation of nucleotide-binding oligomerization domain containing 2 signaling pathway	0	0	1	0.167224
Biological_process	cellular localization	12	5	0	0
Biological_process	negative regulation of epithelial cell proliferation involved in prostate gland development	1	0.416667	0	0
Cellular_component	chloride channel complex	3	1.25	0	0
Molecular_function	divalent inorganic cation transmembrane transporter activity	7	2.91667	10	1.67224
Molecular_function	nucleoside-triphosphatase activity	0	0	29	4.8495
Molecular_function	coreceptor activity involved in Wnt receptor signaling pathway	1	0.416667	1	0.167224
Molecular_function	chemorepellent activity	3	1.25	0	0
Molecular_function	ADP-ribosylation factor binding	0	0	2	0.334448
Biological_process	arachidonic acid metabolite production involved in inflammatory response	0	0	1	0.167224
Biological_process	Golgi localization	1	0.416667	0	0
Molecular_function	ion channel activity	0	0	24	4.01338
Molecular_function	microfibril binding	2	0.833333	0	0
Biological_process	regulation of homotypic cell-cell adhesion	2	0.833333	0	0
Cellular_component	basement membrane	0	0	6	1.00334
Biological_process	optic cup morphogenesis involved in camera-type eye development	0	0	1	0.167224
Biological_process	positive regulation of angiogenesis	6	2.5	0	0
Molecular_function	cytoskeletal protein binding	0	0	23	3.84615
Biological_process	positive regulation of hemoglobin biosynthetic process	1	0.416667	0	0
Biological_process	positive regulation of growth	5	2.08333	9	1.50502
Biological_process	spermine catabolic process	1	0.416667	0	0
Molecular_function	thyroxine 5'-deiodinase activity	2	0.833333	0	0
Biological_process	regulation of neutrophil apoptotic process	0	0	1	0.167224
Biological_process	regulation of glutamate receptor signaling pathway	3	1.25	0	0
Biological_process	negative regulation of fatty acid beta-oxidation	1	0.416667	0	0
Molecular_function	oligosaccharide transmembrane transporter activity	0	0	1	0.167224
Biological_process	positive regulation of cyclic nucleotide biosynthetic process	3	1.25	0	0
Biological_process	negative regulation of histone modification	2	0.833333	0	0
Biological_process	neural tube development	2	0.833333	0	0
Molecular_function	protein kinase activity	16	6.66667	27	4.51505
Biological_process	regulation of ventricular cardiac muscle cell action potential	0	0	2	0.334448
Biological_process	negative regulation of macromitophagy	1	0.416667	0	0
Molecular_function	cholestenone 5-alpha-reductase activity	1	0.416667	0	0
Biological_process	regulation of peptide hormone secretion	9	3.75	13	2.17391
Biological_process	cellular component movement	24	10	39	6.52174
Biological_process	positive regulation of phosphate metabolic process	15	6.25	0	0
Biological_process	negative regulation of actin filament polymerization	0	0	5	0.83612
Molecular_function	methylenetetrahydrofolate reductase (NADPH) activity	0	0	1	0.167224
Molecular_function	voltage-gated calcium channel activity involved in regulation of cardiac muscle cell action potential	2	0.833333	0	0
Molecular_function	macrophage colony-stimulating factor receptor activity	0	0	1	0.167224
Cellular_component	synaptic vesicle	0	0	5	0.83612
Molecular_function	calcium-transporting ATPase activity involved in regulation of cardiac muscle cell membrane potential	0	0	1	0.167224
Biological_process	positive regulation of cell development	6	2.5	0	0
Cellular_component	centrosomal corona	1	0.416667	0	0
Biological_process	histone ubiquitination	3	1.25	0	0
Biological_process	superoxide metabolic process	0	0	4	0.668896
Biological_process	response to nickel cation	1	0.416667	0	0
Biological_process	positive regulation of developmental growth	3	1.25	6	1.00334
Biological_process	reproductive process	15	6.25	0	0
Biological_process	mesonephric tubule morphogenesis	0	0	1	0.167224
Cellular_component	muscle myosin complex	0	0	2	0.334448
Biological_process	neuronal ion channel clustering	0	0	3	0.501672
Molecular_function	3',5'-cyclic-nucleotide phosphodiesterase activity	2	0.833333	0	0
Molecular_function	phosphatase regulator activity	0	0	6	1.00334
Molecular_function	phosphatidic acid binding	2	0.833333	0	0
Molecular_function	voltage-gated calcium channel activity	4	1.66667	4	0.668896
Biological_process	kidney field specification	0	0	1	0.167224
Cellular_component	microtubule organizing center part	5	2.08333	8	1.33779
Molecular_function	transmembrane receptor protein tyrosine kinase activator activity	1	0.416667	0	0
Biological_process	protein dephosphorylation	0	0	8	1.33779
Biological_process	posttranslational protein targeting to membrane	1	0.416667	0	0
Cellular_component	trailing edge membrane	0	0	1	0.167224
Biological_process	transferrin transport	0	0	2	0.334448
Biological_process	regulation of peptide secretion	9	3.75	13	2.17391
Molecular_function	cGMP-stimulated cyclic-nucleotide phosphodiesterase activity	1	0.416667	0	0
Biological_process	regulation of cell proliferation	21	8.75	0	0
Biological_process	gephyrin clustering	0	0	1	0.167224
Biological_process	phosphatidylinositol 3-kinase cascade	0	0	3	0.501672
Biological_process	nonmotile primary cilium assembly	2	0.833333	0	0
Cellular_component	PAS complex	0	0	1	0.167224
Cellular_component	myosin complex	0	0	6	1.00334
Cellular_component	calcium channel complex	3	1.25	5	0.83612
Biological_process	response to epinephrine stimulus	0	0	2	0.334448
Biological_process	regulation of heart rate by cardiac conduction	2	0.833333	0	0
Biological_process	catecholamine uptake	1	0.416667	0	0
Biological_process	protein glycosylation	0	0	12	2.00669
Biological_process	regulation of response to stimulus	49	20.4167	109	18.2274
Molecular_function	ion binding	0	0	195	32.6087
Biological_process	negative regulation of biological process	54	22.5	121	20.2341
Biological_process	regulation of ion transmembrane transport	5	2.08333	0	0
Molecular_function	glucosidase activity	0	0	2	0.334448
Biological_process	regulation of localization	38	15.8333	80	13.3779
Molecular_function	ligand-gated channel activity	0	0	8	1.33779
Molecular_function	alcohol transmembrane transporter activity	2	0.833333	0	0
Molecular_function	Rho guanyl-nucleotide exchange factor activity	3	1.25	6	1.00334
Biological_process	branching morphogenesis of a nerve	1	0.416667	0	0
Biological_process	signaling	15	6.25	26	4.34783
Biological_process	myoblast development	1	0.416667	0	0
Biological_process	cell communication	15	6.25	0	0
Biological_process	phosphatidylcholine catabolic process	1	0.416667	0	0
Biological_process	positive regulation of cellular component movement	10	4.16667	0	0
Molecular_function	lysophospholipase activity	0	0	4	0.668896
Biological_process	regulation of organ growth	3	1.25	0	0
Biological_process	anatomical structure homeostasis	6	2.5	0	0
Biological_process	lipid metabolic process	0	0	36	6.02007
Cellular_component	perinuclear region of cytoplasm	13	5.41667	0	0
Biological_process	somatic recombination of T cell receptor gene segments	1	0.416667	0	0
Biological_process	cell communication by electrical coupling	0	0	2	0.334448
Cellular_component	synaptic vesicle membrane	0	0	4	0.668896
Biological_process	positive regulation of protein kinase activity	10	4.16667	0	0
Molecular_function	kinetochore binding	1	0.416667	0	0
Molecular_function	toxic substance binding	0	0	2	0.334448
Biological_process	ameboidal cell migration	5	2.08333	0	0
Molecular_function	DNA polymerase binding	2	0.833333	0	0
Biological_process	positive regulation of cAMP metabolic process	3	1.25	0	0
Biological_process	muscle cell apoptotic process	1	0.416667	0	0
Molecular_function	passive transmembrane transporter activity	9	3.75	24	4.01338
Biological_process	regulation of chemokine-mediated signaling pathway	0	0	2	0.334448
Molecular_function	substrate-specific channel activity	9	3.75	24	4.01338
Biological_process	fibroblast growth factor receptor signaling pathway involved in negative regulation of apoptotic process in bone marrow	1	0.416667	0	0
Biological_process	cyclic nucleotide catabolic process	2	0.833333	0	0
Biological_process	involuntary skeletal muscle contraction	0	0	1	0.167224
Biological_process	SA node cell to atrial cardiac muscle cell communication	1	0.416667	0	0
Cellular_component	Cul4-RING ubiquitin ligase complex	2	0.833333	0	0
Biological_process	regulation of protein ubiquitination	0	0	11	1.83946
Biological_process	ISG15-protein conjugation	0	0	2	0.334448
Biological_process	regulation of cellular metabolic process	68	28.3333	0	0
Biological_process	homeostatic process	23	9.58333	42	7.02341
Molecular_function	RIG-I binding	0	0	1	0.167224
Molecular_function	sodium-dependent multivitamin transmembrane transporter activity	0	0	1	0.167224
Biological_process	blood vessel development	4	1.66667	0	0
Molecular_function	cGMP binding	2	0.833333	0	0
Biological_process	canonical Wnt receptor signaling pathway involved in mesenchymal stem cell differentiation	0	0	1	0.167224
Molecular_function	calcium ion binding	13	5.41667	32	5.35117
Biological_process	ribose phosphate metabolic process	6	2.5	0	0
Biological_process	macromolecule modification	0	0	78	13.0435
Biological_process	fibroblast growth factor receptor signaling pathway involved in hemopoiesis	1	0.416667	0	0
Biological_process	regulation of protein depolymerization	3	1.25	0	0
Molecular_function	6-phosphogluconolactonase activity	0	0	2	0.334448
Biological_process	regulation of axon extension involved in regeneration	0	0	1	0.167224
Molecular_function	fatty-acyl-CoA synthase activity	0	0	1	0.167224
Biological_process	actin cytoskeleton reorganization	0	0	4	0.668896
Biological_process	response to inorganic substance	7	2.91667	0	0
Molecular_function	glycoprotein-fucosylgalactoside alpha-N-acetylgalactosaminyltransferase activity	1	0.416667	0	0
Biological_process	negative regulation of mesenchymal cell apoptotic process involved in metanephric nephron morphogenesis	0	0	1	0.167224
Biological_process	cranial nerve morphogenesis	0	0	2	0.334448
Biological_process	glycine transport	0	0	2	0.334448
Molecular_function	transmembrane receptor protein kinase activity	3	1.25	5	0.83612
Biological_process	B-1a B cell differentiation	0	0	1	0.167224
Cellular_component	synapse	10	4.16667	17	2.84281
Molecular_function	chloride transmembrane transporter activity	4	1.66667	0	0
Molecular_function	oxidoreductase activity, acting on the CH-NH group of donors, flavin as acceptor	1	0.416667	0	0
Biological_process	mesonephric duct formation	0	0	1	0.167224
Biological_process	negative regulation of glucokinase activity	1	0.416667	0	0
Biological_process	negative regulation of arginine catabolic process	1	0.416667	0	0
Molecular_function	transferase activity, transferring phosphorus-containing groups	20	8.33333	43	7.19064
Biological_process	cellular ion homeostasis	11	4.58333	22	3.67893
Biological_process	sister chromatid segregation	0	0	3	0.501672
Biological_process	norepinephrine metabolic process	2	0.833333	0	0
Biological_process	regulation of fatty acid metabolic process	3	1.25	0	0
Molecular_function	high voltage-gated calcium channel activity	0	0	3	0.501672
Molecular_function	enzyme binding	24	10	41	6.85619
Biological_process	regulation of glial cell apoptotic process	2	0.833333	0	0
Biological_process	negative regulation of retinal ganglion cell axon guidance	0	0	1	0.167224
Biological_process	negative regulation of cellular pH reduction	0	0	1	0.167224
Cellular_component	MCM complex	0	0	2	0.334448
Biological_process	cellular biogenic amine catabolic process	2	0.833333	0	0
Biological_process	regulation of optic nerve formation	0	0	1	0.167224
Biological_process	extracellular matrix organization	0	0	10	1.67224
Biological_process	rhythmic synaptic transmission	1	0.416667	0	0
Biological_process	programmed cell death	16	6.66667	0	0
Biological_process	establishment of protein localization to chromatin	1	0.416667	0	0
Biological_process	chloride ion homeostasis	1	0.416667	0	0
Cellular_component	external encapsulating structure	0	0	1	0.167224
Molecular_function	3',5'-cyclic-GMP phosphodiesterase activity	2	0.833333	0	0
Molecular_function	calcium channel activity	5	2.08333	8	1.33779
Biological_process	negative regulation of peptide secretion	0	0	5	0.83612
Molecular_function	histone deacetylase activity (H3-K14 specific)	0	0	2	0.334448
Molecular_function	transporter activity	21	8.75	50	8.3612
Biological_process	behavior	10	4.16667	19	3.17726
Molecular_function	lipase activity	0	0	7	1.17057
Cellular_component	cell junction	30	12.5	56	9.36455
Biological_process	regulation of axon extension involved in axon guidance	2	0.833333	4	0.668896
Biological_process	locomotion	26	10.8333	36	6.02007
Biological_process	cellular response to acidity	0	0	2	0.334448
Biological_process	positive regulation of macrophage differentiation	0	0	2	0.334448
Biological_process	protein localization	10	4.16667	0	0
Biological_process	response to laminar fluid shear stress	2	0.833333	0	0
Biological_process	regulation of catalytic activity	26	10.8333	45	7.52508
Molecular_function	3 iron, 4 sulfur cluster binding	1	0.416667	1	0.167224
Molecular_function	transmembrane transporter activity	18	7.5	42	7.02341
Biological_process	positive regulation of cell-substrate adhesion	4	1.66667	0	0
Biological_process	positive regulation of epidermis development	2	0.833333	0	0
Biological_process	cellular chemical homeostasis	13	5.41667	24	4.01338
Molecular_function	phosphohistidine phosphatase activity	0	0	1	0.167224
Molecular_function	retinyl-palmitate esterase activity	0	0	1	0.167224
Biological_process	regulation of response to external stimulus	0	0	22	3.67893
Biological_process	cGMP metabolic process	2	0.833333	0	0
Biological_process	regulation of cell motility	12	5	0	0
Biological_process	thymic T cell selection	0	0	2	0.334448
Molecular_function	neurotrophin TRK receptor binding	1	0.416667	0	0
Biological_process	negative regulation of myeloid cell apoptotic process	0	0	2	0.334448
Biological_process	multi-organism behavior	0	0	4	0.668896
Molecular_function	steroid dehydrogenase activity, acting on the CH-CH group of donors	1	0.416667	0	0
Molecular_function	voltage-gated calcium channel activity involved in regulation of AV node cell action potential	2	0.833333	0	0
Biological_process	negative regulation of histone H3-K27 methylation	1	0.416667	0	0
Cellular_component	dendritic spine	4	1.66667	7	1.17057
Biological_process	regulation of JUN kinase activity	3	1.25	0	0
Biological_process	cellular response to amino acid stimulus	3	1.25	0	0
Biological_process	transport	46	19.1667	104	17.3913
Molecular_function	inositol-1,3,4-trisphosphate 5-kinase activity	1	0.416667	1	0.167224
Biological_process	cellular response to epinephrine stimulus	0	0	2	0.334448
Biological_process	covalent chromatin modification	10	4.16667	0	0
Biological_process	negative regulation of histone phosphorylation	1	0.416667	0	0
Molecular_function	phosphoenolpyruvate carboxykinase (GTP) activity	1	0.416667	0	0
Biological_process	regulation of wound healing	0	0	6	1.00334
Biological_process	regulation of locomotion	13	5.41667	25	4.1806
Molecular_function	kinase activity	18	7.5	37	6.18729
Cellular_component	nuclear pore cytoplasmic filaments	0	0	2	0.334448
Biological_process	positive regulation of kinase activity	10	4.16667	0	0
Biological_process	regulation of microtubule-based movement	0	0	2	0.334448
Molecular_function	gated channel activity	0	0	22	3.67893
Biological_process	purine nucleotide metabolic process	6	2.5	0	0
Biological_process	cAMP metabolic process	3	1.25	0	0
Biological_process	cellular response to pH	0	0	3	0.501672
Biological_process	histone-threonine phosphorylation	2	0.833333	0	0
Biological_process	vagus nerve morphogenesis	0	0	1	0.167224
Biological_process	positive regulation of cell junction assembly	2	0.833333	0	0
Biological_process	organic hydroxy compound metabolic process	12	5	15	2.50836
Biological_process	system development	11	4.58333	0	0
Biological_process	regulation of secretion	14	5.83333	22	3.67893
Biological_process	regulation of synaptic plasticity by receptor localization to synapse	0	0	1	0.167224
Biological_process	cellular protein modification process	0	0	76	12.709
Molecular_function	dopachrome isomerase activity	0	0	1	0.167224
Molecular_function	histone binding	4	1.66667	0	0
Biological_process	regulation of transferase activity	15	6.25	0	0
Biological_process	regulation of phosphorylation	17	7.08333	0	0
Biological_process	regulation of inositol 1,4,5-trisphosphate-sensitive calcium-release channel activity	1	0.416667	0	0
Molecular_function	sucrose:hydrogen symporter activity	0	0	1	0.167224
Molecular_function	choline transmembrane transporter activity	1	0.416667	0	0
Biological_process	insulin secretion involved in cellular response to glucose stimulus	0	0	2	0.334448
Biological_process	response to fluid shear stress	2	0.833333	0	0
Biological_process	alcohol metabolic process	7	2.91667	14	2.34114
Molecular_function	mannosyl-oligosaccharide glucosidase activity	0	0	1	0.167224
Biological_process	positive regulation of autophagy	3	1.25	0	0
Molecular_function	scaffold protein binding	3	1.25	4	0.668896
Cellular_component	inclusion body	0	0	5	0.83612
Cellular_component	cytoplasmic vesicle membrane	0	0	21	3.51171
Biological_process	regulation of cell development	0	0	35	5.85284
Biological_process	regulation of stress fiber assembly	3	1.25	0	0
Cellular_component	dendritic growth cone	1	0.416667	0	0
Biological_process	oligosaccharide transport	0	0	1	0.167224
Molecular_function	phosphotransferase activity, alcohol group as acceptor	17	7.08333	33	5.51839
Biological_process	positive regulation of Rho protein signal transduction	0	0	2	0.334448
Biological_process	cardiac muscle cell apoptotic process	1	0.416667	0	0
Molecular_function	mannosyltransferase activity	2	0.833333	0	0
Cellular_component	cell-cell junction	0	0	22	3.67893
Biological_process	polyamine catabolic process	1	0.416667	0	0
Molecular_function	Rap guanyl-nucleotide exchange factor activity	1	0.416667	0	0
Biological_process	positive regulation of epithelial cell migration	7	2.91667	0	0
Biological_process	negative regulation of transcription of nuclear large rRNA transcript from RNA polymerase I promoter	1	0.416667	0	0
Biological_process	activation of transmembrane receptor protein tyrosine kinase activity	1	0.416667	0	0
Cellular_component	microtubule plus end	0	0	2	0.334448
Molecular_function	purine ribonucleotide binding	31	12.9167	73	12.2074
Biological_process	protein C-linked glycosylation via tryptophan	1	0.416667	0	0
Biological_process	regulation of cell-cell adhesion	4	1.66667	0	0
Biological_process	regulation of cell differentiation	23	9.58333	46	7.69231
Biological_process	phenol-containing compound metabolic process	4	1.66667	0	0
Biological_process	negative regulation of response to stimulus	0	0	38	6.35452
Biological_process	telomere maintenance via telomerase	2	0.833333	0	0
Biological_process	Purkinje myocyte to ventricular cardiac muscle cell signaling	0	0	1	0.167224
Molecular_function	BRE binding	1	0.416667	0	0
Biological_process	protein localization to paranode region of axon	1	0.416667	0	0
Biological_process	positive regulation of developmental process	24	10	0	0
Biological_process	adult behavior	4	1.66667	9	1.50502
Biological_process	negative regulation of intestinal phytosterol absorption	0	0	1	0.167224
Molecular_function	1-phosphatidylinositol-5-kinase activity	0	0	1	0.167224
Biological_process	thermosensory behavior	1	0.416667	0	0
Molecular_function	O-palmitoyltransferase activity	1	0.416667	0	0
Biological_process	regulation of protein localization to cell surface	0	0	3	0.501672
Molecular_function	small GTPase regulator activity	7	2.91667	16	2.67559
Biological_process	negative regulation of transforming growth factor beta receptor signaling pathway	3	1.25	0	0
Biological_process	second-messenger-mediated signaling	4	1.66667	8	1.33779
Biological_process	inorganic anion transport	0	0	4	0.668896
Biological_process	regulation of dopamine secretion	0	0	2	0.334448
Biological_process	negative regulation of signal transduction	0	0	32	5.35117
Biological_process	renal system process	3	1.25	0	0
Molecular_function	acylglycerol lipase activity	0	0	2	0.334448
Biological_process	pentose-phosphate shunt	0	0	2	0.334448
Cellular_component	contractile fiber part	0	0	11	1.83946
Biological_process	negative regulation of calcium-dependent cell-cell adhesion	0	0	1	0.167224
Biological_process	regulation of protein metabolic process	27	11.25	0	0
Cellular_component	neuron part	24	10	50	8.3612
Cellular_component	coated vesicle	0	0	9	1.50502
Biological_process	positive regulation of phosphorus metabolic process	15	6.25	0	0
Biological_process	regulation of neuron migration	0	0	3	0.501672
Biological_process	receptor localization to synapse	0	0	2	0.334448
Biological_process	modulation by symbiont of host transcription	0	0	1	0.167224
Biological_process	death	16	6.66667	0	0
Biological_process	vocal learning	1	0.416667	0	0
Biological_process	positive regulation of organ growth	2	0.833333	0	0
Biological_process	positive regulation of alpha-beta T cell differentiation	0	0	3	0.501672
Biological_process	regulation of cellular response to growth factor stimulus	7	2.91667	0	0
Biological_process	reactive oxygen species metabolic process	0	0	6	1.00334
Molecular_function	ribosomal protein S6 kinase activity	1	0.416667	0	0
Cellular_component	laminin-5 complex	0	0	2	0.334448
Biological_process	phosphatidylinositol metabolic process	0	0	8	1.33779
Biological_process	regulation of phosphorus metabolic process	24	10	47	7.85953
Biological_process	pyrimidine dimer repair	2	0.833333	0	0
Molecular_function	phosphodiesterase I activity	1	0.416667	0	0
Biological_process	regulation of brain-derived neurotrophic factor receptor signaling pathway	0	0	1	0.167224
Biological_process	regulation of MAP kinase activity	6	2.5	0	0
Biological_process	mammary gland bud formation	1	0.416667	0	0
Molecular_function	fucosylgalactoside 3-alpha-galactosyltransferase activity	1	0.416667	0	0
Biological_process	regulation of dephosphorylation	0	0	9	1.50502
Biological_process	vascular endothelial growth factor production	0	0	1	0.167224
Biological_process	amino acid transport	5	2.08333	0	0
Cellular_component	dendrite	0	0	16	2.67559
Biological_process	regulation of membrane potential	0	0	14	2.34114
Biological_process	modulation by virus of host transcription	0	0	1	0.167224
Biological_process	regulation of collateral sprouting	0	0	2	0.334448
Biological_process	neuron recognition	0	0	4	0.668896
Biological_process	regulation of protein kinase B signaling cascade	4	1.66667	0	0
Molecular_function	androgen receptor binding	2	0.833333	0	0
Biological_process	negative regulation of cellular process	52	21.6667	110	18.3946
Biological_process	positive regulation of cellular metabolic process	36	15	0	0
Molecular_function	calmodulin-dependent cyclic-nucleotide phosphodiesterase activity	1	0.416667	0	0
Biological_process	positive regulation of cell differentiation	15	6.25	0	0
Biological_process	calcium-mediated signaling	0	0	7	1.17057
Biological_process	biological adhesion	14	5.83333	41	6.85619
Biological_process	response to metal ion	5	2.08333	0	0
Biological_process	ion transmembrane transport	12	5	19	3.17726
Biological_process	cytoplasm-associated proteasomal ubiquitin-dependent protein catabolic process	0	0	1	0.167224
Biological_process	clustering of voltage-gated sodium channels	0	0	2	0.334448
Biological_process	regulation of biological quality	40	16.6667	80	13.3779
Molecular_function	oxidoreductase activity, acting on the CH-NH group of donors	2	0.833333	0	0
Biological_process	regulation of cerebellar granule cell precursor proliferation	1	0.416667	0	0
Biological_process	gastrulation with mouth forming second	0	0	4	0.668896
Cellular_component	neuronal cell body	0	0	16	2.67559
Biological_process	squamous basal epithelial stem cell differentiation involved in prostate gland acinus development	1	0.416667	0	0
Molecular_function	receptor signaling complex scaffold activity	2	0.833333	0	0
Biological_process	killing of cells of other organism	0	0	2	0.334448
Biological_process	response to catecholamine stimulus	0	0	2	0.334448
Molecular_function	phosphatidylinositol phosphate binding	4	1.66667	0	0
Biological_process	palmitic acid biosynthetic process	0	0	1	0.167224
Cellular_component	excitatory synapse	2	0.833333	0	0
Molecular_function	3',5'-cyclic-AMP phosphodiesterase activity	2	0.833333	0	0
Biological_process	regulation of lymphangiogenesis	1	0.416667	0	0
Biological_process	single-organism process	143	59.5833	335	56.0201
Biological_process	activation of adenylate cyclase activity	2	0.833333	0	0
Cellular_component	brush border membrane	3	1.25	0	0
Biological_process	intracellular signal transduction	25	10.4167	58	9.699
Molecular_function	interleukin-1, Type I, activating receptor activity	0	0	1	0.167224
Molecular_function	glucose 1-dehydrogenase [NAD(P)] activity	0	0	1	0.167224
Biological_process	low-density lipoprotein receptor particle metabolic process	0	0	1	0.167224
Biological_process	regulation of peptidyl-threonine phosphorylation	0	0	3	0.501672
Biological_process	organic hydroxy compound transport	5	2.08333	6	1.00334
Biological_process	cell communication involved in cardiac conduction	2	0.833333	2	0.334448
Biological_process	negative regulation of cytoskeleton organization	0	0	9	1.50502
Cellular_component	membrane	0	0	224	37.4582
Biological_process	cell-cell adhesion	0	0	15	2.50836
Biological_process	ferrous iron import	1	0.416667	0	0
Biological_process	superior temporal gyrus development	0	0	1	0.167224
Biological_process	calcium-mediated signaling using extracellular calcium source	1	0.416667	1	0.167224
Biological_process	cell junction organization	0	0	9	1.50502
Biological_process	ribonucleoside bisphosphate metabolic process	2	0.833333	0	0
Biological_process	negative regulation of axon extension involved in axon guidance	2	0.833333	0	0
Biological_process	negative regulation of small GTPase mediated signal transduction	0	0	3	0.501672
Biological_process	negative regulation of response to cytokine stimulus	0	0	4	0.668896
Biological_process	positive regulation of cyclase activity	2	0.833333	0	0
Cellular_component	endosome membrane	8	3.33333	0	0
Biological_process	cardiac muscle contraction	0	0	4	0.668896
Biological_process	social behavior	0	0	3	0.501672
Biological_process	metanephric tubule formation	0	0	1	0.167224
Molecular_function	potassium ion transmembrane transporter activity	0	0	9	1.50502
Biological_process	interleukin-17 production	0	0	1	0.167224
Biological_process	negative regulation of intestinal cholesterol absorption	0	0	1	0.167224
Biological_process	regulation of transport	25	10.4167	55	9.19732
Cellular_component	stereocilium	0	0	3	0.501672
Biological_process	regulation of heart rate	0	0	4	0.668896
Molecular_function	cyclic nucleotide binding	3	1.25	0	0
Molecular_function	anion binding	39	16.25	95	15.8863
Biological_process	positive regulation of dense core granule biogenesis	1	0.416667	2	0.334448
Biological_process	dopamine uptake involved in synaptic transmission	1	0.416667	0	0
Cellular_component	vesicle membrane	0	0	21	3.51171
Molecular_function	ribonucleotide binding	31	12.9167	73	12.2074
Biological_process	positive regulation of molecular function	20	8.33333	0	0
Molecular_function	nucleoside binding	29	12.0833	73	12.2074
Biological_process	regulation of protein kinase activity	13	5.41667	0	0
Biological_process	filtration diaphragm assembly	0	0	1	0.167224
Molecular_function	potassium channel activity	0	0	9	1.50502
Biological_process	medium-chain fatty-acyl-CoA metabolic process	0	0	1	0.167224
Biological_process	positive regulation of protein serine/threonine kinase activity	7	2.91667	0	0
Cellular_component	extrinsic to membrane	0	0	11	1.83946
Biological_process	positive regulation of mitochondrial fusion	1	0.416667	0	0
Biological_process	regulation of chemotaxis	0	0	9	1.50502
Biological_process	isotype switching to IgA isotypes	0	0	1	0.167224
Cellular_component	plasma membrane	0	0	130	21.7391
Biological_process	negative regulation of glomerular filtration	0	0	1	0.167224
Molecular_function	oxidoreductase activity, acting on the CH-NH group of donors, oxygen as acceptor	1	0.416667	0	0
Cellular_component	inner mucus layer	0	0	1	0.167224
Biological_process	regulation of metanephros size	0	0	1	0.167224
Molecular_function	protein phosphatase regulator activity	0	0	5	0.83612
Biological_process	regulation of peptide transport	9	3.75	13	2.17391
Cellular_component	photoreceptor disc membrane	0	0	2	0.334448
Molecular_function	N1-acetylspermine:oxygen oxidoreductase (N1-acetylspermidine-forming) activity	1	0.416667	0	0
Biological_process	leukocyte chemotaxis	0	0	6	1.00334
Biological_process	sterol metabolic process	0	0	6	1.00334
Biological_process	prostate gland morphogenesis	1	0.416667	0	0
Cellular_component	telomerase catalytic core complex	1	0.416667	1	0.167224
Biological_process	labyrinthine layer blood vessel development	2	0.833333	0	0
Biological_process	positive regulation of sprouting of injured axon	0	0	1	0.167224
Molecular_function	voltage-gated cation channel activity	0	0	12	2.00669
Biological_process	regulation of single-stranded telomeric DNA binding	1	0.416667	0	0
Biological_process	positive regulation of endocytic recycling	0	0	2	0.334448
Biological_process	osteoblast development	0	0	2	0.334448
Molecular_function	alkylglycerophosphoethanolamine phosphodiesterase activity	1	0.416667	0	0
Biological_process	negative regulation of histone H3-K9 trimethylation	1	0.416667	0	0
Cellular_component	cell-cell adherens junction	0	0	12	2.00669
Biological_process	cardiac muscle hypertrophy in response to stress	0	0	2	0.334448
Biological_process	malonyl-CoA metabolic process	2	0.833333	0	0
Biological_process	regulation of calcium-dependent cell-cell adhesion	0	0	1	0.167224
Biological_process	nephron tubule morphogenesis	0	0	2	0.334448
Cellular_component	clathrin-coated vesicle membrane	0	0	6	1.00334
Molecular_function	G-protein activated inward rectifier potassium channel activity	0	0	2	0.334448
Biological_process	regulation of substrate adhesion-dependent cell spreading	3	1.25	0	0
Biological_process	establishment of spindle localization	2	0.833333	0	0
Biological_process	response to isoquinoline alkaloid	0	0	2	0.334448
Molecular_function	small protein conjugating enzyme binding	2	0.833333	0	0
Molecular_function	purine ribonucleoside binding	29	12.0833	73	12.2074
Biological_process	negative regulation of cell projection organization	0	0	7	1.17057
Biological_process	lateral ventricle development	0	0	2	0.334448
Biological_process	purine nucleoside bisphosphate metabolic process	2	0.833333	0	0
Biological_process	histone H3-K79 methylation	0	0	1	0.167224
Biological_process	positive regulation of cell communication	21	8.75	0	0
Biological_process	TRAM-dependent toll-like receptor 4 signaling pathway	0	0	1	0.167224
Biological_process	sucrose transport	0	0	1	0.167224
Biological_process	inositol phosphate metabolic process	3	1.25	4	0.668896
Biological_process	learning	4	1.66667	0	0
Biological_process	regulation of SA node cell action potential	1	0.416667	0	0
Biological_process	positive regulation of Ras protein signal transduction	0	0	5	0.83612
Biological_process	response to chemical stimulus	41	17.0833	0	0
Biological_process	protein O-linked glycosylation	0	0	7	1.17057
Biological_process	positive regulation of protein modification process	15	6.25	0	0
Cellular_component	glomerular endothelium fenestra	1	0.416667	0	0
Biological_process	amino acid homeostasis	1	0.416667	0	0
Biological_process	acetylcholine metabolic process	1	0.416667	0	0
Biological_process	protein localization to synapse	0	0	3	0.501672
Biological_process	synaptic vesicle localization	1	0.416667	0	0
Molecular_function	histone kinase activity (H3-T11 specific)	1	0.416667	0	0
Biological_process	regulation of cellular component movement	0	0	27	4.51505
Biological_process	positive regulation of mesenchymal cell proliferation	2	0.833333	0	0
Molecular_function	transmembrane receptor protein tyrosine kinase activity	0	0	5	0.83612
Biological_process	decidualization	0	0	2	0.334448
Molecular_function	mitogen-activated protein kinase p38 binding	1	0.416667	0	0
Biological_process	protein N-linked glycosylation	0	0	5	0.83612
Biological_process	lamellipodium assembly	0	0	3	0.501672
Cellular_component	voltage-gated potassium channel complex	0	0	8	1.33779
Biological_process	cellular response to carbohydrate stimulus	3	1.25	0	0
Biological_process	positive regulation of cerebellar granule cell precursor proliferation	1	0.416667	0	0
Cellular_component	Lewy body	1	0.416667	1	0.167224
Biological_process	regulation of platelet activation	2	0.833333	0	0
Biological_process	establishment of protein localization to chromosome	2	0.833333	0	0
Biological_process	regulation of apoptotic process involved in metanephric nephron tubule development	0	0	1	0.167224
Biological_process	calcineurin-NFAT signaling cascade	1	0.416667	0	0
Biological_process	nephric duct formation	0	0	2	0.334448
Cellular_component	laminin complex	0	0	2	0.334448
Molecular_function	inorganic cation transmembrane transporter activity	10	4.16667	26	4.34783
Biological_process	AV node cell to bundle of His cell communication	1	0.416667	0	0
Cellular_component	cytoplasmic vesicle part	0	0	22	3.67893
Molecular_function	dol-P-Man:Man(8)GlcNAc(2)-PP-Dol alpha-1,2-mannosyltransferase activity	1	0.416667	0	0
Biological_process	phosphorylation	15	6.25	23	3.84615
Biological_process	initiation of neural tube closure	0	0	1	0.167224
Biological_process	positive regulation of epithelial cell proliferation	4	1.66667	0	0
Biological_process	protein polymerization	3	1.25	0	0
Biological_process	regulation of cellular protein metabolic process	24	10	0	0
Biological_process	peptidyl-serine modification	6	2.5	0	0
Biological_process	regulation of histone H3-K4 methylation	2	0.833333	0	0
Molecular_function	CP2 mannose-ethanolamine phosphotransferase activity	0	0	1	0.167224
Cellular_component	site of polarized growth	0	0	11	1.83946
Biological_process	regulation of cellular amine catabolic process	1	0.416667	0	0
Biological_process	response to follicle-stimulating hormone stimulus	2	0.833333	0	0
Biological_process	regulation of extracellular matrix disassembly	2	0.833333	0	0
Biological_process	telomere tethering at nuclear periphery	0	0	1	0.167224
Biological_process	positive regulation of signaling	21	8.75	0	0
Biological_process	vocalization behavior	0	0	2	0.334448
Molecular_function	MAP-kinase scaffold activity	2	0.833333	0	0
Biological_process	histone H3-T11 phosphorylation	1	0.416667	0	0
Biological_process	negative regulation of primary amine oxidase activity	1	0.416667	1	0.167224
Biological_process	regulation of nervous system development	0	0	31	5.18395
Biological_process	3-keto-sphinganine metabolic process	1	0.416667	0	0
Molecular_function	cobalt ion transmembrane transporter activity	1	0.416667	0	0
Molecular_function	small molecule binding	0	0	87	14.5485
Molecular_function	disaccharide transmembrane transporter activity	0	0	1	0.167224
Biological_process	positive regulation of metabolic process	39	16.25	0	0
Cellular_component	organelle subcompartment	0	0	3	0.501672
Molecular_function	voltage-gated potassium channel activity involved in ventricular cardiac muscle cell action potential repolarization	0	0	1	0.167224
Biological_process	regulation of replicative cell aging	0	0	1	0.167224
Molecular_function	selenium binding	1	0.416667	0	0
Biological_process	positive regulation of neuron projection development	0	0	6	1.00334
Biological_process	positive regulation of cellular process	66	27.5	0	0
Molecular_function	plus-end directed microfilament motor activity	1	0.416667	0	0
Biological_process	branch elongation involved in salivary gland morphogenesis	1	0.416667	0	0
Biological_process	ribonucleotide metabolic process	6	2.5	0	0
Molecular_function	chondroitin sulfotransferase activity	1	0.416667	0	0
Molecular_function	chloride channel activity	3	1.25	0	0
Biological_process	embryonic genitalia morphogenesis	1	0.416667	0	0
Biological_process	prostate gland morphogenetic growth	1	0.416667	0	0
Biological_process	leukotriene biosynthetic process	0	0	2	0.334448
Biological_process	positive regulation of myeloid cell differentiation	3	1.25	0	0
Biological_process	single-organism developmental process	52	21.6667	86	14.3813
Biological_process	bone morphogenesis	2	0.833333	0	0
Molecular_function	ligand-gated ion channel activity	0	0	8	1.33779
Biological_process	chemical homeostasis	18	7.5	34	5.68562
Biological_process	ventricular zone neuroblast division	1	0.416667	0	0
Biological_process	muscle system process	0	0	8	1.33779
Biological_process	negative regulation of NK T cell activation	0	0	1	0.167224
Biological_process	positive regulation of B cell receptor signaling pathway	2	0.833333	0	0
Molecular_function	transforming growth factor beta receptor, inhibitory cytoplasmic mediator activity	0	0	1	0.167224
Biological_process	lactose metabolic process	0	0	1	0.167224
Biological_process	Fc-epsilon receptor signaling pathway	0	0	5	0.83612
Biological_process	inositol lipid-mediated signaling	0	0	6	1.00334
Biological_process	positive regulation of cell motility	10	4.16667	0	0
Biological_process	cadmium ion transport	1	0.416667	0	0
Biological_process	prostate epithelial cord arborization involved in prostate glandular acinus morphogenesis	1	0.416667	0	0
Biological_process	negative regulation of vesicle fusion	1	0.416667	0	0
Biological_process	fibroblast growth factor receptor signaling pathway involved in orbitofrontal cortex development	1	0.416667	0	0
Biological_process	carnitine transport	3	1.25	2	0.334448
Molecular_function	small GTPase binding	0	0	12	2.00669
Cellular_component	uropod membrane	0	0	1	0.167224
Molecular_function	guanyl-nucleotide exchange factor activity	7	2.91667	16	2.67559
Biological_process	enzyme linked receptor protein signaling pathway	0	0	20	3.34448
Biological_process	UV-damage excision repair	2	0.833333	0	0
Biological_process	positive regulation of protein kinase A signaling cascade	1	0.416667	0	0
Biological_process	palmitic acid metabolic process	0	0	1	0.167224
Molecular_function	actin-dependent ATPase activity	0	0	2	0.334448
Cellular_component	recycling endosome membrane	0	0	4	0.668896
