# Supplementary material for: Whole-Genome DNA Methylation Dynamics of Sheep Preimplantation Embryo Investigated by Single-Cell DNA Methylome Sequencing
Source: Front Genet. 2021 Dec 23;12:753144. doi: 10.3389/fgene.2021.753144 (PMC8733409; doi:10.3389/fgene.2021.753144)
Supplement: Supplementary file 5 [file Table6.XLS]

## Sheet: 8-cell_VS_16-cell
Description	Gene_DM	q_value	Rich_Ratio	Size
ankyrin binding	6	0.0152722	14.6686	1
metal ion transmembrane transporter activity	29	0.0337596	2.66285	3
adenyl ribonucleotide binding	81	0.0337596	1.81989	6
adenyl nucleotide binding	81	0.0337596	1.8064	6
ATP binding	79	0.0337596	1.80819	6

## Sheet: 16-cell_VS_morula
Description	Gene_DM	q_value	Rich_Ratio	Size
calcium channel activity	25	0.000174827	3.99815	3
calcium ion transmembrane transporter activity	27	0.000174827	3.7702	4
voltage-gated calcium channel activity	12	0.00462185	5.6134	2
metal ion transmembrane transporter activity	52	0.0048228	2.28401	6
motor activity	25	0.008038	3.07752	3
phosphoinositide binding	30	0.0132053	2.71179	4
cation channel activity	39	0.0223278	2.33892	5
high voltage-gated calcium channel activity	5	0.0223278	11.6946	1
phospholipid binding	41	0.0329558	2.24317	5
guanyl-nucleotide exchange factor activity	33	0.036171	2.41201	4
calcium-release channel activity	6	0.0435392	8.01915	1

## Sheet: morula_VS_Blastocyst
Description	Gene_DM	q_value	Rich_Ratio	Size
protein kinase C activity	7	0.0369748	10.5699	4
