# Supplementary material for: Whole-Genome DNA Methylation Dynamics of Sheep Preimplantation Embryo Investigated by Single-Cell DNA Methylome Sequencing
Source: Front Genet. 2021 Dec 23;12:753144. doi: 10.3389/fgene.2021.753144 (PMC8733409; doi:10.3389/fgene.2021.753144)
Supplement: Supplementary file 7 [file Table7.XLS]

## Sheet: 8-cell VS 16-cell
Name	Map	Count1	Count2	Count3	Count4	p	q	Gene_in_DM	Hyper_Gene	Hyper_Count	Hypo_Gene	Hypo_Count	Links	Result
Focal adhesion	map04510	16	170	185	8440	4.94358e-06	0.000781086	gene5009|K05730;gene5079|K06277;gene7522	gene15998|K00922;gene18153|K05699;gene14	4	gene7522|K17386;gene18210|K04456;gene141	12	http://www.kegg.jp/pathway/map04510+K057	yes
Prostate cancer	map05215	11	77	190	8533	4.56678e-06	0.000781086	gene5614|K04490;gene7522|K17386;gene7522	gene15998|K00922;gene24949|K05093;gene25	5	gene7522|K17386;gene18210|K04456;gene213	6	http://www.kegg.jp/pathway/map05215+K044	yes
Pathways in cancer	map05200	25	406	176	8204	1.49572e-05	0.0015755	gene2736|K08367;gene2845|K03172;gene2845	gene15998|K00922;gene5601|K05691;gene190	13	gene7522|K17386;gene18210|K04456;gene141	13	http://www.kegg.jp/pathway/map05200+K083	yes
Cholinergic synapse	map04725	11	94	190	8516	2.53492e-05	0.00160207	gene7455|K04850;gene10280|K05869;gene131	gene15998|K00922;gene26675|K04515;gene10	6	gene22402|K04851;gene18210|K04456;gene15	5	http://www.kegg.jp/pathway/map04725+K048	yes
MAPK signaling pathway	map04010	18	241	183	8369	2.45425e-05	0.00160207	gene4771|K04373;gene7455|K04850;gene7522	gene18701|K04873;gene7533|K04856;gene249	7	gene7522|K17386;gene19665|K04439;gene224	11	http://www.kegg.jp/pathway/map04010+K043	yes
Long-term potentiation	map04720	8	60	193	8550	0.000145858	0.00658446	gene4771|K04373;gene7203|K05210;gene7455	gene26675|K04515;gene10280|K05869;gene25	4	gene4771|K04373;gene15596|K02677;gene129	4	http://www.kegg.jp/pathway/map04720+K043	yes
Glioma	map05214	8	60	193	8550	0.000145858	0.00658446	gene7522|K17386;gene7522|K17386;gene1559	gene15998|K00922;gene26675|K04515;gene22	3	gene7522|K17386;gene18210|K04456;gene213	5	http://www.kegg.jp/pathway/map05214+K173	yes
Glutamatergic synapse	map04724	10	100	191	8510	0.000197011	0.00778194	gene7203|K05210;gene7455|K04850;gene8281	gene24505|K15009;gene20407|K05614;gene17	4	gene22402|K04851;gene14633|K11828;gene15	6	http://www.kegg.jp/pathway/map04724+K052	yes
Endometrial cancer	map05213	7	49	194	8561	0.000260434	0.00822972	gene5601|K05691;gene5601|K05691;gene5601	gene15998|K00922;gene5601|K05691	2	gene18210|K04456;gene5614|K04490;gene970	5	http://www.kegg.jp/pathway/map05213+K056	yes
Melanoma	map05218	8	65	193	8545	0.000240642	0.00822972	gene7522|K17386;gene7522|K17386;gene9661	gene15998|K00922;gene22874|K06625;gene18	4	gene7522|K17386;gene18210|K04456;gene213	4	http://www.kegg.jp/pathway/map05218+K173	yes
Adherens junction	map04520	8	72	193	8538	0.000452921	0.0121304	gene5601|K05691;gene5601|K05691;gene5601	gene5601|K05691;gene25692|K04498;gene181	5	gene21350|K05087;gene5614|K04490;gene220	3	http://www.kegg.jp/pathway/map04520+K056	yes
Transcriptional misregulation in cancer	map05202	12	158	189	8452	0.000499035	0.0121304	gene2736|K08367;gene2845|K03172;gene2845	gene5169|K02211;gene19075|K10055;gene228	3	gene10175|K04454;gene9360|K11427;gene190	10	http://www.kegg.jp/pathway/map05202+K083	yes
PI3K-Akt signaling pathway	map04151	19	336	182	8274	0.000466637	0.0121304	gene1291|K16333;gene7522|K17386;gene7522	gene15998|K00922;gene9146|K05079;gene249	8	gene7522|K17386;gene1291|K16333;gene1821	11	http://www.kegg.jp/pathway/map04151+K163	yes
ErbB signaling pathway	map04012	8	77	193	8533	0.000682378	0.0146044	gene13102|K05725;gene15111|K11223;gene15	gene15998|K00922;gene26675|K04515;gene22	4	gene18210|K04456;gene15596|K02677;gene13	4	http://www.kegg.jp/pathway/map04012+K057	yes
Wnt signaling pathway	map04310	11	141	190	8469	0.000693249	0.0146044	gene5614|K04490;gene7503|K08960;gene7503	gene26675|K04515;gene20142|K03362;gene17	7	gene5614|K04490;gene15596|K02677;gene970	4	http://www.kegg.jp/pathway/map04310+K044	yes
Neurotrophin signaling pathway	map04722	10	120	191	8490	0.000754519	0.0148153	gene4771|K04373;gene5079|K06277;gene1028	gene15998|K00922;gene26675|K04515;gene10	5	gene18210|K04456;gene4771|K04373;gene507	5	http://www.kegg.jp/pathway/map04722+K043	yes
mTOR signaling pathway	map04150	8	79	193	8531	0.000797028	0.0148153	gene4771|K04373;gene12917|K04373;gene152	gene15998|K00922;gene15273|K08271	2	gene18210|K04456;gene4771|K04373;gene155	6	http://www.kegg.jp/pathway/map04150+K043	yes
Gap junction	map04540	8	83	193	8527	0.00107273	0.0188324	gene6458|K07374;gene7472|K07374;gene7522	gene6458|K07374;gene17685|K08047;gene148	4	gene7522|K17386;gene15596|K02677;gene747	4	http://www.kegg.jp/pathway/map04540+K073	yes
Proteoglycans in cancer	map05205	13	212	188	8398	0.00189533	0.0299463	gene7357|K05697;gene7357|K05697;gene8002	gene15998|K00922;gene26675|K04515;gene24	7	gene18210|K04456;gene21350|K05087;gene15	6	http://www.kegg.jp/pathway/map05205+K056	yes
VEGF signaling pathway	map04370	6	51	195	8559	0.00180255	0.0299463	gene13102|K05725;gene15596|K02677;gene15	gene15998|K00922;gene17426|K17332;gene22	3	gene18210|K04456;gene15596|K02677;gene13	3	http://www.kegg.jp/pathway/map04370+K057	yes
Non-small cell lung cancer	map05223	6	53	195	8557	0.00215548	0.0309605	gene15596|K02677;gene15998|K00922;gene18	gene15998|K00922;gene27132|K08528	2	gene18210|K04456;gene15596|K02677;gene25	4	http://www.kegg.jp/pathway/map05223+K026	yes
Endocytosis	map04144	13	215	188	8395	0.00213118	0.0309605	gene82|K12491;gene5189|K12186;gene5189|K	gene82|K12491;gene9826|K12494;gene27118|	9	gene19665|K04439;gene21350|K05087;gene24	5	http://www.kegg.jp/pathway/map04144+K124	yes
Acute myeloid leukemia	map05221	6	55	195	8555	0.00255821	0.0336831	gene2736|K08367;gene5614|K04490;gene1511	gene15998|K00922;gene19075|K10055;gene15	3	gene18210|K04456;gene19075|K10055;gene56	4	http://www.kegg.jp/pathway/map05221+K083	yes
Arrhythmogenic right ventricular cardiomyopathy (ARVC)	map05412	6	55	195	8555	0.00255821	0.0336831	gene5601|K05691;gene5601|K05691;gene5601	gene5601|K05691;gene18701|K04873;gene181	3	gene22402|K04851;gene5614|K04490;gene745	3	http://www.kegg.jp/pathway/map05412+K056	yes
Regulation of actin cytoskeleton	map04810	13	221	188	8389	0.00267572	0.0338211	gene1389|K05767;gene5009|K05730;gene7522	gene15998|K00922;gene24949|K05093;gene18	7	gene7522|K17386;gene5009|K05730;gene9702	6	http://www.kegg.jp/pathway/map04810+K057	yes
Small cell lung cancer	map05222	8	100	193	8510	0.00319875	0.0348554	gene2845|K03172;gene2845|K03172;gene2845	gene15998|K00922;gene27132|K08528;gene14	3	gene18210|K04456;gene14118|K06237;gene28	5	http://www.kegg.jp/pathway/map05222+K031	yes
Limonene and pinene degradation	map00903	2	2	199	8608	0.00301445	0.0348554	gene14804|K00128;gene14804|K00128;gene14	gene21045|K00128	1	gene14804|K00128	1	http://www.kegg.jp/pathway/map00903+K001	yes
HTLV-I infection	map05166	15	280	186	8330	0.00303686	0.0348554	gene1291|K16333;gene7522|K17386;gene7522	gene15998|K00922;gene9252|K15304;gene174	10	gene7522|K17386;gene1291|K16333;gene7603	5	http://www.kegg.jp/pathway/map05166+K163	yes
GnRH signaling pathway	map04912	7	78	194	8532	0.00318023	0.0348554	gene7455|K04850;gene14811|K04464;gene155	gene26675|K04515;gene17685|K08047;gene14	4	gene22402|K04851;gene22065|K04361;gene74	3	http://www.kegg.jp/pathway/map04912+K048	yes
Amoebiasis	map05146	7	79	194	8531	0.00339664	0.0356499	gene13102|K05725;gene14117|K06237;gene14	gene15998|K00922;gene18153|K05699;gene14	3	gene14118|K06237;gene15596|K02677;gene17	4	http://www.kegg.jp/pathway/map05146+K057	yes
Calcium signaling pathway	map04020	11	175	190	8435	0.0034973	0.0356499	gene7455|K04850;gene7533|K04856;gene1028	gene26675|K04515;gene10280|K05869;gene75	4	gene22402|K04851;gene27923|K05850;gene15	7	http://www.kegg.jp/pathway/map04020+K048	yes
Amphetamine addiction	map05031	6	61	195	8549	0.0041081	0.0405675	gene7203|K05210;gene7455|K04850;gene1028	gene26675|K04515;gene10280|K05869;gene72	3	gene22402|K04851;gene15596|K02677;gene74	3	http://www.kegg.jp/pathway/map05031+K052	yes
Circadian entrainment	map04713	7	84	194	8526	0.00465176	0.0445442	gene7203|K05210;gene7455|K04850;gene7533	gene26675|K04515;gene7533|K04856;gene176	4	gene22402|K04851;gene15596|K02677;gene74	3	http://www.kegg.jp/pathway/map04713+K052	yes
Gastric acid secretion	map04971	6	66	195	8544	0.00585668	0.0544327	gene12268|K04920;gene15596|K02677;gene17	gene26675|K04515;gene24518|K04926;gene17	5	gene15596|K02677	1	http://www.kegg.jp/pathway/map04971+K049	no
Chloroalkane and chloroalkene degradation	map00625	2	4	199	8606	0.00731186	0.0660156	gene14804|K00128;gene14804|K00128;gene14	gene21045|K00128	1	gene14804|K00128	1	http://www.kegg.jp/pathway/map00625+K001	no
Valine, leucine and isoleucine degradation	map00280	5	52	196	8558	0.00941754	0.0826651	gene12339|K00167;gene14082|K01965;gene14	gene21045|K00128;gene17623|K18660;gene14	4	gene14804|K00128	1	http://www.kegg.jp/pathway/map00280+K001	no
Fc gamma R-mediated phagocytosis	map04666	7	100	194	8510	0.0110616	0.0919858	gene5009|K05730;gene13145|K12488;gene131	gene15998|K00922;gene13145|K12488;gene21	4	gene18210|K04456;gene5009|K05730;gene155	3	http://www.kegg.jp/pathway/map04666+K057	no
Insulin secretion	map04911	6	76	195	8534	0.010891	0.0919858	gene7455|K04850;gene15596|K02677;gene176	gene26675|K04515;gene19215|K05004;gene17	3	gene22402|K04851;gene15596|K02677;gene74	3	http://www.kegg.jp/pathway/map04911+K048	no
Chronic myeloid leukemia	map05220	6	77	195	8533	0.0115231	0.0933664	gene2736|K08367;gene15111|K11223;gene159	gene15998|K00922;gene22874|K06625;gene15	4	gene18210|K04456;gene2736|K08367	2	http://www.kegg.jp/pathway/map05220+K083	no
Aldosterone-regulated sodium reabsorption	map04960	4	36	197	8574	0.0126483	0.0999212	gene15596|K02677;gene15998|K00922;gene25	gene15998|K00922	1	gene15596|K02677;gene25602|K06276	2	http://www.kegg.jp/pathway/map04960+K026	no
Histidine metabolism	map00340	3	20	198	8590	0.0147983	0.111339	gene14804|K00128;gene14804|K00128;gene14	gene21045|K00128	1	gene24466|K00129;gene14804|K00128	2	http://www.kegg.jp/pathway/map00340+K001	no
HIF-1 signaling pathway	map04066	8	132	193	8478	0.0146743	0.111339	gene15596|K02677;gene15998|K00922;gene18	gene15998|K00922;gene26675|K04515;gene25	4	gene18210|K04456;gene21350|K05087;gene15	4	http://www.kegg.jp/pathway/map04066+K026	no
Fc epsilon RI signaling pathway	map04664	5	62	196	8548	0.0181115	0.133098	gene5009|K05730;gene15573|K04433;gene155	gene15998|K00922;gene15573|K04433	2	gene18210|K04456;gene5009|K05730;gene256	3	http://www.kegg.jp/pathway/map04664+K057	no
Hippo signaling pathway	map04390	9	166	192	8444	0.01866	0.134013	gene5601|K05691;gene5601|K05691;gene5601	gene5601|K05691;gene20142|K03362;gene160	6	gene14633|K11828;gene5614|K04490;gene970	3	http://www.kegg.jp/pathway/map04390+K056	no
B cell receptor signaling pathway	map04662	5	65	196	8545	0.0214975	0.15096	gene5009|K05730;gene7357|K05697;gene7357	gene15998|K00922;gene17426|K17332;gene73	3	gene18210|K04456;gene5009|K05730	2	http://www.kegg.jp/pathway/map04662+K057	no
Melanogenesis	map04916	6	93	195	8517	0.0254261	0.174666	gene5614|K04490;gene8002|K00182;gene1559	gene26675|K04515;gene25692|K04498;gene80	4	gene5614|K04490;gene15596|K02677	2	http://www.kegg.jp/pathway/map04916+K044	no
Type II diabetes mellitus	map04930	4	46	197	8564	0.0267518	0.176116	gene7455|K04850;gene15998|K00922;gene192	gene15998|K00922;gene19215|K05004	2	gene22402|K04851;gene7455|K04850	2	http://www.kegg.jp/pathway/map04930+K048	no
Progesterone-mediated oocyte maturation	map04914	6	94	195	8516	0.0265541	0.176116	gene4771|K04373;gene12917|K04373;gene159	gene15998|K00922;gene17685|K08047	2	gene18210|K04456;gene4771|K04373;gene213	4	http://www.kegg.jp/pathway/map04914+K043	no
T cell receptor signaling pathway	map04660	6	97	195	8513	0.0301362	0.194348	gene5009|K05730;gene7357|K05697;gene7357	gene15998|K00922;gene17426|K17332;gene73	3	gene18210|K04456;gene5009|K05730;gene256	3	http://www.kegg.jp/pathway/map04660+K057	no
Renal cell carcinoma	map05211	5	73	196	8537	0.0324583	0.205136	gene5079|K06277;gene7522|K17386;gene7522	gene15998|K00922;gene25692|K04498	2	gene7522|K17386;gene18210|K04456;gene507	3	http://www.kegg.jp/pathway/map05211+K062	no
Folate biosynthesis	map00790	2	12	199	8598	0.0393543	0.23464	gene20332|K03635;gene20332|K03635;gene20	NA	0	gene20332|K03635;gene22911|K03639	2	http://www.kegg.jp/pathway/map00790+K036	no
Sulfur relay system	map04122	2	12	199	8598	0.0393543	0.23464	gene20332|K03635;gene20332|K03635;gene20	NA	0	gene20332|K03635;gene22911|K03639	2	http://www.kegg.jp/pathway/map04122+K036	no
Jak-STAT signaling pathway	map04630	8	160	193	8450	0.0383351	0.23464	gene7357|K05697;gene7357|K05697;gene8294	gene15998|K00922;gene9146|K05079;gene256	6	gene18210|K04456;gene8294|K05424	2	http://www.kegg.jp/pathway/map04630+K056	no
Carbon fixation pathways in prokaryotes	map00720	2	13	199	8597	0.0447402	0.261813	gene16798|K01895;gene21452|K00031	gene16798|K01895	1	gene21452|K00031	1	http://www.kegg.jp/pathway/map00720+K018	no
ECM-receptor interaction	map04512	4	56	197	8554	0.0476137	0.272776	gene14117|K06237;gene14118|K06237;gene16	gene14117|K06237	1	gene14118|K06237;gene16210|K06252;gene17	3	http://www.kegg.jp/pathway/map04512+K062	no
Morphine addiction	map05032	5	82	196	8528	0.04834	0.272776	gene15596|K02677;gene17685|K08047;gene19	gene17685|K08047	1	gene19665|K04439;gene15596|K02677;gene20	4	http://www.kegg.jp/pathway/map05032+K026	no
Chemokine signaling pathway	map04062	8	175	193	8435	0.0580525	0.29771	gene5009|K05730;gene13102|K05725;gene159	gene15998|K00922;gene17685|K08047	2	gene19142|K04190;gene19665|K04439;gene18	6	http://www.kegg.jp/pathway/map04062+K057	no
Epstein-Barr virus infection	map05169	9	208	192	8402	0.0602957	0.29771	gene45|K11406;gene2845|K03172;gene2845|K	gene15998|K00922;gene45|K11406;gene25692	6	gene18210|K04456;gene2845|K03172;gene146	3	http://www.kegg.jp/pathway/map05169+K114	no
beta-Alanine metabolism	map00410	3	35	198	8575	0.0550468	0.29771	gene14804|K00128;gene14804|K00128;gene14	gene21045|K00128	1	gene24466|K00129;gene14804|K00128	2	http://www.kegg.jp/pathway/map00410+K001	no
Leukocyte transendothelial migration	map04670	6	114	195	8496	0.0563558	0.29771	gene5009|K05730;gene5601|K05691;gene5601	gene15998|K00922;gene5601|K05691;gene181	3	gene5009|K05730;gene15596|K02677;gene131	3	http://www.kegg.jp/pathway/map04670+K057	no
Citrate cycle (TCA cycle)	map00020	3	36	198	8574	0.0586685	0.29771	gene20547|K00234;gene21452|K00031;gene26	gene20547|K00234	1	gene21452|K00031;gene26801|K00164	2	http://www.kegg.jp/pathway/map00020+K002	no
Microbial metabolism in diverse environments	map01120	9	208	192	8402	0.0602957	0.29771	gene14082|K01965;gene14804|K00128;gene14	gene20547|K00234;gene21045|K00128;gene14	4	gene24466|K00129;gene14804|K00128;gene21	5	http://www.kegg.jp/pathway/map01120+K019	no
Lysine degradation	map00310	5	85	196	8525	0.0544964	0.29771	gene9360|K11427;gene14804|K00128;gene148	gene21045|K00128;gene18062|K14959	2	gene14804|K00128;gene26801|K00164;gene93	3	http://www.kegg.jp/pathway/map00310+K114	no
Tight junction	map04530	7	144	194	8466	0.0573098	0.29771	gene5601|K05691;gene5601|K05691;gene5601	gene22324|K05631;gene5601|K05691;gene245	4	gene18210|K04456;gene15596|K02677;gene17	3	http://www.kegg.jp/pathway/map04530+K056	no
MAPK signaling pathway - yeast	map04011	2	16	199	8594	0.0623662	0.303196	gene14811|K04464;gene15596|K02677	gene14811|K04464	1	gene15596|K02677	1	http://www.kegg.jp/pathway/map04011+K044	no
Bacterial invasion of epithelial cells	map05100	5	93	196	8517	0.0730335	0.349675	gene5601|K05691;gene5601|K05691;gene5601	gene15998|K00922;gene5601|K05691;gene245	3	gene13102|K05725;gene17374|K18985	2	http://www.kegg.jp/pathway/map05100+K056	no
Dopaminergic synapse	map04728	6	126	195	8484	0.0811919	0.382935	gene7203|K05210;gene7455|K04850;gene1559	gene26675|K04515;gene7203|K05210	2	gene22402|K04851;gene18210|K04456;gene15	4	http://www.kegg.jp/pathway/map04728+K052	no
Carbohydrate digestion and absorption	map04973	3	43	198	8567	0.086979	0.404196	gene15998|K00922;gene18210|K04456;gene18	gene15998|K00922	1	gene22402|K04851;gene18210|K04456	2	http://www.kegg.jp/pathway/map04973+K009	no
Dilated cardiomyopathy	map05414	4	70	197	8540	0.0883337	0.404543	gene7455|K04850;gene17685|K08047;gene187	gene18701|K04873;gene17685|K08047	2	gene22402|K04851;gene7455|K04850	2	http://www.kegg.jp/pathway/map05414+K048	no
Cocaine addiction	map05030	3	44	198	8566	0.0914207	0.412699	gene5041|K15839;gene7203|K05210;gene1463	gene7203|K05210	1	gene14633|K11828;gene5041|K15839	2	http://www.kegg.jp/pathway/map05030+K158	no
Viral carcinogenesis	map05203	9	231	192	8379	0.0981464	0.429502	gene45|K11406;gene2845|K03172;gene2845|K	gene15998|K00922;gene17451|K15305;gene45	7	gene2845|K03172;gene4909|K10691	2	http://www.kegg.jp/pathway/map05203+K114	no
Tryptophan metabolism	map00380	3	46	198	8564	0.10058	0.429502	gene14804|K00128;gene14804|K00128;gene14	gene21045|K00128	1	gene14804|K00128;gene26801|K00164	2	http://www.kegg.jp/pathway/map00380+K001	no
Pyruvate metabolism	map00620	3	46	198	8564	0.10058	0.429502	gene14804|K00128;gene14804|K00128;gene14	gene21045|K00128;gene16798|K01895	2	gene14804|K00128	1	http://www.kegg.jp/pathway/map00620+K001	no
Natural killer cell mediated cytotoxicity	map04650	5	102	196	8508	0.0975033	0.429502	gene5009|K05730;gene7357|K05697;gene7357	gene15998|K00922;gene17426|K17332;gene73	3	gene5009|K05730;gene15596|K02677	2	http://www.kegg.jp/pathway/map04650+K057	no
Hedgehog signaling pathway	map04340	3	48	198	8562	0.11009	0.446056	gene7503|K08960;gene7503|K08960;gene7503	gene20142|K03362;gene8002|K00182;gene750	3	NA	0	http://www.kegg.jp/pathway/map04340+K089	no
Oocyte meiosis	map04114	6	137	195	8473	0.108547	0.446056	gene4771|K04373;gene12917|K04373;gene176	gene26675|K04515;gene20142|K03362;gene17	3	gene4771|K04373;gene21350|K05087;gene129	3	http://www.kegg.jp/pathway/map04114+K043	no
Hepatitis B	map05161	7	170	194	8440	0.110102	0.446056	gene15111|K11223;gene15596|K02677;gene15	gene15998|K00922;gene17426|K17332;gene25	5	gene18210|K04456;gene15596|K02677	2	http://www.kegg.jp/pathway/map05161+K112	no
Phosphatidylinositol signaling system	map04070	4	75	197	8535	0.105936	0.446056	gene15596|K02677;gene15834|K00911;gene15	gene15998|K00922;gene25042|K01106	2	gene15596|K02677;gene15834|K00911;gene25	3	http://www.kegg.jp/pathway/map04070+K026	no
Sphingolipid metabolism	map00600	3	49	198	8561	0.114971	0.459883	gene4016|K04710;gene4016|K04710;gene4016	NA	0	gene16504|K00654;gene4016|K04710;gene764	3	http://www.kegg.jp/pathway/map00600+K047	no
Protein digestion and absorption	map04974	4	78	197	8532	0.117204	0.462955	gene13109|K16630;gene14117|K06237;gene14	gene24518|K04926;gene13109|K16630;gene14	3	gene14118|K06237	1	http://www.kegg.jp/pathway/map04974+K166	no
Glycolysis / Gluconeogenesis	map00010	4	79	197	8531	0.121072	0.472331	gene14804|K00128;gene14804|K00128;gene14	gene21045|K00128;gene16798|K01895	2	gene24466|K00129;gene14804|K00128	2	http://www.kegg.jp/pathway/map00010+K001	no
Basal cell carcinoma	map05217	3	51	198	8559	0.124971	0.475794	gene5614|K04490;gene8002|K00182;gene9702	gene8002|K00182	1	gene5614|K04490;gene9702|K02085	2	http://www.kegg.jp/pathway/map05217+K044	no
Notch signaling pathway	map04330	3	51	198	8559	0.124971	0.475794	gene24996|K04496;gene25692|K04498;gene26	gene25692|K04498;gene24996|K04496;gene26	3	NA	0	http://www.kegg.jp/pathway/map04330+K044	no
GABAergic synapse	map04727	4	81	197	8529	0.128971	0.479469	gene7455|K04850;gene15596|K02677;gene176	gene17685|K08047	1	gene22402|K04851;gene15596|K02677;gene74	3	http://www.kegg.jp/pathway/map04727+K048	no
Salivary secretion	map04970	4	81	197	8529	0.128971	0.479469	gene15596|K02677;gene17685|K08047;gene24	gene17685|K08047;gene24963|K13912	2	gene27923|K05850;gene15596|K02677	2	http://www.kegg.jp/pathway/map04970+K026	no
Ascorbate and aldarate metabolism	map00053	2	26	199	8584	0.133173	0.48371	gene14804|K00128;gene14804|K00128;gene14	gene21045|K00128	1	gene14804|K00128	1	http://www.kegg.jp/pathway/map00053+K001	no
Phototransduction - fly	map04745	2	26	199	8584	0.133173	0.48371	gene15596|K02677;gene26675|K04515	gene26675|K04515	1	gene15596|K02677	1	http://www.kegg.jp/pathway/map04745+K026	no
Colorectal cancer	map05210	4	83	197	8527	0.13708	0.492241	gene5614|K04490;gene9702|K02085;gene1599	gene15998|K00922	1	gene18210|K04456;gene5614|K04490;gene970	3	http://www.kegg.jp/pathway/map05210+K044	no
Vascular smooth muscle contraction	map04270	5	115	196	8495	0.139158	0.494088	gene7455|K04850;gene15596|K02677;gene176	gene17685|K08047	1	gene22402|K04851;gene15596|K02677;gene21	4	http://www.kegg.jp/pathway/map04270+K048	no
Toxoplasmosis	map05145	5	117	196	8493	0.146173	0.513228	gene15573|K04433;gene15573|K04433;gene15	gene15998|K00922;gene15573|K04433	2	gene18210|K04456;gene17014|K06240;gene25	3	http://www.kegg.jp/pathway/map05145+K044	no
Osteoclast differentiation	map04380	5	121	196	8489	0.160645	0.557845	gene10280|K05869;gene15573|K04433;gene15	gene15998|K00922;gene10280|K05869;gene17	4	gene18210|K04456	1	http://www.kegg.jp/pathway/map04380+K058	no
Propanoate metabolism	map00640	2	30	199	8580	0.164983	0.560588	gene14082|K01965;gene16798|K01895	gene14082|K01965;gene16798|K01895	2	NA	0	http://www.kegg.jp/pathway/map00640+K019	no
Fructose and mannose metabolism	map00051	2	30	199	8580	0.164983	0.560588	gene17461|K05305;gene23751|K01711;gene23	NA	0	gene23751|K01711;gene17461|K05305	2	http://www.kegg.jp/pathway/map00051+K053	no
Inositol phosphate metabolism	map00562	3	59	198	8551	0.167792	0.564067	gene15834|K00911;gene15998|K00922;gene25	gene15998|K00922;gene25042|K01106	2	gene15834|K00911;gene25042|K01106	2	http://www.kegg.jp/pathway/map00562+K009	no
Cardiac muscle contraction	map04260	4	92	197	8518	0.17593	0.585197	gene6357|K02270;gene7455|K04850;gene1870	gene18701|K04873	1	gene22402|K04851;gene6357|K02270;gene745	3	http://www.kegg.jp/pathway/map04260+K022	no
Retrograde endocannabinoid signaling	map04723	4	94	197	8516	0.185033	0.590612	gene7455|K04850;gene15596|K02677;gene176	gene17685|K08047	1	gene22402|K04851;gene15596|K02677;gene74	3	http://www.kegg.jp/pathway/map04723+K048	no
Glycerolipid metabolism	map00561	3	62	198	8548	0.184833	0.590612	gene6115|K00629;gene14804|K00128;gene148	gene21045|K00128	1	gene14804|K00128;gene6115|K00629	2	http://www.kegg.jp/pathway/map00561+K006	no
Nicotinate and nicotinamide metabolism	map00760	2	32	199	8578	0.18135	0.590612	gene16095|K00858;gene16095|K00858;gene16	gene24510|K01950;gene16095|K00858	2	NA	0	http://www.kegg.jp/pathway/map00760+K008	no
Pancreatic secretion	map04972	4	94	197	8516	0.185033	0.590612	gene15596|K02677;gene17685|K08047;gene24	gene24518|K04926;gene17685|K08047	2	gene27923|K05850;gene15596|K02677	2	http://www.kegg.jp/pathway/map04972+K026	no
Axon guidance	map04360	5	129	196	8481	0.191219	0.604251	gene13102|K05725;gene16393|K06820;gene17	gene17426|K17332;gene16393|K06820;gene21	3	gene13102|K05725;gene27885|K06820	2	http://www.kegg.jp/pathway/map04360+K057	no
Estrogen signaling pathway	map04915	4	97	197	8513	0.198969	0.622518	gene15998|K00922;gene17685|K08047;gene18	gene15998|K00922;gene17685|K08047	2	gene18210|K04456;gene22065|K04361	2	http://www.kegg.jp/pathway/map04915+K009	no
Circadian rhythm - fly	map04711	1	9	200	8601	0.20617	0.638722	gene7503|K08960;gene7503|K08960;gene7503	gene7503|K08960	1	NA	0	http://www.kegg.jp/pathway/map04711+K089	no
ABC transporters	map02010	3	66	198	8544	0.208217	0.638803	gene15576|K05652;gene17667|K05671;gene25	NA	0	gene25810|K05665;gene17667|K05671;gene15	3	http://www.kegg.jp/pathway/map02010+K056	no
Pentose and glucuronate interconversions	map00040	2	36	199	8574	0.214714	0.6524	gene14804|K00128;gene14804|K00128;gene14	gene21045|K00128	1	gene14804|K00128	1	http://www.kegg.jp/pathway/map00040+K001	no
Complement and coagulation cascades	map04610	3	68	198	8542	0.22015	0.660543	gene14482|K03983;gene14482|K03983;gene15	NA	0	gene14482|K03983;gene23720|K03917;gene15	3	http://www.kegg.jp/pathway/map04610+K039	no
Vitamin B6 metabolism	map00750	1	10	200	8600	0.224299	0.660543	gene7479|K07758	gene7479|K07758	1	NA	0	http://www.kegg.jp/pathway/map00750+K077	no
Pyrimidine metabolism	map00240	4	103	197	8507	0.227732	0.660543	gene5289|K13809;gene7719|K00757;gene1173	gene5289|K13809;gene11738|K02325	2	gene14662|K03006;gene7719|K00757	2	http://www.kegg.jp/pathway/map00240+K138	no
Hepatitis C	map05160	5	138	196	8472	0.227845	0.660543	gene15998|K00922;gene18210|K04456;gene18	gene15998|K00922;gene22874|K06625	2	gene18210|K04456;gene25602|K06276;gene22	3	http://www.kegg.jp/pathway/map05160+K009	no
Pathogenic Escherichia coli infection	map05130	3	69	198	8541	0.226169	0.660543	gene6458|K07374;gene7472|K07374;gene2450	gene24503|K06106;gene6458|K07374	2	gene7472|K07374	1	http://www.kegg.jp/pathway/map05130+K073	no
Bladder cancer	map05219	2	39	199	8571	0.24009	0.689713	gene22065|K04361;gene22874|K06625;gene22	gene22874|K06625	1	gene22065|K04361	1	http://www.kegg.jp/pathway/map05219+K043	no
Hypertrophic cardiomyopathy (HCM)	map05410	3	72	198	8538	0.244405	0.695785	gene7455|K04850;gene18701|K04873;gene224	gene18701|K04873	1	gene22402|K04851;gene7455|K04850	2	http://www.kegg.jp/pathway/map05410+K048	no
Circadian rhythm	map04710	2	40	199	8570	0.248585	0.701365	gene7503|K08960;gene7503|K08960;gene7503	gene20142|K03362;gene7503|K08960	2	NA	0	http://www.kegg.jp/pathway/map04710+K089	no
Fatty acid metabolism	map00071	2	41	199	8569	0.25709	0.718943	gene14804|K00128;gene14804|K00128;gene14	gene21045|K00128	1	gene14804|K00128	1	http://www.kegg.jp/pathway/map00071+K001	no
TNF signaling pathway	map04668	4	110	197	8500	0.262503	0.72764	gene2845|K03172;gene2845|K03172;gene2845	gene15998|K00922;gene15573|K04433	2	gene18210|K04456;gene2845|K03172	2	http://www.kegg.jp/pathway/map04668+K031	no
Biosynthesis of secondary metabolites	map01110	12	415	189	8195	0.268943	0.732965	gene5166|K00939;gene6115|K00629;gene1233	gene20547|K00234;gene21045|K00128;gene51	5	gene24466|K00129;gene14804|K00128;gene21	7	http://www.kegg.jp/pathway/map01110+K009	no
Pancreatic cancer	map05212	3	76	198	8534	0.269063	0.732965	gene15998|K00922;gene18210|K04456;gene18	gene15998|K00922	1	gene18210|K04456;gene22065|K04361	2	http://www.kegg.jp/pathway/map05212+K009	no
Alzheimer's disease	map05010	7	224	194	8386	0.275346	0.743669	gene6357|K02270;gene6709|K04550;gene7203	gene20547|K00234;gene6709|K04550;gene720	3	gene15287|K08852;gene22402|K04851;gene67	5	http://www.kegg.jp/pathway/map05010+K022	no
Ubiquitin mediated proteolysis	map04120	6	187	195	8423	0.278198	0.745006	gene12898|K04556;gene12898|K04556;gene14	gene20142|K03362;gene12898|K04556;gene25	4	gene14144|K10609;gene25544|K10577	2	http://www.kegg.jp/pathway/map04120+K045	no
Endocrine and other factor-regulated calcium reabsorption	map04961	2	44	199	8566	0.282616	0.750477	gene8471|K04974;gene15596|K02677	NA	0	gene8471|K04974;gene15596|K02677	2	http://www.kegg.jp/pathway/map04961+K049	no
Shigellosis	map05131	3	79	198	8531	0.28774	0.757715	gene17374|K18985;gene17374|K18985;gene17	gene20142|K03362;gene24503|K06106	2	gene17374|K18985	1	http://www.kegg.jp/pathway/map05131+K189	no
Ovarian steroidogenesis	map04913	2	46	199	8564	0.299599	0.782424	gene17685|K08047;gene21350|K05087	gene17685|K08047	1	gene21350|K05087	1	http://www.kegg.jp/pathway/map04913+K080	no
Aminoacyl-tRNA biosynthesis	map00970	2	47	199	8563	0.308068	0.797946	gene20609|K02434;gene21906|K01867;gene21	gene21906|K01867;gene20609|K02434	2	NA	0	http://www.kegg.jp/pathway/map00970+K024	no
Nucleotide excision repair	map03420	2	49	199	8561	0.324942	0.834812	gene11738|K02325;gene11738|K02325;gene11	gene11738|K02325	1	gene14144|K10609	1	http://www.kegg.jp/pathway/map03420+K023	no
MAPK signaling pathway - fly	map04013	1	17	200	8593	0.340178	0.866905	gene22065|K04361	NA	0	gene22065|K04361	1	http://www.kegg.jp/pathway/map04013+K043	no
NF-kappa B signaling pathway	map04064	3	91	198	8519	0.362949	0.903087	gene2845|K03172;gene2845|K03172;gene2845	gene7448|K16072	1	gene2845|K03172;gene25544|K10577	2	http://www.kegg.jp/pathway/map04064+K031	no
Insulin signaling pathway	map04910	5	168	196	8442	0.360434	0.903087	gene5079|K06277;gene14831|K07197;gene159	gene15998|K00922;gene14831|K07197	2	gene18210|K04456;gene5079|K06277;gene256	3	http://www.kegg.jp/pathway/map04910+K062	no
Amino sugar and nucleotide sugar metabolism	map00520	2	53	199	8557	0.358347	0.903087	gene17461|K05305;gene23751|K01711;gene23	NA	0	gene23751|K01711;gene17461|K05305	2	http://www.kegg.jp/pathway/map00520+K053	no
Vibrio cholerae infection	map05110	2	55	199	8555	0.37483	0.907255	gene15596|K02677;gene24518|K04926	gene24518|K04926	1	gene15596|K02677	1	http://www.kegg.jp/pathway/map05110+K026	no
Measles	map05162	4	132	197	8478	0.376109	0.907255	gene15111|K11223;gene15998|K00922;gene16	gene15998|K00922;gene16062|K10148;gene15	3	gene18210|K04456	1	http://www.kegg.jp/pathway/map05162+K112	no
2-Oxocarboxylic acid metabolism	map01210	1	19	200	8591	0.370001	0.907255	gene21452|K00031	NA	0	gene21452|K00031	1	http://www.kegg.jp/pathway/map01210+K000	no
Long-term depression	map04730	2	55	199	8555	0.37483	0.907255	gene15596|K02677;gene21350|K05087	NA	0	gene21350|K05087;gene15596|K02677	2	http://www.kegg.jp/pathway/map04730+K026	no
Glycerophospholipid metabolism	map00564	3	95	198	8515	0.38786	0.926148	gene4960|K14676;gene6115|K00629;gene9174	gene4960|K14676;gene9174|K14676	2	gene6115|K00629	1	http://www.kegg.jp/pathway/map00564+K146	no
Huntington's disease	map05016	7	255	194	8355	0.389803	0.926148	gene6357|K02270;gene7203|K05210;gene1463	gene20547|K00234;gene26133|K04559;gene25	4	gene14633|K11828;gene14662|K03006;gene63	3	http://www.kegg.jp/pathway/map05016+K022	no
Cytokine-cytokine receptor interaction	map04060	6	216	195	8394	0.395538	0.932762	gene7522|K17386;gene7522|K17386;gene8294	gene9146|K05079;gene20391|K05057	2	gene19142|K04190;gene7522|K17386;gene829	4	http://www.kegg.jp/pathway/map04060+K173	no
p53 signaling pathway	map04115	3	99	198	8511	0.412536	0.962394	gene13093|K04596;gene16062|K10148;gene22	gene16062|K10148;gene22874|K06625	2	gene13093|K04596	1	http://www.kegg.jp/pathway/map04115+K045	no
Metabolic pathways	map01100	34	1390	167	7220	0.414195	0.962394	gene4016|K04710;gene4016|K04710;gene4016	gene24510|K01950;gene5289|K13809;gene205	15	gene24466|K00129;gene14804|K00128;gene21	21	http://www.kegg.jp/pathway/map01100+K047	no
Neuroactive ligand-receptor interaction	map04080	7	263	194	8347	0.419899	0.967737	gene7203|K05210;gene7603|K05770;gene8281	gene7203|K05210	1	gene7603|K05770;gene8294|K05424;gene2281	6	http://www.kegg.jp/pathway/map04080+K052	no
Vitamin digestion and absorption	map04977	1	23	200	8587	0.425682	0.967737	gene25810|K05665	NA	0	gene25810|K05665	1	http://www.kegg.jp/pathway/map04977+K056	no
Phenylalanine metabolism	map00360	1	23	200	8587	0.425682	0.967737	gene24466|K00129	NA	0	gene24466|K00129	1	http://www.kegg.jp/pathway/map00360+K001	no
Salmonella infection	map05132	3	102	198	8508	0.430842	0.972473	gene7774|K10415;gene7774|K10415;gene7774	gene7774|K10415;gene16147|K15348	2	gene8963|K06071	1	http://www.kegg.jp/pathway/map05132+K104	no
Toll-like receptor signaling pathway	map04620	3	103	198	8507	0.4369	0.979152	gene15573|K04433;gene15573|K04433;gene15	gene15998|K00922;gene15573|K04433	2	gene18210|K04456	1	http://www.kegg.jp/pathway/map04620+K044	no
Purine metabolism	map00230	5	186	196	8424	0.442088	0.983802	gene5166|K00939;gene11738|K02325;gene117	gene5166|K00939;gene11738|K02325;gene176	3	gene20279|K13293;gene14662|K03006	2	http://www.kegg.jp/pathway/map00230+K009	no
Amyotrophic lateral sclerosis (ALS)	map05014	2	64	199	8546	0.446615	0.986925	gene7203|K05210;gene15573|K04433;gene155	gene7203|K05210;gene15573|K04433	2	NA	0	http://www.kegg.jp/pathway/map05014+K052	no
Biosynthesis of unsaturated fatty acids	map01040	1	25	200	8585	0.451657	0.991137	gene24225|K10224;gene24225|K10224;gene24	NA	0	gene24225|K10224	1	http://www.kegg.jp/pathway/map01040+K102	no
Glycosaminoglycan biosynthesis - keratan sulfate	map00533	0	16	201	8594	1	1		NA	0	NA	0	http://www.kegg.jp/pathway/map00533	no
Viral myocarditis	map05416	0	60	201	8550	1	1		NA	0	NA	0	http://www.kegg.jp/pathway/map05416	no
D-Arginine and D-ornithine metabolism	map00472	0	1	201	8609	1	1		NA	0	NA	0	http://www.kegg.jp/pathway/map00472	no
Glycine, serine and threonine metabolism	map00260	0	57	201	8553	1	1		NA	0	NA	0	http://www.kegg.jp/pathway/map00260	no
Antigen processing and presentation	map04612	0	70	201	8540	1	1		NA	0	NA	0	http://www.kegg.jp/pathway/map04612	no
Glycosaminoglycan degradation	map00531	0	20	201	8590	1	1		NA	0	NA	0	http://www.kegg.jp/pathway/map00531	no
Renin-angiotensin system	map04614	0	17	201	8593	1	1		NA	0	NA	0	http://www.kegg.jp/pathway/map04614	no
Pantothenate and CoA biosynthesis	map00770	0	19	201	8591	1	1		NA	0	NA	0	http://www.kegg.jp/pathway/map00770	no
Cell cycle - yeast	map04111	1	89	200	8521	0.876013	1	gene6105|.|K06676;gene6105|.|K06676;gene	NA	0	gene6105|K06676	1	http://www.kegg.jp/pathway/map04111+.|K0	no
Cell cycle	map04110	2	163	199	8447	0.894525	1	gene22874|K06625;gene22874|K06625;gene22	gene25692|K04498;gene22874|K06625	2	NA	0	http://www.kegg.jp/pathway/map04110+K066	no
Meiosis - yeast	map04113	0	72	201	8538	1	1		NA	0	NA	0	http://www.kegg.jp/pathway/map04113	no
Fatty acid elongation	map00062	0	30	201	8580	1	1		NA	0	NA	0	http://www.kegg.jp/pathway/map00062	no
Starch and sucrose metabolism	map00500	0	57	201	8553	1	1		NA	0	NA	0	http://www.kegg.jp/pathway/map00500	no
Steroid biosynthesis	map00100	0	19	201	8591	1	1		NA	0	NA	0	http://www.kegg.jp/pathway/map00100	no
Terpenoid backbone biosynthesis	map00900	0	26	201	8584	1	1		NA	0	NA	0	http://www.kegg.jp/pathway/map00900	no
Asthma	map05310	0	21	201	8589	1	1		NA	0	NA	0	http://www.kegg.jp/pathway/map05310	no
One carbon pool by folate	map00670	0	25	201	8585	1	1		NA	0	NA	0	http://www.kegg.jp/pathway/map00670	no
Glycosaminoglycan biosynthesis - heparan sulfate / heparin	map00534	0	23	201	8587	1	1		NA	0	NA	0	http://www.kegg.jp/pathway/map00534	no
Zeatin biosynthesis	map00908	0	1	201	8609	1	1		NA	0	NA	0	http://www.kegg.jp/pathway/map00908	no
Bacterial secretion system	map03070	0	2	201	8608	1	1		NA	0	NA	0	http://www.kegg.jp/pathway/map03070	no
Proximal tubule bicarbonate reclamation	map04964	0	28	201	8582	1	1		NA	0	NA	0	http://www.kegg.jp/pathway/map04964	no
Geraniol degradation	map00281	0	4	201	8606	1	1		NA	0	NA	0	http://www.kegg.jp/pathway/map00281	no
Porphyrin and chlorophyll metabolism	map00860	1	45	200	8565	0.655023	1	gene25003|K01719;gene25003|K01719;gene25	NA	0	gene25003|K01719	1	http://www.kegg.jp/pathway/map00860+K017	no
Biosynthesis of ansamycins	map01051	0	4	201	8606	1	1		NA	0	NA	0	http://www.kegg.jp/pathway/map01051	no
Degradation of aromatic compounds	map01220	0	3	201	8607	1	1		NA	0	NA	0	http://www.kegg.jp/pathway/map01220	no
Apoptosis	map04210	2	102	199	8508	0.690808	1	gene15998|K00922;gene18210|K04456;gene18	gene15998|K00922	1	gene18210|K04456	1	http://www.kegg.jp/pathway/map04210+K009	no
Selenocompound metabolism	map00450	0	26	201	8584	1	1		NA	0	NA	0	http://www.kegg.jp/pathway/map00450	no
TGF-beta signaling pathway	map04350	2	91	199	8519	0.630684	1	gene2211|K04657;gene25692|K04498	gene25692|K04498	1	gene2211|K04657	1	http://www.kegg.jp/pathway/map04350+K046	no
Graft-versus-host disease	map05332	0	23	201	8587	1	1		NA	0	NA	0	http://www.kegg.jp/pathway/map05332	no
Plant-pathogen interaction	map04626	0	16	201	8594	1	1		NA	0	NA	0	http://www.kegg.jp/pathway/map04626	no
Allograft rejection	map05330	0	28	201	8582	1	1		NA	0	NA	0	http://www.kegg.jp/pathway/map05330	no
Riboflavin metabolism	map00740	0	5	201	8605	1	1		NA	0	NA	0	http://www.kegg.jp/pathway/map00740	no
Base excision repair	map03410	1	43	200	8567	0.638642	1	gene11738|K02325;gene11738|K02325;gene11	gene11738|K02325	1	NA	0	http://www.kegg.jp/pathway/map03410+K023	no
Oxidative phosphorylation	map00190	4	181	197	8429	0.613304	1	gene6357|K02270;gene18050|K01542;gene205	gene20547|K00234;gene24990|K11725;gene18	3	gene6357|K02270	1	http://www.kegg.jp/pathway/map00190+K022	no
Vasopressin-regulated water reabsorption	map04962	1	52	200	8558	0.706749	1	gene7774|K10415;gene7774|K10415;gene7774	gene7774|K10415	1	NA	0	http://www.kegg.jp/pathway/map04962+K104	no
Synaptic vesicle cycle	map04721	0	71	201	8539	1	1		NA	0	NA	0	http://www.kegg.jp/pathway/map04721	no
Maturity onset diabetes of the young	map04950	0	22	201	8588	1	1		NA	0	NA	0	http://www.kegg.jp/pathway/map04950	no
C5-Branched dibasic acid metabolism	map00660	0	1	201	8609	1	1		NA	0	NA	0	http://www.kegg.jp/pathway/map00660	no
Nitrotoluene degradation	map00633	0	1	201	8609	1	1		NA	0	NA	0	http://www.kegg.jp/pathway/map00633	no
Nitrogen metabolism	map00910	0	19	201	8591	1	1		NA	0	NA	0	http://www.kegg.jp/pathway/map00910	no
Cell adhesion molecules (CAMs)	map04514	3	119	198	8491	0.529962	1	gene17024|K06797;gene17024|K06797;gene19	gene19061|K06491;gene27187|K07378	2	gene17024|K06797	1	http://www.kegg.jp/pathway/map04514+K067	no
Ribosome biogenesis in eukaryotes	map03008	0	118	201	8492	1	1		NA	0	NA	0	http://www.kegg.jp/pathway/map03008	no
Type I diabetes mellitus	map04940	0	31	201	8579	1	1		NA	0	NA	0	http://www.kegg.jp/pathway/map04940	no
Fanconi anemia pathway	map03460	1	53	200	8557	0.713479	1	gene22224|K10891;gene22224|K10891;gene22	gene22224|K10891	1	NA	0	http://www.kegg.jp/pathway/map03460+K108	no
Serotonergic synapse	map04726	3	107	198	8503	0.460881	1	gene7455|K04850;gene15596|K02677;gene224	NA	0	gene22402|K04851;gene15596|K02677;gene74	3	http://www.kegg.jp/pathway/map04726+K048	no
Cell cycle - Caulobacter	map04112	0	2	201	8608	1	1		NA	0	NA	0	http://www.kegg.jp/pathway/map04112	no
Penicillin and cephalosporin biosynthesis	map00311	0	1	201	8609	1	1		NA	0	NA	0	http://www.kegg.jp/pathway/map00311	no
Chemical carcinogenesis	map05204	1	77	200	8533	0.836015	1	gene24466|K00129	NA	0	gene24466|K00129	1	http://www.kegg.jp/pathway/map05204+K001	no
Staphylococcus aureus infection	map05150	0	43	201	8567	1	1		NA	0	NA	0	http://www.kegg.jp/pathway/map05150	no
Tropane, piperidine and pyridine alkaloid biosynthesis	map00960	0	8	201	8602	1	1		NA	0	NA	0	http://www.kegg.jp/pathway/map00960	no
Butanoate metabolism	map00650	0	31	201	8579	1	1		NA	0	NA	0	http://www.kegg.jp/pathway/map00650	no
Betalain biosynthesis	map00965	0	2	201	8608	1	1		NA	0	NA	0	http://www.kegg.jp/pathway/map00965	no
Ubiquinone and other terpenoid-quinone biosynthesis	map00130	0	12	201	8598	1	1		NA	0	NA	0	http://www.kegg.jp/pathway/map00130	no
Ether lipid metabolism	map00565	0	48	201	8562	1	1		NA	0	NA	0	http://www.kegg.jp/pathway/map00565	no
Hematopoietic cell lineage	map04640	1	69	200	8541	0.802456	1	gene9146|K05079	gene9146|K05079	1	NA	0	http://www.kegg.jp/pathway/map04640+K050	no
Fatty acid biosynthesis	map00061	0	13	201	8597	1	1		NA	0	NA	0	http://www.kegg.jp/pathway/map00061	no
Alcoholism	map05034	4	173	197	8437	0.578215	1	gene45|K11406;gene7203|K05210;gene10280|	gene10280|K05869;gene45|K11406;gene7203|	3	gene21252|K04266	1	http://www.kegg.jp/pathway/map05034+K114	no
Cysteine and methionine metabolism	map00270	0	55	201	8555	1	1		NA	0	NA	0	http://www.kegg.jp/pathway/map00270	no
Influenza A	map05164	4	180	197	8430	0.609017	1	gene15573|K04433;gene15573|K04433;gene15	gene15998|K00922;gene25692|K04498;gene15	3	gene18210|K04456	1	http://www.kegg.jp/pathway/map05164+K044	no
Herpes simplex infection	map05168	3	246	198	8364	0.927291	1	gene2845|K03172;gene2845|K03172;gene2845	gene25692|K04498	1	gene2845|K03172;gene14662|K03006	2	http://www.kegg.jp/pathway/map05168+K031	no
Drug metabolism - cytochrome P450	map00982	1	64	200	8546	0.778098	1	gene24466|K00129	NA	0	gene24466|K00129	1	http://www.kegg.jp/pathway/map00982+K001	no
Drug metabolism - other enzymes	map00983	1	42	200	8568	0.630164	1	gene7719|K00757	NA	0	gene7719|K00757	1	http://www.kegg.jp/pathway/map00983+K007	no
Glycosylphosphatidylinositol(GPI)-anchor biosynthesis	map00563	1	31	200	8579	0.522776	1	gene25508|K03860	NA	0	gene25508|K03860	1	http://www.kegg.jp/pathway/map00563+K038	no
Olfactory transduction	map04740	1	1177	200	7433	1	1	gene26675|K04515	gene26675|K04515	1	NA	0	http://www.kegg.jp/pathway/map04740+K045	no
Taste transduction	map04742	0	28	201	8582	1	1		NA	0	NA	0	http://www.kegg.jp/pathway/map04742	no
Phosphonate and phosphinate metabolism	map00440	0	7	201	8603	1	1		NA	0	NA	0	http://www.kegg.jp/pathway/map00440	no
Fluorobenzoate degradation	map00364	0	1	201	8609	1	1		NA	0	NA	0	http://www.kegg.jp/pathway/map00364	no
Synthesis and degradation of ketone bodies	map00072	0	14	201	8596	1	1		NA	0	NA	0	http://www.kegg.jp/pathway/map00072	no
Mineral absorption	map04978	2	86	199	8524	0.600501	1	gene22552|K14704;gene27427|K00522	gene27427|K00522	1	gene22552|K14704	1	http://www.kegg.jp/pathway/map04978+K147	no
Styrene degradation	map00643	0	3	201	8607	1	1		NA	0	NA	0	http://www.kegg.jp/pathway/map00643	no
Cutin, suberine and wax biosynthesis	map00073	0	2	201	8608	1	1		NA	0	NA	0	http://www.kegg.jp/pathway/map00073	no
Primary immunodeficiency	map05340	0	34	201	8576	1	1		NA	0	NA	0	http://www.kegg.jp/pathway/map05340	no
Glutathione metabolism	map00480	1	65	200	8545	0.783198	1	gene21452|K00031	NA	0	gene21452|K00031	1	http://www.kegg.jp/pathway/map00480+K000	no
Benzoate degradation	map00362	0	11	201	8599	1	1		NA	0	NA	0	http://www.kegg.jp/pathway/map00362	no
Phenylalanine, tyrosine and tryptophan biosynthesis	map00400	0	6	201	8604	1	1		NA	0	NA	0	http://www.kegg.jp/pathway/map00400	no
Protein export	map03060	0	22	201	8588	1	1		NA	0	NA	0	http://www.kegg.jp/pathway/map03060	no
Thyroid cancer	map05216	1	34	200	8576	0.554814	1	gene5614|K04490	NA	0	gene5614|K04490	1	http://www.kegg.jp/pathway/map05216+K044	no
Carbon fixation in photosynthetic organisms	map00710	0	32	201	8578	1	1		NA	0	NA	0	http://www.kegg.jp/pathway/map00710	no
D-Glutamine and D-glutamate metabolism	map00471	0	6	201	8604	1	1		NA	0	NA	0	http://www.kegg.jp/pathway/map00471	no
Intestinal immune network for IgA production	map04672	0	38	201	8572	1	1		NA	0	NA	0	http://www.kegg.jp/pathway/map04672	no
Glycosphingolipid biosynthesis - ganglio series	map00604	0	17	201	8593	1	1		NA	0	NA	0	http://www.kegg.jp/pathway/map00604	no
Parkinson's disease	map05012	4	197	197	8413	0.677871	1	gene6357|K02270;gene12898|K04556;gene128	gene20547|K00234;gene12898|K04556	2	gene21252|K04266;gene6357|K02270	2	http://www.kegg.jp/pathway/map05012+K022	no
Arginine and proline metabolism	map00330	2	72	199	8538	0.50642	1	gene14804|K00128;gene14804|K00128;gene14	gene21045|K00128	1	gene14804|K00128	1	http://www.kegg.jp/pathway/map00330+K001	no
Spliceosome	map03040	1	236	200	8374	0.996092	1	gene22593|K12871	gene22593|K12871	1	NA	0	http://www.kegg.jp/pathway/map03040+K128	no
Peroxisome	map04146	1	86	200	8524	0.867032	1	gene21452|K00031	NA	0	gene21452|K00031	1	http://www.kegg.jp/pathway/map04146+K000	no
Steroid hormone biosynthesis	map00140	0	54	201	8556	1	1		NA	0	NA	0	http://www.kegg.jp/pathway/map00140	no
Glyoxylate and dicarboxylate metabolism	map00630	1	38	200	8572	0.594225	1	gene14082|K01965	gene14082|K01965	1	NA	0	http://www.kegg.jp/pathway/map00630+K019	no
Mismatch repair	map03430	0	25	201	8585	1	1		NA	0	NA	0	http://www.kegg.jp/pathway/map03430	no
Bisphenol degradation	map00363	0	3	201	8607	1	1		NA	0	NA	0	http://www.kegg.jp/pathway/map00363	no
Tuberculosis	map05152	3	183	198	8427	0.801802	1	gene18210|K04456;gene18210|K04456;gene18	gene26675|K04515;gene25692|K04498	2	gene18210|K04456	1	http://www.kegg.jp/pathway/map05152+K044	no
Caffeine metabolism	map00232	0	4	201	8606	1	1		NA	0	NA	0	http://www.kegg.jp/pathway/map00232	no
Homologous recombination	map03440	1	29	200	8581	0.500153	1	gene22013|K10880	NA	0	gene22013|K10880	1	http://www.kegg.jp/pathway/map03440+K108	no
Polyketide sugar unit biosynthesis	map00523	0	1	201	8609	1	1		NA	0	NA	0	http://www.kegg.jp/pathway/map00523	no
Thiamine metabolism	map00730	0	4	201	8606	1	1		NA	0	NA	0	http://www.kegg.jp/pathway/map00730	no
Cytosolic DNA-sensing pathway	map04623	0	57	201	8553	1	1		NA	0	NA	0	http://www.kegg.jp/pathway/map04623	no
RIG-I-like receptor signaling pathway	map04622	0	77	201	8533	1	1		NA	0	NA	0	http://www.kegg.jp/pathway/map04622	no
NOD-like receptor signaling pathway	map04621	1	55	200	8555	0.726482	1	gene21598|K12804;gene21598|K12804;gene21	gene21598|K12804	1	NA	0	http://www.kegg.jp/pathway/map04621+K128	no
Pentose phosphate pathway	map00030	1	38	200	8572	0.594225	1	gene24546|K00616	NA	0	gene24546|K00616	1	http://www.kegg.jp/pathway/map00030+K006	no
African trypanosomiasis	map05143	1	31	200	8579	0.522776	1	gene15596|K02677	NA	0	gene15596|K02677	1	http://www.kegg.jp/pathway/map05143+K026	no
Phenylpropanoid biosynthesis	map00940	0	2	201	8608	1	1		NA	0	NA	0	http://www.kegg.jp/pathway/map00940	no
Flavone and flavonol biosynthesis	map00944	0	1	201	8609	1	1		NA	0	NA	0	http://www.kegg.jp/pathway/map00944	no
DNA replication	map03030	1	43	200	8567	0.638642	1	gene11738|K02325;gene11738|K02325;gene11	gene11738|K02325	1	NA	0	http://www.kegg.jp/pathway/map03030+K023	no
Biotin metabolism	map00780	0	4	201	8606	1	1		NA	0	NA	0	http://www.kegg.jp/pathway/map00780	no
Non-homologous end-joining	map03450	0	15	201	8595	1	1		NA	0	NA	0	http://www.kegg.jp/pathway/map03450	no
Lipoic acid metabolism	map00785	0	3	201	8607	1	1		NA	0	NA	0	http://www.kegg.jp/pathway/map00785	no
Chlorocyclohexane and chlorobenzene degradation	map00361	0	1	201	8609	1	1		NA	0	NA	0	http://www.kegg.jp/pathway/map00361	no
Sesquiterpenoid and triterpenoid biosynthesis	map00909	0	1	201	8609	1	1		NA	0	NA	0	http://www.kegg.jp/pathway/map00909	no
Lysine biosynthesis	map00300	0	2	201	8608	1	1		NA	0	NA	0	http://www.kegg.jp/pathway/map00300	no
Proteasome	map03050	1	52	200	8558	0.706749	1	gene22778|K02740	gene22778|K02740	1	NA	0	http://www.kegg.jp/pathway/map03050+K027	no
Adipocytokine signaling pathway	map04920	2	72	199	8538	0.50642	1	gene8294|K05424;gene8294|K05424;gene1821	NA	0	gene18210|K04456;gene8294|K05424	2	http://www.kegg.jp/pathway/map04920+K054	no
Naphthalene degradation	map00626	0	1	201	8609	1	1		NA	0	NA	0	http://www.kegg.jp/pathway/map00626	no
Nicotine addiction	map05033	1	38	200	8572	0.594225	1	gene7203|K05210	gene7203|K05210	1	NA	0	http://www.kegg.jp/pathway/map05033+K052	no
Malaria	map05144	1	48	200	8562	0.678218	1	gene6709|K04550	gene6709|K04550	1	gene6709|K04550	1	http://www.kegg.jp/pathway/map05144+K045	no
Biosynthesis of vancomycin group antibiotics	map01055	0	1	201	8609	1	1		NA	0	NA	0	http://www.kegg.jp/pathway/map01055	no
Leishmaniasis	map05140	1	53	200	8557	0.713479	1	gene7357|K05697;gene7357|K05697	gene7357|K05697	1	NA	0	http://www.kegg.jp/pathway/map05140+K056	no
Alanine, aspartate and glutamate metabolism	map00250	0	44	201	8566	1	1		NA	0	NA	0	http://www.kegg.jp/pathway/map00250	no
Chagas disease (American trypanosomiasis)	map05142	2	115	199	8495	0.75127	1	gene15998|K00922;gene18210|K04456;gene18	gene15998|K00922	1	gene18210|K04456	1	http://www.kegg.jp/pathway/map05142+K009	no
Glycosaminoglycan biosynthesis - chondroitin sulfate / dermatan sulfate	map00532	0	21	201	8589	1	1		NA	0	NA	0	http://www.kegg.jp/pathway/map00532	no
Hippo signaling pathway - fly	map04391	2	82	199	8528	0.575052	1	gene7503|K08960;gene7503|K08960;gene7503	gene22630|K16682;gene7503|K08960	2	NA	0	http://www.kegg.jp/pathway/map04391+K089	no
Dorso-ventral axis formation	map04320	1	29	200	8581	0.500153	1	gene22065|K04361	NA	0	gene22065|K04361	1	http://www.kegg.jp/pathway/map04320+K043	no
PPAR signaling pathway	map03320	1	68	200	8542	0.797808	1	gene25602|K06276;gene25602|K06276;gene25	NA	0	gene25602|K06276	1	http://www.kegg.jp/pathway/map03320+K062	no
Mucin type O-Glycan biosynthesis	map00512	1	34	200	8576	0.554814	1	gene15448|K03479	NA	0	gene15448|K03479	1	http://www.kegg.jp/pathway/map00512+K034	no
Taurine and hypotaurine metabolism	map00430	0	14	201	8596	1	1		NA	0	NA	0	http://www.kegg.jp/pathway/map00430	no
Novobiocin biosynthesis	map00401	0	1	201	8609	1	1		NA	0	NA	0	http://www.kegg.jp/pathway/map00401	no
SNARE interactions in vesicular transport	map04130	0	39	201	8571	1	1		NA	0	NA	0	http://www.kegg.jp/pathway/map04130	no
Isoquinoline alkaloid biosynthesis	map00950	0	15	201	8595	1	1		NA	0	NA	0	http://www.kegg.jp/pathway/map00950	no
Tyrosine metabolism	map00350	1	32	200	8578	0.533702	1	gene24466|K00129	NA	0	gene24466|K00129	1	http://www.kegg.jp/pathway/map00350+K001	no
Primary bile acid biosynthesis	map00120	0	15	201	8595	1	1		NA	0	NA	0	http://www.kegg.jp/pathway/map00120	no
Biosynthesis of amino acids	map01230	2	94	199	8516	0.64793	1	gene21452|K00031;gene24546|K00616	NA	0	gene21452|K00031;gene24546|K00616	2	http://www.kegg.jp/pathway/map01230+K000	no
Legionellosis	map05134	1	105	200	8505	0.914649	1	gene25033|K15464;gene25033|K15464	gene25033|K15464	1	NA	0	http://www.kegg.jp/pathway/map05134+K154	no
Indole alkaloid biosynthesis	map00901	0	1	201	8609	1	1		NA	0	NA	0	http://www.kegg.jp/pathway/map00901	no
Systemic lupus erythematosus	map05322	2	119	199	8491	0.76772	1	gene7203|K05210;gene18153|K05699	gene18153|K05699;gene7203|K05210	2	NA	0	http://www.kegg.jp/pathway/map05322+K052	no
Pertussis	map05133	1	75	200	8535	0.828199	1	gene15695|K04002	NA	0	gene15695|K04002	1	http://www.kegg.jp/pathway/map05133+K040	no
Collecting duct acid secretion	map04966	1	27	200	8583	0.476464	1	gene18050|K01542	gene18050|K01542	1	NA	0	http://www.kegg.jp/pathway/map04966+K015	no
Autoimmune thyroid disease	map05320	0	36	201	8574	1	1		NA	0	NA	0	http://www.kegg.jp/pathway/map05320	no
Rheumatoid arthritis	map05323	0	88	201	8522	1	1		NA	0	NA	0	http://www.kegg.jp/pathway/map05323	no
Other types of O-glycan biosynthesis	map00514	0	35	201	8575	1	1		NA	0	NA	0	http://www.kegg.jp/pathway/map00514	no
Bile secretion	map04976	1	87	200	8523	0.870095	1	gene17685|K08047	gene17685|K08047	1	NA	0	http://www.kegg.jp/pathway/map04976+K080	no
Fat digestion and absorption	map04975	0	51	201	8559	1	1		NA	0	NA	0	http://www.kegg.jp/pathway/map04975	no
Other glycan degradation	map00511	1	26	200	8584	0.464203	1	gene15407|K01227	gene15407|K01227	1	NA	0	http://www.kegg.jp/pathway/map00511+K012	no
N-Glycan biosynthesis	map00510	0	59	201	8551	1	1		NA	0	NA	0	http://www.kegg.jp/pathway/map00510	no
Various types of N-glycan biosynthesis	map00513	1	45	200	8565	0.655023	1	gene7441|K09656	gene7441|K09656	1	NA	0	http://www.kegg.jp/pathway/map00513+K096	no
Linoleic acid metabolism	map00591	0	34	201	8576	1	1		NA	0	NA	0	http://www.kegg.jp/pathway/map00591	no
Arachidonic acid metabolism	map00590	0	80	201	8530	1	1		NA	0	NA	0	http://www.kegg.jp/pathway/map00590	no
alpha-Linolenic acid metabolism	map00592	0	27	201	8583	1	1		NA	0	NA	0	http://www.kegg.jp/pathway/map00592	no
Metabolism of xenobiotics by cytochrome P450	map00980	1	72	200	8538	0.815775	1	gene24466|K00129	NA	0	gene24466|K00129	1	http://www.kegg.jp/pathway/map00980+K001	no
Sulfur metabolism	map00920	0	28	201	8582	1	1		NA	0	NA	0	http://www.kegg.jp/pathway/map00920	no
Prion diseases	map05020	1	32	200	8578	0.533702	1	gene19061|K06491;gene19061|K06491;gene19	gene19061|K06491	1	NA	0	http://www.kegg.jp/pathway/map05020+K064	no
RNA degradation	map03018	2	84	199	8526	0.587921	1	gene20525|K03514;gene21634|K12615;gene21	gene20525|K03514	1	gene21634|K12615	1	http://www.kegg.jp/pathway/map03018+K035	no
Galactose metabolism	map00052	0	32	201	8578	1	1		NA	0	NA	0	http://www.kegg.jp/pathway/map00052	no
Cyanoamino acid metabolism	map00460	0	7	201	8603	1	1		NA	0	NA	0	http://www.kegg.jp/pathway/map00460	no
Ribosome	map03010	1	764	200	7846	1	1	gene1662|K02990	gene1662|K02990	1	NA	0	http://www.kegg.jp/pathway/map03010+K029	no
RNA transport	map03013	3	266	198	8344	0.948295	1	gene7016|K03251;gene7016|K03251;gene7016	gene7016|K03251	1	gene22700|K14314;gene25544|K10577	2	http://www.kegg.jp/pathway/map03013+K032	no
mRNA surveillance pathway	map03015	1	142	200	8468	0.964105	1	gene14206|K14411	NA	0	gene14206|K14411	1	http://www.kegg.jp/pathway/map03015+K144	no
Valine, leucine and isoleucine biosynthesis	map00290	0	5	201	8605	1	1		NA	0	NA	0	http://www.kegg.jp/pathway/map00290	no
Streptomycin biosynthesis	map00521	0	11	201	8599	1	1		NA	0	NA	0	http://www.kegg.jp/pathway/map00521	no
Butirosin and neomycin biosynthesis	map00524	0	6	201	8604	1	1		NA	0	NA	0	http://www.kegg.jp/pathway/map00524	no
Methane metabolism	map00680	1	29	200	8581	0.500153	1	gene16798|K01895	gene16798|K01895	1	NA	0	http://www.kegg.jp/pathway/map00680+K018	no
Epithelial cell signaling in Helicobacter pylori infection	map05120	1	77	200	8533	0.836015	1	gene22065|K04361	NA	0	gene22065|K04361	1	http://www.kegg.jp/pathway/map05120+K043	no
Glycosphingolipid biosynthesis - lacto and neolacto series	map00601	1	27	200	8583	0.476464	1	gene5025|K00709;gene5025|K00709;gene5025	gene5025|K00709	1	NA	0	http://www.kegg.jp/pathway/map00601+K007	no
Glycosphingolipid biosynthesis - globo series	map00603	0	18	201	8592	1	1		NA	0	NA	0	http://www.kegg.jp/pathway/map00603	no
Two-component system	map02020	0	30	201	8580	1	1		NA	0	NA	0	http://www.kegg.jp/pathway/map02020	no
Phagosome	map04145	3	140	198	8470	0.637978	1	gene6458|K07374;gene7472|K07374;gene7774	gene7774|K10415;gene6458|K07374	2	gene7472|K07374	1	http://www.kegg.jp/pathway/map04145+K073	no
Lysosome	map04142	2	131	199	8479	0.811527	1	gene9364|K12396;gene15586|K12381	gene15586|K12381	1	gene9364|K12396	1	http://www.kegg.jp/pathway/map04142+K123	no
Regulation of autophagy	map04140	1	39	200	8571	0.603523	1	gene20835|K08269;gene20835|K08269	NA	0	gene20835|K08269	1	http://www.kegg.jp/pathway/map04140+K082	no
Protein processing in endoplasmic reticulum	map04141	5	215	196	8395	0.567073	1	gene10960|K14020;gene12898|K04556;gene12	gene12898|K04556;gene16977|K09525	2	gene15287|K08852;gene21196|K10666;gene10	3	http://www.kegg.jp/pathway/map04141+K140	no
Aminobenzoate degradation	map00627	0	10	201	8600	1	1		NA	0	NA	0	http://www.kegg.jp/pathway/map00627	no
Retinol metabolism	map00830	1	64	200	8546	0.778098	1	gene17535|K00515	NA	0	gene17535|K00515	1	http://www.kegg.jp/pathway/map00830+K005	no
Caprolactam degradation	map00930	0	7	201	8603	1	1		NA	0	NA	0	http://www.kegg.jp/pathway/map00930	no
Toluene degradation	map00623	0	1	201	8609	1	1		NA	0	NA	0	http://www.kegg.jp/pathway/map00623	no
RNA polymerase	map03020	1	29	200	8581	0.500153	1	gene14662|K03006	NA	0	gene14662|K03006	1	http://www.kegg.jp/pathway/map03020+K030	no
Basal transcription factors	map03022	1	57	200	8553	0.738898	1	gene9241|K03138	gene9241|K03138	1	NA	0	http://www.kegg.jp/pathway/map03022+K031	no

## Sheet: 16-cell_VS_morula
Name	Map	Count1	Count2	Count3	Count4	p	q	Gene_in_DM	Hyper_Gene	Hyper_Count	Hypo_Gene	Hypo_Count	Links	Result
Axon guidance	map04360	23	111	419	8258	1.79e-07	3.15e-05	gene5075|K16359;gene5092|K06619;gene6472|K07531;gene7672|K06821;gene8345|K06820;gene9465|K06842;gene9480|K07521;gene10266|K05462;gene10266|K05462;gene11281|K04392;gene12464|.|K05703;gene12464|.|K05703;gene12464|.|K05703;gene12464|.|K05703;gene12464|.|K05703;gene13102|K05725;gene14103|K05463;gene14736|K06843;gene15672|K07526;gene15672|K07526;gene16393|K06820;gene17426|K17332;gene20115|K06850;gene2…	gene27914|K06821;gene20115|K06850;gene5075|K16359;gene12464|K05703;gene13102|K05725;gene5092|K06619;gene9480|K07521	7	gene9465|K06842;gene20115|K06850;gene14103|K05463;gene6472|K07531;gene24896|K07520;gene15672|K07526;gene7672|K06821;gene17426|K17332;gene22250|K07526;gene16393|K06820;gene24713|K06838;gene11281|K04392;gene14736|K06843;gene25392|K06765;gene22492|K04630;gene10266|K05462;gene8345|K06820	17	http://www.kegg.jp/pathway/map04360+K16359+K06619+K07531+K06821+K06820+K06842+K07521+K05462+K05462+K04392+.|K05703+.|K05703+.|K05703+.|K05703+.|K05703+K05725+K05463+K06843+K07526+K07526+K06820+K17332+K06850+K07526+K04630+K04630+K06838+K07520+K07520+K07520+K07520+K07520+K07520+K07520+K07520+K07520+K07520+K07520+K07520+K07520+K07520+K07520+K07520+K07520+K06765+K06821	yes
Cholinergic synapse	map04725	20	85	422	8284	1.99e-07	3.15e-05	gene7455|K04850;gene7966|K00922;gene7966|K00922;gene7966|K00922;gene7966|K00922;gene7966|K00922;gene7966|K00922;gene8171|K08041;gene8171|K08041;gene8187|K04515;gene8994|K04344;gene12464|.|K05703;gene12464|.|K05703;gene12464|.|K05703;gene12464|.|K05703;gene12464|.|K05703;gene13133|K04928;gene15596|K02677;gene16436|K04857;gene16482|K05858;gene16482|K05858;gene16482|K05858;gene16482|K05858;gene16482…	gene22402|K04851;gene18210|K04456;gene17743|K04534;gene24518|K04926;gene18209|K04456;gene24309|K05858;gene12464|K05703;gene22269|K04958;gene22027|K04456;gene13133|K04928;gene8187|K04515;gene7455|K04850	12	gene20228|K02649;gene8994|K04344;gene16482|K05858;gene8171|K08041;gene16436|K04857;gene7966|K00922;gene18209|K04456;gene15596|K02677;gene24309|K05858;gene22269|K04958;gene22492|K04630;gene7455|K04850	12	http://www.kegg.jp/pathway/map04725+K04850+K00922+K00922+K00922+K00922+K00922+K00922+K08041+K08041+K04515+K04344+.|K05703+.|K05703+.|K05703+.|K05703+.|K05703+K04928+K02677+K04857+K05858+K05858+K05858+K05858+K05858+K04534+K04534+K04456+K04456+K04456+K04456+K04456+K04456+K02649+K02649+K02649+K02649+K02649+K02649+K04456+K04958+K04958+K04958+K04958+K04958+K04958+K04958+K04958+K04958+K04958+K04958+K04…	yes
Pathways in cancer	map05200	46	385	396	7984	7.8e-07	8.21e-05	gene3107|K08803;gene3107|K08803;gene3107|K08803;gene3107|K08803;gene3107|K08803;gene3107|K08803;gene3107|K08803;gene3107|K08803;gene3107|K08803;gene3107|K08803;gene3618|K04685;gene4243|K07835;gene4243|K07835;gene4243|K07835;gene4243|K07835;gene4243|K07835;gene4243|K07835;gene4243|K07835;gene4243|K07835;gene4243|K07835;gene4856|K00408;gene4963|K03173;gene5061|K08732;gene5092|K06619;gene7966|K00922…	gene18210|K04456;gene17313|K04411;gene14118|K06237;gene3618|K04685;gene12060|K04453;gene22117|K08734;gene9742|K02620;gene18209|K04456;gene4856|K00408;gene5061|K08732;gene24309|K05858;gene13102|K05725;gene5092|K06619;gene22027|K04456;gene17168|K17454;gene22065|K04361;gene24996|K04496;gene21704|K09592;gene9993|K05090	19	gene20228|K02649;gene16482|K05858;gene4963|K03173;gene8171|K08041;gene7966|K00922;gene25226|K06240;gene18209|K04456;gene19856|K09438;gene11281|K04392;gene15596|K02677;gene26336|K04346;gene26127|K02842;gene15974|K07203;gene24309|K05858;gene14417|K09848;gene8210|K06230;gene21880|K03916;gene25392|K06765;gene22492|K04630;gene22874|K06625;gene21275|K04438;gene15592|K04385;gene22675|K08530;gene27133|K0…	29	http://www.kegg.jp/pathway/map05200+K08803+K08803+K08803+K08803+K08803+K08803+K08803+K08803+K08803+K08803+K04685+K07835+K07835+K07835+K07835+K07835+K07835+K07835+K07835+K07835+K00408+K03173+K08732+K06619+K00922+K00922+K00922+K00922+K00922+K00922+K08041+K08041+K06230+K02620+K02620+K02620+K02620+K02620+K02620+K05090+K04392+K04453+K04453+K05725+K06618+K06618+K06237+K06237+K09848+K04385+K02677+K07203…	yes
Circadian entrainment	map04713	17	74	425	8295	2.19e-06	0.000173023	gene7203|K05210;gene7455|K04850;gene8171|K08041;gene8171|K08041;gene8187|K04515;gene11597|K04963;gene12290|K04445;gene12290|K04445;gene12290|K04445;gene12290|K04445;gene12290|K04445;gene12290|K04445;gene12290|K04445;gene12290|K04445;gene12290|K04445;gene14870|K04854;gene15596|K02677;gene16482|K05858;gene16482|K05858;gene16482|K05858;gene16482|K05858;gene16482|K05858;gene17743|K04534;gene17743|K04…	gene11597|K04963;gene22402|K04851;gene25746|K05209;gene17743|K04534;gene22921|K11265;gene24309|K05858;gene22269|K04958;gene8187|K04515;gene7455|K04850	9	gene16482|K05858;gene8171|K08041;gene12290|K04445;gene20805|K12318;gene14870|K04854;gene15596|K02677;gene24309|K05858;gene22269|K04958;gene22492|K04630;gene7203|K05210;gene7455|K04850	11	http://www.kegg.jp/pathway/map04713+K05210+K04850+K08041+K08041+K04515+K04963+K04445+K04445+K04445+K04445+K04445+K04445+K04445+K04445+K04445+K04854+K02677+K05858+K05858+K05858+K05858+K05858+K04534+K04534+K12318+K12318+K12318+K12318+K12318+K12318+K12318+K04958+K04958+K04958+K04958+K04958+K04958+K04958+K04958+K04958+K04958+K04958+K04851+K04851+K04851+K04851+K04851+K04851+K04851+K04851+K04851+K04851…	yes
Type II diabetes mellitus	map04930	12	38	430	8331	4.65e-06	0.000239336	gene5818|K18050;gene5818|K18050;gene5818|K18050;gene5818|K18050;gene5818|K18050;gene7455|K04850;gene7966|K00922;gene7966|K00922;gene7966|K00922;gene7966|K00922;gene7966|K00922;gene7966|K00922;gene8994|K04344;gene9167|K04527;gene9167|K04527;gene9167|K04527;gene9167|K04527;gene14870|K04854;gene15974|K07203;gene15974|K07203;gene16261|K04852;gene19214|K05032;gene19215|K05004;gene20228|K02649;gene2022…	gene22402|K04851;gene16261|K04852;gene5818|K18050;gene7455|K04850	4	gene20228|K02649;gene8994|K04344;gene14870|K04854;gene7966|K00922;gene9167|K04527;gene15974|K07203;gene19215|K05004;gene19214|K05032;gene7455|K04850	9	http://www.kegg.jp/pathway/map04930+K18050+K18050+K18050+K18050+K18050+K04850+K00922+K00922+K00922+K00922+K00922+K00922+K04344+K04527+K04527+K04527+K04527+K04854+K07203+K07203+K04852+K05032+K05004+K02649+K02649+K02649+K02649+K02649+K02649+K04851+K04851+K04851+K04851+K04851+K04851+K04851+K04851+K04851+K04851+K04851+K04851+K04851+K04851+K04851+K04851	yes
Calcium signaling pathway	map04020	25	161	417	8208	5.84e-06	0.000239336	gene7455|K04850;gene8171|K08041;gene8171|K08041;gene8187|K04515;gene8994|K04344;gene11597|K04963;gene14870|K04854;gene15215|K05857;gene15596|K02677;gene16261|K04852;gene16436|K04857;gene16482|K05858;gene16482|K05858;gene16482|K05858;gene16482|K05858;gene16482|K05858;gene16894|K04137;gene19375|K04195;gene21252|K04266;gene21880|K03916;gene22065|K04361;gene22130|K05857;gene22269|K04958;gene22269|K04…	gene11597|K04963;gene22402|K04851;gene25746|K05209;gene22642|K05850;gene16261|K04852;gene24309|K05858;gene22269|K04958;gene22065|K04361;gene23806|K04604;gene8187|K04515;gene21252|K04266;gene25951|K05853;gene7455|K04850	13	gene16894|K04137;gene8994|K04344;gene16482|K05858;gene8171|K08041;gene14870|K04854;gene16436|K04857;gene22642|K05850;gene15596|K02677;gene19375|K04195;gene24309|K05858;gene22269|K04958;gene21880|K03916;gene26160|K16057;gene15215|K05857;gene22130|K05857;gene7455|K04850	16	http://www.kegg.jp/pathway/map04020+K04850+K08041+K08041+K04515+K04344+K04963+K04854+K05857+K02677+K04852+K04857+K05858+K05858+K05858+K05858+K05858+K04137+K04195+K04266+K03916+K04361+K05857+K04958+K04958+K04958+K04958+K04958+K04958+K04958+K04958+K04958+K04958+K04958+K04851+K04851+K04851+K04851+K04851+K04851+K04851+K04851+K04851+K04851+K04851+K04851+K04851+K04851+K04851+K04851+K05850+K04604+K05858…	yes
Non-small cell lung cancer	map05223	13	46	429	8323	5.21e-06	0.000239336	gene7966|K00922;gene7966|K00922;gene7966|K00922;gene7966|K00922;gene7966|K00922;gene7966|K00922;gene13720|K06618;gene13720|K06618;gene15596|K02677;gene17168|K17454;gene17313|K04411;gene17313|K04411;gene18209|K04456;gene18210|K04456;gene18210|K04456;gene18210|K04456;gene18210|K04456;gene18210|K04456;gene20228|K02649;gene20228|K02649;gene20228|K02649;gene20228|K02649;gene20228|K02649;gene20228|K026…	gene18210|K04456;gene17313|K04411;gene18209|K04456;gene22027|K04456;gene22352|K01522;gene17168|K17454;gene22065|K04361	7	gene20228|K02649;gene7966|K00922;gene18209|K04456;gene15596|K02677;gene22352|K01522;gene27133|K08528;gene27132|K08528;gene13720|K06618	8	http://www.kegg.jp/pathway/map05223+K00922+K00922+K00922+K00922+K00922+K00922+K06618+K06618+K02677+K17454+K04411+K04411+K04456+K04456+K04456+K04456+K04456+K04456+K02649+K02649+K02649+K02649+K02649+K02649+K04456+K04361+K01522+K01522+K01522+K01522+K01522+K01522+K08528+K08528+K08528	yes
Small cell lung cancer	map05222	18	90	424	8279	6.06e-06	0.000239336	gene3618|K04685;gene4963|K03173;gene7966|K00922;gene7966|K00922;gene7966|K00922;gene7966|K00922;gene7966|K00922;gene7966|K00922;gene12060|K04453;gene12060|K04453;gene13102|K05725;gene13720|K06618;gene13720|K06618;gene14117|K06237;gene14118|K06237;gene14417|K09848;gene17168|K17454;gene18209|K04456;gene18210|K04456;gene18210|K04456;gene18210|K04456;gene18210|K04456;gene18210|K04456;gene20228|K02649…	gene18210|K04456;gene14118|K06237;gene3618|K04685;gene12060|K04453;gene18209|K04456;gene13102|K05725;gene22027|K04456;gene22352|K01522;gene17168|K17454	9	gene20228|K02649;gene4963|K03173;gene7966|K00922;gene25226|K06240;gene18209|K04456;gene14417|K09848;gene22352|K01522;gene27133|K08528;gene27132|K08528;gene14117|K06237;gene13720|K06618	11	http://www.kegg.jp/pathway/map05222+K04685+K03173+K00922+K00922+K00922+K00922+K00922+K00922+K04453+K04453+K05725+K06618+K06618+K06237+K06237+K09848+K17454+K04456+K04456+K04456+K04456+K04456+K04456+K02649+K02649+K02649+K02649+K02649+K02649+K04456+K01522+K01522+K01522+K01522+K01522+K01522+K06240+K06240+K06240+K06240+K08528+K08528+K08528	yes
Glutamatergic synapse	map04724	18	92	424	8277	7.91e-06	0.000277624	gene7203|K05210;gene7455|K04850;gene8171|K08041;gene8171|K08041;gene8994|K04344;gene15596|K02677;gene16482|K05858;gene16482|K05858;gene16482|K05858;gene16482|K05858;gene16482|K05858;gene17743|K04534;gene17743|K04534;gene20407|K05614;gene22269|K04958;gene22269|K04958;gene22269|K04958;gene22269|K04958;gene22269|K04958;gene22269|K04958;gene22269|K04958;gene22269|K04958;gene22269|K04958;gene22269|K04…	gene22402|K04851;gene25746|K05209;gene17743|K04534;gene24505|K15009;gene22816|K04608;gene24309|K05858;gene22269|K04958;gene24441|K00910;gene23806|K04604;gene7455|K04850	10	gene8994|K04344;gene16482|K05858;gene8171|K08041;gene24505|K15009;gene15596|K02677;gene20407|K05614;gene24309|K05858;gene22269|K04958;gene25276|K15008;gene22492|K04630;gene7203|K05210;gene7455|K04850	12	http://www.kegg.jp/pathway/map04724+K05210+K04850+K08041+K08041+K04344+K02677+K05858+K05858+K05858+K05858+K05858+K04534+K04534+K05614+K04958+K04958+K04958+K04958+K04958+K04958+K04958+K04958+K04958+K04958+K04958+K04851+K04851+K04851+K04851+K04851+K04851+K04851+K04851+K04851+K04851+K04851+K04851+K04851+K04851+K04851+K04851+K04630+K04630+K04608+K04604+K05858+K00910+K15009+K15008+K15008+K05209	yes
Focal adhesion	map04510	24	162	418	8207	1.81e-05	0.000571034	gene5009|K05730;gene7416|K10151;gene7616|K06275;gene7966|K00922;gene7966|K00922;gene7966|K00922;gene7966|K00922;gene7966|K00922;gene7966|K00922;gene8668|K05097;gene11281|K04392;gene11802|K06271;gene11802|K06271;gene11802|K06271;gene11802|K06271;gene11802|K06271;gene11802|K06271;gene11802|K06271;gene11802|K06271;gene12464|.|K05703;gene12464|.|K05703;gene12464|.|K05703;gene12464|.|K05703;gene12464|…	gene11802|K06271;gene18210|K04456;gene14118|K06237;gene7616|K06275;gene22253|K12959;gene18209|K04456;gene16667|K06584;gene12464|K05703;gene13102|K05725;gene22027|K04456;gene22065|K04361;gene8668|K05097;gene17485|K05726	13	gene11802|K06271;gene20228|K02649;gene7616|K06275;gene5009|K05730;gene7966|K00922;gene25226|K06240;gene18209|K04456;gene11281|K04392;gene15596|K02677;gene21275|K04438;gene18414|K05732;gene14117|K06237;gene18927|K05450;gene7416|K10151	14	http://www.kegg.jp/pathway/map04510+K05730+K10151+K06275+K00922+K00922+K00922+K00922+K00922+K00922+K05097+K04392+K06271+K06271+K06271+K06271+K06271+K06271+K06271+K06271+.|K05703+.|K05703+.|K05703+.|K05703+.|K05703+K05725+K06237+K06237+K02677+K06584+K05726+K04456+K04456+K04456+K04456+K04456+K04456+K05732+K05450+K05450+K05450+K05450+K02649+K02649+K02649+K02649+K02649+K02649+K04438+K04456+K04361+K12…	yes
Retrograde endocannabinoid signaling	map04723	16	82	426	8287	2.59e-05	0.00074509	gene7455|K04850;gene7669|K04441;gene8171|K08041;gene8171|K08041;gene8994|K04344;gene12602|K05190;gene15596|K02677;gene16087|K05184;gene16436|K04857;gene16482|K05858;gene16482|K05858;gene16482|K05858;gene16482|K05858;gene16482|K05858;gene17743|K04534;gene17743|K04534;gene22269|K04958;gene22269|K04958;gene22269|K04958;gene22269|K04958;gene22269|K04958;gene22269|K04958;gene22269|K04958;gene22269|K04…	gene22402|K04851;gene17743|K04534;gene24309|K05858;gene22269|K04958;gene23806|K04604;gene16087|K05184;gene7455|K04850	7	gene8994|K04344;gene16482|K05858;gene12602|K05190;gene8171|K08041;gene16436|K04857;gene15596|K02677;gene24309|K05858;gene22269|K04958;gene7669|K04441;gene22492|K04630;gene22724|K01054;gene7455|K04850	12	http://www.kegg.jp/pathway/map04723+K04850+K04441+K08041+K08041+K04344+K05190+K02677+K05184+K04857+K05858+K05858+K05858+K05858+K05858+K04534+K04534+K04958+K04958+K04958+K04958+K04958+K04958+K04958+K04958+K04958+K04958+K04958+K04851+K04851+K04851+K04851+K04851+K04851+K04851+K04851+K04851+K04851+K04851+K04851+K04851+K04851+K04851+K04851+K04630+K04630+K01054+K01054+K01054+K01054+K04604+K05858	yes
Morphine addiction	map05032	14	73	428	8296	9.7e-05	0.00255559	gene3283|K04615;gene3283|K04615;gene8171|K08041;gene8171|K08041;gene8994|K04344;gene9116|K13293;gene11179|K18437;gene12602|K05190;gene12909|K18438;gene12909|K18438;gene12909|K18438;gene12909|K18438;gene12909|K18438;gene12909|K18438;gene12909|K18438;gene12909|K18438;gene12909|K18438;gene12909|K18438;gene15596|K02677;gene16087|K05184;gene17743|K04534;gene17743|K04534;gene21484|K18437;gene21484|K184…	gene17743|K04534;gene21484|K18437;gene24441|K00910;gene3283|K04615;gene24933|K08291;gene16087|K05184	6	gene8994|K04344;gene12602|K05190;gene8171|K08041;gene9116|K13293;gene11179|K18437;gene15596|K02677;gene12909|K18438;gene22492|K04630	8	http://www.kegg.jp/pathway/map05032+K04615+K04615+K08041+K08041+K04344+K13293+K18437+K05190+K18438+K18438+K18438+K18438+K18438+K18438+K18438+K18438+K18438+K18438+K02677+K05184+K04534+K04534+K18437+K18437+K18437+K04630+K04630+K00910+K08291+K08291	yes
Glioma	map05214	12	56	430	8313	0.00012272	0.00298304	gene7966|K00922;gene7966|K00922;gene7966|K00922;gene7966|K00922;gene7966|K00922;gene7966|K00922;gene8187|K04515;gene13720|K06618;gene13720|K06618;gene15596|K02677;gene15974|K07203;gene15974|K07203;gene17168|K17454;gene18209|K04456;gene18210|K04456;gene18210|K04456;gene18210|K04456;gene18210|K04456;gene18210|K04456;gene20228|K02649;gene20228|K02649;gene20228|K02649;gene20228|K02649;gene20228|K0264…	gene18210|K04456;gene18209|K04456;gene22027|K04456;gene17168|K17454;gene22065|K04361;gene8187|K04515	6	gene20228|K02649;gene7966|K00922;gene18209|K04456;gene15596|K02677;gene15974|K07203;gene22874|K06625;gene13720|K06618	7	http://www.kegg.jp/pathway/map05214+K00922+K00922+K00922+K00922+K00922+K00922+K04515+K06618+K06618+K02677+K07203+K07203+K17454+K04456+K04456+K04456+K04456+K04456+K04456+K02649+K02649+K02649+K02649+K02649+K02649+K04456+K04361+K06625+K06625+K06625+K06625	yes
Phosphatidylinositol signaling system	map04070	13	66	429	8303	0.000135709	0.00306316	gene7815|K00901;gene7815|K00901;gene7815|K00901;gene7815|K00901;gene7815|K00901;gene7815|K00901;gene7815|K00901;gene7815|K00901;gene7966|K00922;gene7966|K00922;gene7966|K00922;gene7966|K00922;gene7966|K00922;gene7966|K00922;gene8383|K00901;gene15215|K05857;gene15596|K02677;gene16482|K05858;gene16482|K05858;gene16482|K05858;gene16482|K05858;gene16482|K05858;gene16614|K00920;gene16614|K00920;gene20…	gene7815|K00901;gene24309|K05858;gene25042|K01106;gene22269|K04958;gene21833|K00913	5	gene20228|K02649;gene16482|K05858;gene7966|K00922;gene15596|K02677;gene24309|K05858;gene25042|K01106;gene22269|K04958;gene15215|K05857;gene8383|K00901;gene16614|K00920;gene22130|K05857;gene21833|K00913	12	http://www.kegg.jp/pathway/map04070+K00901+K00901+K00901+K00901+K00901+K00901+K00901+K00901+K00922+K00922+K00922+K00922+K00922+K00922+K00901+K05857+K02677+K05858+K05858+K05858+K05858+K05858+K00920+K00920+K02649+K02649+K02649+K02649+K02649+K02649+K00913+K05857+K04958+K04958+K04958+K04958+K04958+K04958+K04958+K04958+K04958+K04958+K04958+K05858+K01106	yes
Wnt signaling pathway	map04310	19	133	423	8236	0.000204698	0.00431231	gene4856|K00408;gene7416|K10151;gene7503|K08960;gene7503|K08960;gene7503|K08960;gene7503|K08960;gene7503|K08960;gene7503|K08960;gene7503|K08960;gene8187|K04515;gene9742|K02620;gene9742|K02620;gene9742|K02620;gene9742|K02620;gene9742|K02620;gene9742|K02620;gene11281|K04392;gene15592|K04385;gene15596|K02677;gene15996|K04493;gene15996|K04493;gene15996|K04493;gene15996|K04493;gene15996|K04493;gene159…	gene15996|K04493;gene9742|K02620;gene4856|K00408;gene24476|K03068;gene24309|K05858;gene22720|K04499;gene8187|K04515;gene24996|K04496	8	gene15996|K04493;gene16482|K05858;gene20142|K03362;gene17426|K17332;gene11281|K04392;gene15596|K02677;gene26127|K02842;gene24309|K05858;gene27199|K04508;gene15592|K04385;gene27083|K02166;gene7416|K10151;gene7503|K08960	13	http://www.kegg.jp/pathway/map04310+K00408+K10151+K08960+K08960+K08960+K08960+K08960+K08960+K08960+K04515+K02620+K02620+K02620+K02620+K02620+K02620+K04392+K04385+K02677+K04493+K04493+K04493+K04493+K04493+K04493+K04493+K04493+K05858+K05858+K05858+K05858+K05858+K17332+K03362+K03362+K03362+K03362+K03362+K03362+K03362+K04499+K05858+K03068+K04496+K02842+K02166+K04508+K04508+K04508+K04508+K04508+K04508…	yes
Fc gamma R-mediated phagocytosis	map04666	15	92	427	8277	0.000271164	0.0053555	gene5009|K05730;gene5304|K12488;gene5304|K12488;gene5304|K12488;gene5304|K12488;gene5304|K12488;gene5304|K12488;gene5304|K12488;gene5818|K18050;gene5818|K18050;gene5818|K18050;gene5818|K18050;gene5818|K18050;gene7966|K00922;gene7966|K00922;gene7966|K00922;gene7966|K00922;gene7966|K00922;gene7966|K00922;gene11281|K04392;gene15596|K02677;gene16419|K06478;gene16419|K06478;gene16419|K06478;gene16419|…	gene18210|K04456;gene5304|K12488;gene18209|K04456;gene5818|K18050;gene22027|K04456;gene20121|K12367	6	gene20228|K02649;gene5009|K05730;gene7966|K00922;gene18209|K04456;gene11281|K04392;gene15596|K02677;gene21275|K04438;gene25944|K07362;gene20484|K12559;gene16419|K06478;gene20121|K12367	11	http://www.kegg.jp/pathway/map04666+K05730+K12488+K12488+K12488+K12488+K12488+K12488+K12488+K18050+K18050+K18050+K18050+K18050+K00922+K00922+K00922+K00922+K00922+K00922+K04392+K02677+K06478+K06478+K06478+K06478+K04456+K04456+K04456+K04456+K04456+K04456+K12367+K02649+K02649+K02649+K02649+K02649+K02649+K12559+K04438+K04456+K07362+K07362+K07362+K07362+K07362+K07362	yes
ErbB signaling pathway	map04012	13	72	429	8297	0.000288783	0.00536796	gene5092|K06619;gene7966|K00922;gene7966|K00922;gene7966|K00922;gene7966|K00922;gene7966|K00922;gene7966|K00922;gene8187|K04515;gene13102|K05725;gene15596|K02677;gene15974|K07203;gene15974|K07203;gene18209|K04456;gene18210|K04456;gene18210|K04456;gene18210|K04456;gene18210|K04456;gene18210|K04456;gene20228|K02649;gene20228|K02649;gene20228|K02649;gene20228|K02649;gene20228|K02649;gene20228|K02649…	gene18210|K04456;gene18209|K04456;gene13102|K05725;gene5092|K06619;gene22027|K04456;gene22065|K04361;gene8187|K04515	7	gene20228|K02649;gene7966|K00922;gene18209|K04456;gene15596|K02677;gene15974|K07203;gene22874|K06625;gene21275|K04438	7	http://www.kegg.jp/pathway/map04012+K06619+K00922+K00922+K00922+K00922+K00922+K00922+K04515+K05725+K02677+K07203+K07203+K04456+K04456+K04456+K04456+K04456+K04456+K02649+K02649+K02649+K02649+K02649+K02649+K04438+K04456+K04361+K06625+K06625+K06625+K06625	yes
Dopaminergic synapse	map04728	17	115	425	8254	0.000306411	0.00537922	gene7203|K05210;gene7455|K04850;gene7669|K04441;gene8187|K04515;gene8994|K04344;gene15596|K02677;gene16482|K05858;gene16482|K05858;gene16482|K05858;gene16482|K05858;gene16482|K05858;gene17743|K04534;gene17743|K04534;gene18209|K04456;gene18210|K04456;gene18210|K04456;gene18210|K04456;gene18210|K04456;gene18210|K04456;gene19066|K04145;gene22027|K04456;gene22269|K04958;gene22269|K04958;gene22269|K04…	gene22402|K04851;gene18210|K04456;gene25746|K05209;gene17743|K04534;gene18209|K04456;gene24309|K05858;gene22269|K04958;gene22027|K04456;gene8187|K04515;gene7455|K04850	10	gene8994|K04344;gene16482|K05858;gene19066|K04145;gene18209|K04456;gene15596|K02677;gene24309|K05858;gene22269|K04958;gene7669|K04441;gene22492|K04630;gene7203|K05210;gene7455|K04850	11	http://www.kegg.jp/pathway/map04728+K05210+K04850+K04441+K04515+K04344+K02677+K05858+K05858+K05858+K05858+K05858+K04534+K04534+K04456+K04456+K04456+K04456+K04456+K04456+K04145+K04456+K04958+K04958+K04958+K04958+K04958+K04958+K04958+K04958+K04958+K04958+K04958+K04851+K04851+K04851+K04851+K04851+K04851+K04851+K04851+K04851+K04851+K04851+K04851+K04851+K04851+K04851+K04851+K04630+K04630+K05858+K05209	yes
VEGF signaling pathway	map04370	10	47	432	8322	0.000470347	0.00765342	gene7669|K04441;gene7966|K00922;gene7966|K00922;gene7966|K00922;gene7966|K00922;gene7966|K00922;gene7966|K00922;gene11281|K04392;gene13102|K05725;gene15596|K02677;gene17426|K17332;gene18209|K04456;gene18210|K04456;gene18210|K04456;gene18210|K04456;gene18210|K04456;gene18210|K04456;gene20228|K02649;gene20228|K02649;gene20228|K02649;gene20228|K02649;gene20228|K02649;gene20228|K02649;gene22027|K04456	gene18210|K04456;gene18209|K04456;gene13102|K05725;gene22027|K04456	4	gene20228|K02649;gene17426|K17332;gene7966|K00922;gene18209|K04456;gene11281|K04392;gene15596|K02677;gene7669|K04441	7	http://www.kegg.jp/pathway/map04370+K04441+K00922+K00922+K00922+K00922+K00922+K00922+K04392+K05725+K02677+K17332+K04456+K04456+K04456+K04456+K04456+K04456+K02649+K02649+K02649+K02649+K02649+K02649+K04456	yes
Estrogen signaling pathway	map04915	14	87	428	8282	0.000484394	0.00765342	gene3283|K04615;gene3283|K04615;gene7966|K00922;gene7966|K00922;gene7966|K00922;gene7966|K00922;gene7966|K00922;gene7966|K00922;gene8171|K08041;gene8171|K08041;gene12822|K08550;gene16482|K05858;gene16482|K05858;gene16482|K05858;gene16482|K05858;gene16482|K05858;gene17743|K04534;gene17743|K04534;gene18209|K04456;gene18210|K04456;gene18210|K04456;gene18210|K04456;gene18210|K04456;gene18210|K04456;g…	gene18210|K04456;gene17743|K04534;gene18209|K04456;gene24309|K05858;gene22269|K04958;gene22027|K04456;gene3283|K04615;gene22065|K04361	8	gene20228|K02649;gene16482|K05858;gene12822|K08550;gene8171|K08041;gene7966|K00922;gene18209|K04456;gene24309|K05858;gene22269|K04958;gene22492|K04630	9	http://www.kegg.jp/pathway/map04915+K04615+K04615+K00922+K00922+K00922+K00922+K00922+K00922+K08041+K08041+K08550+K05858+K05858+K05858+K05858+K05858+K04534+K04534+K04456+K04456+K04456+K04456+K04456+K04456+K02649+K02649+K02649+K02649+K02649+K02649+K04456+K04361+K04958+K04958+K04958+K04958+K04958+K04958+K04958+K04958+K04958+K04958+K04958+K04630+K04630+K05858	yes
MAPK signaling pathway	map04010	26	233	416	8136	0.000553946	0.00833556	gene4963|K03173;gene6046|K04407;gene6046|K04407;gene6046|K04407;gene6046|K04407;gene6046|K04407;gene6046|K04407;gene6046|K04407;gene6046|K04407;gene6046|K04407;gene6046|K04407;gene6046|K04407;gene6046|K04407;gene6046|K04407;gene6046|K04407;gene6046|K04407;gene6046|K04407;gene6046|K04407;gene6046|K04407;gene6046|K04407;gene6046|K04407;gene6046|K04407;gene6046|K04407;gene6046|K04407;gene6046|K04407…	gene7401|K04356;gene22402|K04851;gene18210|K04456;gene17313|K04411;gene12060|K04453;gene22396|K04860;gene18209|K04456;gene16261|K04852;gene22027|K04456;gene22065|K04361;gene7455|K04850	11	gene8994|K04344;gene4963|K03173;gene12290|K04445;gene14870|K04854;gene16436|K04857;gene22396|K04860;gene18209|K04456;gene15238|K04380;gene11281|K04392;gene15596|K02677;gene26336|K04346;gene6046|K04407;gene7669|K04441;gene19828|K04434;gene21275|K04438;gene15599|K04869;gene15600|K04866;gene7455|K04850	18	http://www.kegg.jp/pathway/map04010+K03173+K04407+K04407+K04407+K04407+K04407+K04407+K04407+K04407+K04407+K04407+K04407+K04407+K04407+K04407+K04407+K04407+K04407+K04407+K04407+K04407+K04407+K04407+K04407+K04407+K04407+K04407+K04407+K04407+K04407+K04407+K04356+K04850+K04441+K04344+K04392+K04453+K04453+K04445+K04445+K04445+K04445+K04445+K04445+K04445+K04445+K04445+K04854+K04380+K02677+K04869+K04866…	yes
Chagas disease (American trypanosomiasis)	map05142	15	102	427	8267	0.000717334	0.0103035	gene7669|K04441;gene7966|K00922;gene7966|K00922;gene7966|K00922;gene7966|K00922;gene7966|K00922;gene7966|K00922;gene8171|K08041;gene8171|K08041;gene9228|K03990;gene9277|K05842;gene16482|K05858;gene16482|K05858;gene16482|K05858;gene16482|K05858;gene16482|K05858;gene17743|K04534;gene17743|K04534;gene18209|K04456;gene18210|K04456;gene18210|K04456;gene18210|K04456;gene18210|K04456;gene18210|K04456;ge…	gene18210|K04456;gene26189|K03982;gene17743|K04534;gene18209|K04456;gene24309|K05858;gene22027|K04456	6	gene20228|K02649;gene16482|K05858;gene8171|K08041;gene9228|K03990;gene7966|K00922;gene18209|K04456;gene24309|K05858;gene9277|K05842;gene7669|K04441;gene21880|K03916;gene22492|K04630	11	http://www.kegg.jp/pathway/map05142+K04441+K00922+K00922+K00922+K00922+K00922+K00922+K08041+K08041+K03990+K05842+K05858+K05858+K05858+K05858+K05858+K04534+K04534+K04456+K04456+K04456+K04456+K04456+K04456+K02649+K02649+K02649+K02649+K02649+K02649+K03916+K04456+K04630+K04630+K05858+K03982+K03982	yes
Inositol phosphate metabolism	map00562	10	52	432	8317	0.000935947	0.0128591	gene7966|K00922;gene7966|K00922;gene7966|K00922;gene7966|K00922;gene7966|K00922;gene7966|K00922;gene8769|K01858;gene15215|K05857;gene16078|K19006;gene16482|K05858;gene16482|K05858;gene16482|K05858;gene16482|K05858;gene16482|K05858;gene16614|K00920;gene16614|K00920;gene21833|K00913;gene22130|K05857;gene24309|K05858;gene25042|K01106	gene24309|K05858;gene25042|K01106;gene21833|K00913	3	gene16482|K05858;gene7966|K00922;gene8769|K01858;gene16078|K19006;gene24309|K05858;gene25042|K01106;gene15215|K05857;gene16614|K00920;gene22130|K05857;gene21833|K00913	10	http://www.kegg.jp/pathway/map00562+K00922+K00922+K00922+K00922+K00922+K00922+K01858+K05857+K19006+K05858+K05858+K05858+K05858+K05858+K00920+K00920+K00913+K05857+K05858+K01106	yes
GABAergic synapse	map04727	12	73	430	8296	0.00102428	0.0134864	gene3283|K04615;gene3283|K04615;gene7455|K04850;gene8171|K08041;gene8171|K08041;gene8994|K04344;gene12602|K05190;gene15596|K02677;gene16087|K05184;gene16436|K04857;gene16638|K01580;gene17743|K04534;gene17743|K04534;gene22402|K04851;gene22402|K04851;gene22402|K04851;gene22402|K04851;gene22402|K04851;gene22402|K04851;gene22402|K04851;gene22402|K04851;gene22402|K04851;gene22402|K04851;gene22402|K048…	gene22402|K04851;gene17743|K04534;gene3283|K04615;gene16087|K05184;gene7455|K04850	5	gene8994|K04344;gene12602|K05190;gene8171|K08041;gene16436|K04857;gene16638|K01580;gene15596|K02677;gene22492|K04630;gene7455|K04850	8	http://www.kegg.jp/pathway/map04727+K04615+K04615+K04850+K08041+K08041+K04344+K05190+K02677+K05184+K04857+K01580+K04534+K04534+K04851+K04851+K04851+K04851+K04851+K04851+K04851+K04851+K04851+K04851+K04851+K04851+K04851+K04851+K04851+K04851+K04630+K04630	yes
Prostate cancer	map05215	12	76	430	8293	0.00139583	0.0176432	gene7966|K00922;gene7966|K00922;gene7966|K00922;gene7966|K00922;gene7966|K00922;gene7966|K00922;gene9742|K02620;gene9742|K02620;gene9742|K02620;gene9742|K02620;gene9742|K02620;gene9742|K02620;gene13720|K06618;gene13720|K06618;gene15974|K07203;gene15974|K07203;gene17168|K17454;gene18209|K04456;gene18210|K04456;gene18210|K04456;gene18210|K04456;gene18210|K04456;gene18210|K04456;gene18927|K05450;gen…	gene18210|K04456;gene9742|K02620;gene18209|K04456;gene22027|K04456;gene17168|K17454;gene22065|K04361	6	gene20228|K02649;gene7966|K00922;gene18209|K04456;gene15974|K07203;gene22874|K06625;gene13720|K06618;gene18927|K05450	7	http://www.kegg.jp/pathway/map05215+K00922+K00922+K00922+K00922+K00922+K00922+K02620+K02620+K02620+K02620+K02620+K02620+K06618+K06618+K07203+K07203+K17454+K04456+K04456+K04456+K04456+K04456+K04456+K05450+K05450+K05450+K05450+K02649+K02649+K02649+K02649+K02649+K02649+K04456+K04361+K06625+K06625+K06625+K06625	yes
Fc epsilon RI signaling pathway	map04664	10	57	432	8312	0.00172624	0.0180981	gene5009|K05730;gene7669|K04441;gene7966|K00922;gene7966|K00922;gene7966|K00922;gene7966|K00922;gene7966|K00922;gene7966|K00922;gene11281|K04392;gene12464|.|K05703;gene12464|.|K05703;gene12464|.|K05703;gene12464|.|K05703;gene12464|.|K05703;gene18209|K04456;gene18210|K04456;gene18210|K04456;gene18210|K04456;gene18210|K04456;gene18210|K04456;gene20228|K02649;gene20228|K02649;gene20228|K02649;gene20…	gene18210|K04456;gene18209|K04456;gene12464|K05703;gene22027|K04456	4	gene20228|K02649;gene5009|K05730;gene7966|K00922;gene18209|K04456;gene11281|K04392;gene7669|K04441;gene25944|K07362	7	http://www.kegg.jp/pathway/map04664+K05730+K04441+K00922+K00922+K00922+K00922+K00922+K00922+K04392+.|K05703+.|K05703+.|K05703+.|K05703+.|K05703+K04456+K04456+K04456+K04456+K04456+K04456+K02649+K02649+K02649+K02649+K02649+K02649+K04456+K07362+K07362+K07362+K07362+K07362+K07362	yes
T cell receptor signaling pathway	map04660	13	90	429	8279	0.00184333	0.0180981	gene2|K06744;gene5009|K05730;gene7357|K05697;gene7357|K05697;gene7669|K04441;gene7966|K00922;gene7966|K00922;gene7966|K00922;gene7966|K00922;gene7966|K00922;gene7966|K00922;gene12464|.|K05703;gene12464|.|K05703;gene12464|.|K05703;gene12464|.|K05703;gene12464|.|K05703;gene16419|K06478;gene16419|K06478;gene16419|K06478;gene16419|K06478;gene17426|K17332;gene18209|K04456;gene18210|K04456;gene18210|K0…	gene18210|K04456;gene18209|K04456;gene12464|K05703;gene22027|K04456;gene7357|K05697	5	gene20228|K02649;gene5009|K05730;gene2|K06744;gene17426|K17332;gene7966|K00922;gene18209|K04456;gene7669|K04441;gene25944|K07362;gene16419|K06478	9	http://www.kegg.jp/pathway/map04660+K06744+K05730+K05697+K05697+K04441+K00922+K00922+K00922+K00922+K00922+K00922+.|K05703+.|K05703+.|K05703+.|K05703+.|K05703+K06478+K06478+K06478+K06478+K17332+K04456+K04456+K04456+K04456+K04456+K04456+K02649+K02649+K02649+K02649+K02649+K02649+K04456+K07362+K07362+K07362+K07362+K07362+K07362	yes
Gap junction	map04540	12	79	430	8290	0.0018723	0.0180981	gene4513|K07374;gene8171|K08041;gene8171|K08041;gene15596|K02677;gene16482|K05858;gene16482|K05858;gene16482|K05858;gene16482|K05858;gene16482|K05858;gene18927|K05450;gene18927|K05450;gene18927|K05450;gene18927|K05450;gene19066|K04145;gene20805|K12318;gene20805|K12318;gene20805|K12318;gene20805|K12318;gene20805|K12318;gene20805|K12318;gene20805|K12318;gene22065|K04361;gene22269|K04958;gene22269|K…	gene24309|K05858;gene22269|K04958;gene22065|K04361;gene23806|K04604	4	gene16482|K05858;gene8171|K08041;gene20805|K12318;gene19066|K04145;gene4513|K07374;gene15596|K02677;gene24309|K05858;gene22269|K04958;gene22492|K04630;gene18927|K05450	10	http://www.kegg.jp/pathway/map04540+K07374+K08041+K08041+K02677+K05858+K05858+K05858+K05858+K05858+K05450+K05450+K05450+K05450+K04145+K12318+K12318+K12318+K12318+K12318+K12318+K12318+K04361+K04958+K04958+K04958+K04958+K04958+K04958+K04958+K04958+K04958+K04958+K04958+K04630+K04630+K04604+K05858	yes
Long-term potentiation	map04720	10	58	432	8311	0.00193548	0.0180981	gene7203|K05210;gene7455|K04850;gene8171|K08041;gene8171|K08041;gene8187|K04515;gene15596|K02677;gene16482|K05858;gene16482|K05858;gene16482|K05858;gene16482|K05858;gene16482|K05858;gene22269|K04958;gene22269|K04958;gene22269|K04958;gene22269|K04958;gene22269|K04958;gene22269|K04958;gene22269|K04958;gene22269|K04958;gene22269|K04958;gene22269|K04958;gene22269|K04958;gene23806|K04604;gene24309|K05…	gene25746|K05209;gene24309|K05858;gene22269|K04958;gene23806|K04604;gene8187|K04515;gene7455|K04850	6	gene16482|K05858;gene8171|K08041;gene15596|K02677;gene24309|K05858;gene22269|K04958;gene7203|K05210;gene7455|K04850	7	http://www.kegg.jp/pathway/map04720+K05210+K04850+K08041+K08041+K04515+K02677+K05858+K05858+K05858+K05858+K05858+K04958+K04958+K04958+K04958+K04958+K04958+K04958+K04958+K04958+K04958+K04958+K04604+K05858+K05209	yes
Long-term depression	map04730	9	48	433	8321	0.00194726	0.0180981	gene8994|K04344;gene15596|K02677;gene16482|K05858;gene16482|K05858;gene16482|K05858;gene16482|K05858;gene16482|K05858;gene17743|K04534;gene17743|K04534;gene20805|K12318;gene20805|K12318;gene20805|K12318;gene20805|K12318;gene20805|K12318;gene20805|K12318;gene20805|K12318;gene22269|K04958;gene22269|K04958;gene22269|K04958;gene22269|K04958;gene22269|K04958;gene22269|K04958;gene22269|K04958;gene22269…	gene17743|K04534;gene24309|K05858;gene22269|K04958	3	gene8994|K04344;gene16482|K05858;gene20805|K12318;gene15596|K02677;gene26336|K04346;gene24309|K05858;gene22269|K04958;gene22492|K04630	8	http://www.kegg.jp/pathway/map04730+K04344+K02677+K05858+K05858+K05858+K05858+K05858+K04534+K04534+K12318+K12318+K12318+K12318+K12318+K12318+K12318+K04958+K04958+K04958+K04958+K04958+K04958+K04958+K04958+K04958+K04958+K04958+K04630+K04630+K05858+K04346	yes
Osteoclast differentiation	map04380	15	111	427	8258	0.0015476	0.0180981	gene4963|K03173;gene7669|K04441;gene7966|K00922;gene7966|K00922;gene7966|K00922;gene7966|K00922;gene7966|K00922;gene7966|K00922;gene9993|K05090;gene11281|K04392;gene12464|.|K05703;gene12464|.|K05703;gene12464|.|K05703;gene12464|.|K05703;gene12464|.|K05703;gene16951|K06551;gene16951|K06551;gene16951|K06551;gene17426|K17332;gene18209|K04456;gene18210|K04456;gene18210|K04456;gene18210|K04456;gene182…	gene16951|K06551;gene18210|K04456;gene18209|K04456;gene12464|K05703;gene22027|K04456;gene9993|K05090	6	gene20228|K02649;gene4963|K03173;gene17426|K17332;gene7966|K00922;gene18209|K04456;gene19856|K09438;gene11281|K04392;gene7669|K04441;gene22675|K08530;gene25460|K05147	10	http://www.kegg.jp/pathway/map04380+K03173+K04441+K00922+K00922+K00922+K00922+K00922+K00922+K05090+K04392+.|K05703+.|K05703+.|K05703+.|K05703+.|K05703+K06551+K06551+K06551+K17332+K04456+K04456+K04456+K04456+K04456+K04456+K09438+K02649+K02649+K02649+K02649+K02649+K02649+K04456+K08530+K08530+K08530+K08530+K08530+K08530+K08530+K08530+K08530+K08530+K08530+K08530+K08530+K08530+K08530+K05147	yes
Pancreatic cancer	map05212	11	68	431	8301	0.00184096	0.0180981	gene4243|K07835;gene4243|K07835;gene4243|K07835;gene4243|K07835;gene4243|K07835;gene4243|K07835;gene4243|K07835;gene4243|K07835;gene4243|K07835;gene5061|K08732;gene7966|K00922;gene7966|K00922;gene7966|K00922;gene7966|K00922;gene7966|K00922;gene7966|K00922;gene11281|K04392;gene13720|K06618;gene13720|K06618;gene17168|K17454;gene18209|K04456;gene18210|K04456;gene18210|K04456;gene18210|K04456;gene182…	gene18210|K04456;gene18209|K04456;gene5061|K08732;gene22027|K04456;gene17168|K17454;gene22065|K04361	6	gene20228|K02649;gene7966|K00922;gene18209|K04456;gene11281|K04392;gene4243|K07835;gene13720|K06618	6	http://www.kegg.jp/pathway/map05212+K07835+K07835+K07835+K07835+K07835+K07835+K07835+K07835+K07835+K08732+K00922+K00922+K00922+K00922+K00922+K00922+K04392+K06618+K06618+K17454+K04456+K04456+K04456+K04456+K04456+K04456+K02649+K02649+K02649+K02649+K02649+K02649+K04456+K04361	yes
Endometrial cancer	map05213	9	47	433	8322	0.00171406	0.0180981	gene7966|K00922;gene7966|K00922;gene7966|K00922;gene7966|K00922;gene7966|K00922;gene7966|K00922;gene9742|K02620;gene9742|K02620;gene9742|K02620;gene9742|K02620;gene9742|K02620;gene9742|K02620;gene15592|K04385;gene18209|K04456;gene18210|K04456;gene18210|K04456;gene18210|K04456;gene18210|K04456;gene18210|K04456;gene20228|K02649;gene20228|K02649;gene20228|K02649;gene20228|K02649;gene20228|K02649;gen…	gene18210|K04456;gene22117|K08734;gene9742|K02620;gene18209|K04456;gene22027|K04456;gene22065|K04361	6	gene20228|K02649;gene7966|K00922;gene18209|K04456;gene15592|K04385	4	http://www.kegg.jp/pathway/map05213+K00922+K00922+K00922+K00922+K00922+K00922+K02620+K02620+K02620+K02620+K02620+K02620+K04385+K04456+K04456+K04456+K04456+K04456+K04456+K02649+K02649+K02649+K02649+K02649+K02649+K04456+K04361+K08734+K08734	yes
Mucin type O-Glycan biosynthesis	map00512	7	28	435	8341	0.0015076	0.0180981	gene2439|K09653;gene5499|K00710;gene5499|K00710;gene13123|K00780;gene13123|K00780;gene13123|K00780;gene13123|K00780;gene13123|K00780;gene13123|K00780;gene13123|K00780;gene15448|K03479;gene17462|K03368;gene17462|K03368;gene17462|K03368;gene17462|K03368;gene19265|K00710;gene20827|K00710	gene20827|K00710;gene5499|K00710;gene15448|K03479;gene2439|K09653	4	gene13123|K00780;gene17462|K03368;gene19265|K00710	3	http://www.kegg.jp/pathway/map00512+K09653+K00710+K00710+K00780+K00780+K00780+K00780+K00780+K00780+K00780+K03479+K03368+K03368+K03368+K03368+K00710+K00710	yes
Chemokine signaling pathway	map04062	19	164	423	8205	0.00203613	0.0183834	gene5009|K05730;gene7966|K00922;gene7966|K00922;gene7966|K00922;gene7966|K00922;gene7966|K00922;gene7966|K00922;gene8171|K08041;gene8171|K08041;gene11281|K04392;gene12920|K04181;gene12920|K04181;gene12920|K04181;gene13102|K05725;gene16482|K05858;gene16482|K05858;gene16482|K05858;gene16482|K05858;gene16482|K05858;gene17485|K05726;gene17761|K05514;gene18209|K04456;gene18210|K04456;gene18210|K04456;…	gene18210|K04456;gene18209|K04456;gene24309|K05858;gene13102|K05725;gene22027|K04456;gene24441|K00910;gene24933|K08291;gene20121|K12367;gene12920|K04181;gene17485|K05726	10	gene20228|K02649;gene16482|K05858;gene8171|K08041;gene5009|K05730;gene17761|K05514;gene7966|K00922;gene18209|K04456;gene11281|K04392;gene24309|K05858;gene22492|K04630;gene21275|K04438;gene20121|K12367	12	http://www.kegg.jp/pathway/map04062+K05730+K00922+K00922+K00922+K00922+K00922+K00922+K08041+K08041+K04392+K04181+K04181+K04181+K05725+K05858+K05858+K05858+K05858+K05858+K05726+K05514+K04456+K04456+K04456+K04456+K04456+K04456+K12367+K02649+K02649+K02649+K02649+K02649+K02649+K04438+K04456+K04630+K04630+K05858+K00910+K08291+K08291	yes
Phototransduction - fly	map04745	6	22	436	8347	0.00225888	0.019828	gene8187|K04515;gene15596|K02677;gene16482|K05858;gene16482|K05858;gene16482|K05858;gene16482|K05858;gene16482|K05858;gene22269|K04958;gene22269|K04958;gene22269|K04958;gene22269|K04958;gene22269|K04958;gene22269|K04958;gene22269|K04958;gene22269|K04958;gene22269|K04958;gene22269|K04958;gene22269|K04958;gene24309|K05858;gene24441|K00910	gene24309|K05858;gene22269|K04958;gene24441|K00910;gene8187|K04515	4	gene16482|K05858;gene15596|K02677;gene24309|K05858;gene22269|K04958	4	http://www.kegg.jp/pathway/map04745+K04515+K02677+K05858+K05858+K05858+K05858+K05858+K04958+K04958+K04958+K04958+K04958+K04958+K04958+K04958+K04958+K04958+K04958+K05858+K00910	yes
Leukocyte transendothelial migration	map04670	14	106	428	8263	0.00265511	0.0211767	gene5009|K05730;gene7669|K04441;gene7966|K00922;gene7966|K00922;gene7966|K00922;gene7966|K00922;gene7966|K00922;gene7966|K00922;gene11281|K04392;gene12846|K06087;gene13102|K05725;gene14912|K08007;gene15596|K02677;gene17485|K05726;gene18414|K05732;gene20228|K02649;gene20228|K02649;gene20228|K02649;gene20228|K02649;gene20228|K02649;gene20228|K02649;gene22492|K04630;gene22492|K04630;gene25626|K06087…	gene25626|K06087;gene13102|K05725;gene17485|K05726	3	gene20228|K02649;gene12846|K06087;gene5009|K05730;gene7966|K00922;gene11281|K04392;gene15596|K02677;gene27166|K06520;gene7669|K04441;gene22492|K04630;gene18414|K05732;gene14912|K08007	11	http://www.kegg.jp/pathway/map04670+K05730+K04441+K00922+K00922+K00922+K00922+K00922+K00922+K04392+K06087+K05725+K08007+K02677+K05726+K05732+K02649+K02649+K02649+K02649+K02649+K02649+K04630+K04630+K06087+K06520	yes
Vascular smooth muscle contraction	map04270	14	106	428	8263	0.00265511	0.0211767	gene5818|K18050;gene5818|K18050;gene5818|K18050;gene5818|K18050;gene5818|K18050;gene7455|K04850;gene8171|K08041;gene8171|K08041;gene15596|K02677;gene16436|K04857;gene16482|K05858;gene16482|K05858;gene16482|K05858;gene16482|K05858;gene16482|K05858;gene16894|K04137;gene20131|K04937;gene20131|K04937;gene20805|K12318;gene20805|K12318;gene20805|K12318;gene20805|K12318;gene20805|K12318;gene20805|K12318…	gene22402|K04851;gene24309|K05858;gene5818|K18050;gene22269|K04958;gene21252|K04266;gene7455|K04850	6	gene16894|K04137;gene16482|K05858;gene8171|K08041;gene20805|K12318;gene16436|K04857;gene15596|K02677;gene26336|K04346;gene24309|K05858;gene20131|K04937;gene22269|K04958;gene7455|K04850	11	http://www.kegg.jp/pathway/map04270+K18050+K18050+K18050+K18050+K18050+K04850+K08041+K08041+K02677+K04857+K05858+K05858+K05858+K05858+K05858+K04137+K04937+K04937+K12318+K12318+K12318+K12318+K12318+K12318+K12318+K04266+K04958+K04958+K04958+K04958+K04958+K04958+K04958+K04958+K04958+K04958+K04958+K04851+K04851+K04851+K04851+K04851+K04851+K04851+K04851+K04851+K04851+K04851+K04851+K04851+K04851+K04851…	yes
Insulin secretion	map04911	11	71	431	8298	0.00249288	0.0211767	gene7455|K04850;gene8171|K08041;gene8171|K08041;gene8187|K04515;gene15596|K02677;gene16436|K04857;gene16482|K05858;gene16482|K05858;gene16482|K05858;gene16482|K05858;gene16482|K05858;gene19214|K05032;gene19215|K05004;gene20131|K04937;gene20131|K04937;gene22402|K04851;gene22402|K04851;gene22402|K04851;gene22402|K04851;gene22402|K04851;gene22402|K04851;gene22402|K04851;gene22402|K04851;gene22402|K0…	gene22402|K04851;gene24309|K05858;gene8187|K04515;gene7455|K04850	4	gene16482|K05858;gene8171|K08041;gene16436|K04857;gene15596|K02677;gene24309|K05858;gene20131|K04937;gene19215|K05004;gene19214|K05032;gene7455|K04850	9	http://www.kegg.jp/pathway/map04911+K04850+K08041+K08041+K04515+K02677+K04857+K05858+K05858+K05858+K05858+K05858+K05032+K05004+K04937+K04937+K04851+K04851+K04851+K04851+K04851+K04851+K04851+K04851+K04851+K04851+K04851+K04851+K04851+K04851+K04851+K04851+K05858	yes
Chronic myeloid leukemia	map05220	11	72	431	8297	0.00274761	0.0211767	gene5092|K06619;gene7966|K00922;gene7966|K00922;gene7966|K00922;gene7966|K00922;gene7966|K00922;gene7966|K00922;gene13720|K06618;gene13720|K06618;gene17168|K17454;gene18209|K04456;gene18210|K04456;gene18210|K04456;gene18210|K04456;gene18210|K04456;gene18210|K04456;gene20228|K02649;gene20228|K02649;gene20228|K02649;gene20228|K02649;gene20228|K02649;gene20228|K02649;gene21275|K04438;gene22027|K0445…	gene18210|K04456;gene18209|K04456;gene5092|K06619;gene22027|K04456;gene17168|K17454;gene24996|K04496	6	gene20228|K02649;gene7966|K00922;gene18209|K04456;gene22874|K06625;gene21275|K04438;gene13720|K06618	6	http://www.kegg.jp/pathway/map05220+K06619+K00922+K00922+K00922+K00922+K00922+K00922+K06618+K06618+K17454+K04456+K04456+K04456+K04456+K04456+K04456+K02649+K02649+K02649+K02649+K02649+K02649+K04438+K04456+K06625+K06625+K06625+K06625+K04496	yes
Complement and coagulation cascades	map04610	10	61	432	8308	0.00268869	0.0211767	gene2844|K03994;gene7351|K01330;gene7351|K01330;gene9228|K03990;gene12893|K01315;gene12893|K01315;gene14140|K01314;gene15695|K04002;gene18421|K04010;gene19843|K01313;gene21880|K03916;gene26189|K03982;gene26189|K03982	gene26189|K03982;gene15695|K04002	2	gene18421|K04010;gene14140|K01314;gene9228|K03990;gene19843|K01313;gene12893|K01315;gene2844|K03994;gene21880|K03916;gene7351|K01330	8	http://www.kegg.jp/pathway/map04610+K03994+K01330+K01330+K03990+K01315+K01315+K01314+K04002+K04010+K01313+K03916+K03982+K03982	yes
Gastric acid secretion	map04971	10	62	432	8307	0.00298627	0.0224681	gene8171|K08041;gene8171|K08041;gene8187|K04515;gene14912|K08007;gene15596|K02677;gene16482|K05858;gene16482|K05858;gene16482|K05858;gene16482|K05858;gene16482|K05858;gene19375|K04195;gene22269|K04958;gene22269|K04958;gene22269|K04958;gene22269|K04958;gene22269|K04958;gene22269|K04958;gene22269|K04958;gene22269|K04958;gene22269|K04958;gene22269|K04958;gene22269|K04958;gene22492|K04630;gene22492|K…	gene24518|K04926;gene24309|K05858;gene22269|K04958;gene8187|K04515	4	gene16482|K05858;gene8171|K08041;gene15596|K02677;gene19375|K04195;gene24309|K05858;gene22269|K04958;gene22492|K04630;gene14912|K08007	8	http://www.kegg.jp/pathway/map04971+K08041+K08041+K04515+K08007+K02677+K05858+K05858+K05858+K05858+K05858+K04195+K04958+K04958+K04958+K04958+K04958+K04958+K04958+K04958+K04958+K04958+K04958+K04630+K04630+K05858+K04926	yes
Arrhythmogenic right ventricular cardiomyopathy (ARVC)	map05412	9	52	433	8317	0.00314494	0.0231117	gene7455|K04850;gene9742|K02620;gene9742|K02620;gene9742|K02620;gene9742|K02620;gene9742|K02620;gene9742|K02620;gene15599|K04869;gene15600|K04866;gene16436|K04857;gene16667|K06584;gene22396|K04860;gene22396|K04860;gene22396|K04860;gene22396|K04860;gene22396|K04860;gene22396|K04860;gene22402|K04851;gene22402|K04851;gene22402|K04851;gene22402|K04851;gene22402|K04851;gene22402|K04851;gene22402|K0485…	gene22402|K04851;gene22396|K04860;gene9742|K02620;gene16667|K06584;gene7455|K04850	5	gene16436|K04857;gene22396|K04860;gene15599|K04869;gene23705|K10381;gene15600|K04866;gene7455|K04850	6	http://www.kegg.jp/pathway/map05412+K04850+K02620+K02620+K02620+K02620+K02620+K02620+K04869+K04866+K04857+K06584+K04860+K04860+K04860+K04860+K04860+K04860+K04851+K04851+K04851+K04851+K04851+K04851+K04851+K04851+K04851+K04851+K04851+K04851+K04851+K04851+K04851+K04851+K10381	yes
Melanoma	map05218	10	63	432	8306	0.00330954	0.0237685	gene7966|K00922;gene7966|K00922;gene7966|K00922;gene7966|K00922;gene7966|K00922;gene7966|K00922;gene13720|K06618;gene13720|K06618;gene17168|K17454;gene18209|K04456;gene18210|K04456;gene18210|K04456;gene18210|K04456;gene18210|K04456;gene18210|K04456;gene18927|K05450;gene18927|K05450;gene18927|K05450;gene18927|K05450;gene20228|K02649;gene20228|K02649;gene20228|K02649;gene20228|K02649;gene20228|K026…	gene18210|K04456;gene18209|K04456;gene22027|K04456;gene17168|K17454;gene22065|K04361	5	gene20228|K02649;gene7966|K00922;gene18209|K04456;gene22874|K06625;gene13720|K06618;gene18927|K05450	6	http://www.kegg.jp/pathway/map05218+K00922+K00922+K00922+K00922+K00922+K00922+K06618+K06618+K17454+K04456+K04456+K04456+K04456+K04456+K04456+K05450+K05450+K05450+K05450+K02649+K02649+K02649+K02649+K02649+K02649+K04456+K04361+K06625+K06625+K06625+K06625	yes
Amoebiasis	map05146	11	75	431	8294	0.00364011	0.0255617	gene7966|K00922;gene7966|K00922;gene7966|K00922;gene7966|K00922;gene7966|K00922;gene7966|K00922;gene8171|K08041;gene8171|K08041;gene13102|K05725;gene14117|K06237;gene14118|K06237;gene15596|K02677;gene16482|K05858;gene16482|K05858;gene16482|K05858;gene16482|K05858;gene16482|K05858;gene20228|K02649;gene20228|K02649;gene20228|K02649;gene20228|K02649;gene20228|K02649;gene20228|K02649;gene22712|K07897…	gene14118|K06237;gene24309|K05858;gene13102|K05725;gene22712|K07897	4	gene20228|K02649;gene16482|K05858;gene8171|K08041;gene7966|K00922;gene25226|K06240;gene15596|K02677;gene24309|K05858;gene14117|K06237	8	http://www.kegg.jp/pathway/map05146+K00922+K00922+K00922+K00922+K00922+K00922+K08041+K08041+K05725+K06237+K06237+K02677+K05858+K05858+K05858+K05858+K05858+K02649+K02649+K02649+K02649+K02649+K02649+K07897+K07897+K05858+K06240+K06240+K06240+K06240	yes
Colorectal cancer	map05210	11	76	431	8293	0.00398441	0.0273712	gene5061|K08732;gene7966|K00922;gene7966|K00922;gene7966|K00922;gene7966|K00922;gene7966|K00922;gene7966|K00922;gene9742|K02620;gene9742|K02620;gene9742|K02620;gene9742|K02620;gene9742|K02620;gene9742|K02620;gene11281|K04392;gene15592|K04385;gene18209|K04456;gene18210|K04456;gene18210|K04456;gene18210|K04456;gene18210|K04456;gene18210|K04456;gene20228|K02649;gene20228|K02649;gene20228|K02649;gene…	gene18210|K04456;gene22117|K08734;gene9742|K02620;gene18209|K04456;gene5061|K08732;gene22027|K04456	6	gene20228|K02649;gene7966|K00922;gene18209|K04456;gene11281|K04392;gene25392|K06765;gene15592|K04385	6	http://www.kegg.jp/pathway/map05210+K08732+K00922+K00922+K00922+K00922+K00922+K00922+K02620+K02620+K02620+K02620+K02620+K02620+K04392+K04385+K04456+K04456+K04456+K04456+K04456+K04456+K02649+K02649+K02649+K02649+K02649+K02649+K04456+K08734+K08734+K06765	yes
Proteoglycans in cancer	map05205	21	204	421	8165	0.00441739	0.0296999	gene4856|K00408;gene7357|K05697;gene7357|K05697;gene7669|K04441;gene7966|K00922;gene7966|K00922;gene7966|K00922;gene7966|K00922;gene7966|K00922;gene7966|K00922;gene8187|K04515;gene11281|K04392;gene12822|K08550;gene13102|K05725;gene14912|K08007;gene15596|K02677;gene15974|K07203;gene15974|K07203;gene18209|K04456;gene18210|K04456;gene18210|K04456;gene18210|K04456;gene18210|K04456;gene18210|K04456;ge…	gene18210|K04456;gene22253|K12959;gene18209|K04456;gene4856|K00408;gene22269|K04958;gene13102|K05725;gene22027|K04456;gene7357|K05697;gene22065|K04361;gene8187|K04515;gene27088|K10380	11	gene20228|K02649;gene12822|K08550;gene7966|K00922;gene18209|K04456;gene11281|K04392;gene15596|K02677;gene26127|K02842;gene15974|K07203;gene22269|K04958;gene7669|K04441;gene22874|K06625;gene14912|K08007;gene27088|K10380	13	http://www.kegg.jp/pathway/map05205+K00408+K05697+K05697+K04441+K00922+K00922+K00922+K00922+K00922+K00922+K04515+K04392+K08550+K05725+K08007+K02677+K07203+K07203+K04456+K04456+K04456+K04456+K04456+K04456+K02649+K02649+K02649+K02649+K02649+K02649+K04456+K04361+K12959+K04958+K04958+K04958+K04958+K04958+K04958+K04958+K04958+K04958+K04958+K04958+K06625+K06625+K06625+K06625+K02842+K10380	yes
Notch signaling pathway	map04330	8	46	434	8323	0.00512917	0.033767	gene8885|K02599;gene11673|K06051;gene15103|K06062;gene20683|K06061;gene20875|K06065;gene21018|K06058;gene24996|K04496;gene26152|K06058	gene20875|K06065;gene8885|K02599;gene24996|K04496	3	gene20683|K06061;gene21018|K06058;gene11673|K06051;gene15103|K06062;gene26152|K06058	5	http://www.kegg.jp/pathway/map04330+K02599+K06051+K06062+K06061+K06065+K06058+K04496+K06058	yes
HTLV-I infection	map05166	25	270	417	8099	0.00699005	0.0450787	gene3618|K04685;gene4856|K00408;gene7416|K10151;gene7966|K00922;gene7966|K00922;gene7966|K00922;gene7966|K00922;gene7966|K00922;gene7966|K00922;gene8171|K08041;gene8171|K08041;gene9252|K15304;gene11802|K06271;gene11802|K06271;gene11802|K06271;gene11802|K06271;gene11802|K06271;gene11802|K06271;gene11802|K06271;gene11802|K06271;gene13720|K06618;gene13720|K06618;gene14156|K03353;gene15103|K06062;gen…	gene11802|K06271;gene18210|K04456;gene3618|K04685;gene17451|K15305;gene18209|K04456;gene4856|K00408;gene22027|K04456;gene24092|K02678;gene17168|K17454;gene17290|K09421	10	gene11802|K06271;gene20228|K02649;gene9252|K15304;gene17384|K03363;gene8171|K08041;gene17426|K17332;gene21142|K06641;gene7966|K00922;gene14156|K03353;gene18209|K04456;gene19856|K09438;gene26127|K02842;gene22874|K06625;gene17371|K03160;gene13720|K06618;gene15103|K06062;gene7416|K10151	17	http://www.kegg.jp/pathway/map05166+K04685+K00408+K10151+K00922+K00922+K00922+K00922+K00922+K00922+K08041+K08041+K15304+K06271+K06271+K06271+K06271+K06271+K06271+K06271+K06271+K06618+K06618+K03353+K06062+K17454+K09421+K03160+K03160+K03160+K03363+K17332+K15305+K04456+K04456+K04456+K04456+K04456+K04456+K09438+K02649+K02649+K02649+K02649+K02649+K02649+K06641+K06641+K04456+K06625+K06625+K06625+K06625…	yes
ABC transporters	map02010	9	60	433	8309	0.00722424	0.0456572	gene5834|K05684;gene5834|K05684;gene5834|K05684;gene5834|K05684;gene15575|K05648;gene15575|K05648;gene15575|K05648;gene15575|K05648;gene15575|K05648;gene15575|K05648;gene15575|K05648;gene15577|K05649;gene15577|K05649;gene15577|K05649;gene15577|K05649;gene15577|K05649;gene15577|K05649;gene15577|K05649;gene15577|K05649;gene15577|K05649;gene15578|K05651;gene19214|K05032;gene20901|K05656;gene24753|K0…	gene5834|K05684;gene15577|K05649;gene20901|K05656	3	gene25595|K05643;gene25810|K05665;gene24753|K05666;gene19214|K05032;gene15578|K05651;gene15575|K05648	6	http://www.kegg.jp/pathway/map02010+K05684+K05684+K05684+K05684+K05648+K05648+K05648+K05648+K05648+K05648+K05648+K05649+K05649+K05649+K05649+K05649+K05649+K05649+K05649+K05649+K05651+K05032+K05656+K05666+K05643+K05643+K05643+K05643+K05643+K05643+K05643+K05643+K05665	yes
Carbohydrate digestion and absorption	map04973	7	39	435	8330	0.00746754	0.0462695	gene7966|K00922;gene7966|K00922;gene7966|K00922;gene7966|K00922;gene7966|K00922;gene7966|K00922;gene18209|K04456;gene18210|K04456;gene18210|K04456;gene18210|K04456;gene18210|K04456;gene18210|K04456;gene19150|K08171;gene19150|K08171;gene19150|K08171;gene19150|K08171;gene19150|K08171;gene19150|K08171;gene20228|K02649;gene20228|K02649;gene20228|K02649;gene20228|K02649;gene20228|K02649;gene20228|K026…	gene22402|K04851;gene18210|K04456;gene18209|K04456;gene22027|K04456;gene19150|K08171	5	gene20228|K02649;gene7966|K00922;gene18209|K04456	3	http://www.kegg.jp/pathway/map04973+K00922+K00922+K00922+K00922+K00922+K00922+K04456+K04456+K04456+K04456+K04456+K04456+K08171+K08171+K08171+K08171+K08171+K08171+K02649+K02649+K02649+K02649+K02649+K02649+K04456+K04851+K04851+K04851+K04851+K04851+K04851+K04851+K04851+K04851+K04851+K04851+K04851+K04851+K04851+K04851+K04851	yes
B cell receptor signaling pathway	map04662	9	61	433	8308	0.00793375	0.0477264	gene5009|K05730;gene7357|K05697;gene7357|K05697;gene7966|K00922;gene7966|K00922;gene7966|K00922;gene7966|K00922;gene7966|K00922;gene7966|K00922;gene11281|K04392;gene17426|K17332;gene18209|K04456;gene18210|K04456;gene18210|K04456;gene18210|K04456;gene18210|K04456;gene18210|K04456;gene20228|K02649;gene20228|K02649;gene20228|K02649;gene20228|K02649;gene20228|K02649;gene20228|K02649;gene22027|K04456	gene18210|K04456;gene18209|K04456;gene22027|K04456;gene7357|K05697	4	gene20228|K02649;gene5009|K05730;gene17426|K17332;gene7966|K00922;gene18209|K04456;gene11281|K04392	6	http://www.kegg.jp/pathway/map04662+K05730+K05697+K05697+K00922+K00922+K00922+K00922+K00922+K00922+K04392+K17332+K04456+K04456+K04456+K04456+K04456+K04456+K02649+K02649+K02649+K02649+K02649+K02649+K04456	yes
Cell adhesion molecules (CAMs)	map04514	13	109	429	8260	0.00800475	0.0477264	gene2|K06744;gene5075|K16359;gene8532|K07380;gene12846|K06087;gene15646|K06757;gene16419|K06478;gene16419|K06478;gene16419|K06478;gene16419|K06478;gene16667|K06584;gene16907|K06548;gene17024|K06797;gene17024|K06797;gene17371|K03160;gene17371|K03160;gene17371|K03160;gene24322|K07377;gene25626|K06087;gene27166|K06520	gene25626|K06087;gene16907|K06548;gene24322|K07377;gene5075|K16359;gene16667|K06584;gene17024|K06797;gene8532|K07380	7	gene12846|K06087;gene24322|K07377;gene2|K06744;gene27166|K06520;gene17371|K03160;gene16419|K06478;gene15646|K06757;gene8532|K07380	8	http://www.kegg.jp/pathway/map04514+K06744+K16359+K07380+K06087+K06757+K06478+K06478+K06478+K06478+K06584+K06548+K06797+K06797+K03160+K03160+K03160+K07377+K06087+K06520	yes
Tight junction	map04530	15	136	427	8233	0.00867003	0.0507357	gene5818|K18050;gene5818|K18050;gene5818|K18050;gene5818|K18050;gene5818|K18050;gene7012|K10352;gene11360|K17751;gene12846|K06087;gene15596|K02677;gene17219|K06107;gene17219|K06107;gene17219|K06107;gene17219|K06107;gene17219|K06107;gene17219|K06107;gene17860|K06093;gene17860|K06093;gene17860|K06093;gene18209|K04456;gene18210|K04456;gene18210|K04456;gene18210|K04456;gene18210|K04456;gene18210|K044…	gene18210|K04456;gene25626|K06087;gene18209|K04456;gene25807|K10352;gene5818|K18050;gene22027|K04456	6	gene12846|K06087;gene22003|K06096;gene11360|K17751;gene18209|K04456;gene15596|K02677;gene7012|K10352;gene17860|K06093;gene22492|K04630;gene17219|K06107;gene20550|K06110	10	http://www.kegg.jp/pathway/map04530+K18050+K18050+K18050+K18050+K18050+K10352+K17751+K06087+K02677+K06107+K06107+K06107+K06107+K06107+K06107+K06093+K06093+K06093+K04456+K04456+K04456+K04456+K04456+K04456+K06110+K06096+K04456+K04630+K04630+K06087+K10352	no
Hippo signaling pathway - fly	map04391	10	74	432	8295	0.0090247	0.051851	gene7426|K09448;gene7426|K09448;gene7503|K08960;gene7503|K08960;gene7503|K08960;gene7503|K08960;gene7503|K08960;gene7503|K08960;gene7503|K08960;gene12853|K16675;gene16409|K16681;gene17310|K16197;gene17860|K06093;gene17860|K06093;gene17860|K06093;gene19361|K16507;gene20744|K16669;gene22630|K16682;gene26816|K09851	NA	0	gene16409|K16681;gene17310|K16197;gene20744|K16669;gene26816|K09851;gene17860|K06093;gene12853|K16675;gene7426|K09448;gene19361|K16507;gene22630|K16682;gene7503|K08960	10	http://www.kegg.jp/pathway/map04391+K09448+K09448+K08960+K08960+K08960+K08960+K08960+K08960+K08960+K16675+K16681+K16197+K06093+K06093+K06093+K16507+K16669+K16682+K09851	no
GnRH signaling pathway	map04912	10	75	432	8294	0.00978533	0.0533132	gene7455|K04850;gene7669|K04441;gene8171|K08041;gene8171|K08041;gene8187|K04515;gene16436|K04857;gene16482|K05858;gene16482|K05858;gene16482|K05858;gene16482|K05858;gene16482|K05858;gene22065|K04361;gene22269|K04958;gene22269|K04958;gene22269|K04958;gene22269|K04958;gene22269|K04958;gene22269|K04958;gene22269|K04958;gene22269|K04958;gene22269|K04958;gene22269|K04958;gene22269|K04958;gene22402|K04…	gene22402|K04851;gene24309|K05858;gene22269|K04958;gene22065|K04361;gene8187|K04515;gene7455|K04850	6	gene16482|K05858;gene8171|K08041;gene16436|K04857;gene24309|K05858;gene22269|K04958;gene7669|K04441;gene7455|K04850	7	http://www.kegg.jp/pathway/map04912+K04850+K04441+K08041+K08041+K04515+K04857+K05858+K05858+K05858+K05858+K05858+K04361+K04958+K04958+K04958+K04958+K04958+K04958+K04958+K04958+K04958+K04958+K04958+K04851+K04851+K04851+K04851+K04851+K04851+K04851+K04851+K04851+K04851+K04851+K04851+K04851+K04851+K04851+K04851+K05858	no
Salivary secretion	map04970	10	75	432	8294	0.00978533	0.0533132	gene6436|K09867;gene6436|K09867;gene8171|K08041;gene8171|K08041;gene11597|K04963;gene15596|K02677;gene16482|K05858;gene16482|K05858;gene16482|K05858;gene16482|K05858;gene16482|K05858;gene16894|K04137;gene20805|K12318;gene20805|K12318;gene20805|K12318;gene20805|K12318;gene20805|K12318;gene20805|K12318;gene20805|K12318;gene22269|K04958;gene22269|K04958;gene22269|K04958;gene22269|K04958;gene22269|K0…	gene11597|K04963;gene22642|K05850;gene24309|K05858;gene22269|K04958	4	gene16894|K04137;gene16482|K05858;gene8171|K08041;gene20805|K12318;gene6436|K09867;gene22642|K05850;gene15596|K02677;gene24309|K05858;gene22269|K04958	9	http://www.kegg.jp/pathway/map04970+K09867+K09867+K08041+K08041+K04963+K02677+K05858+K05858+K05858+K05858+K05858+K04137+K12318+K12318+K12318+K12318+K12318+K12318+K12318+K04958+K04958+K04958+K04958+K04958+K04958+K04958+K04958+K04958+K04958+K04958+K05850+K05858	no
Glycerophospholipid metabolism	map00564	11	87	431	8282	0.00975255	0.0533132	gene5334|K15728;gene7353|K13515;gene7815|K00901;gene7815|K00901;gene7815|K00901;gene7815|K00901;gene7815|K00901;gene7815|K00901;gene7815|K00901;gene7815|K00901;gene8383|K00901;gene15353|K00967;gene15353|K00967;gene15353|K00967;gene15353|K00967;gene15353|K00967;gene15416|K00995;gene17886|K06129;gene18775|K13516;gene21204|K01613;gene24561|K08730;gene27086|K13506;gene27086|K13506;gene27086|K13506;ge…	gene7815|K00901;gene21204|K01613;gene5334|K15728;gene17886|K06129;gene18775|K13516;gene15416|K00995;gene15353|K00967;gene24561|K08730;gene27086|K13506	9	gene7353|K13515;gene8383|K00901	2	http://www.kegg.jp/pathway/map00564+K15728+K13515+K00901+K00901+K00901+K00901+K00901+K00901+K00901+K00901+K00901+K00967+K00967+K00967+K00967+K00967+K00995+K06129+K13516+K01613+K08730+K13506+K13506+K13506+K13506	no
Acute myeloid leukemia	map05221	8	53	434	8316	0.0107077	0.0573497	gene7966|K00922;gene7966|K00922;gene7966|K00922;gene7966|K00922;gene7966|K00922;gene7966|K00922;gene9742|K02620;gene9742|K02620;gene9742|K02620;gene9742|K02620;gene9742|K02620;gene9742|K02620;gene15974|K07203;gene15974|K07203;gene18209|K04456;gene18210|K04456;gene18210|K04456;gene18210|K04456;gene18210|K04456;gene18210|K04456;gene19856|K09438;gene20228|K02649;gene20228|K02649;gene20228|K02649;gen…	gene18210|K04456;gene9742|K02620;gene18209|K04456;gene22027|K04456	4	gene20228|K02649;gene7966|K00922;gene18209|K04456;gene19856|K09438;gene15974|K07203	5	http://www.kegg.jp/pathway/map05221+K00922+K00922+K00922+K00922+K00922+K00922+K02620+K02620+K02620+K02620+K02620+K02620+K07203+K07203+K04456+K04456+K04456+K04456+K04456+K04456+K09438+K02649+K02649+K02649+K02649+K02649+K02649+K04456	no
Glycosphingolipid biosynthesis - globo series	map00603	4	14	438	8355	0.0109049	0.0574326	gene13123|K00780;gene13123|K00780;gene13123|K00780;gene13123|K00780;gene13123|K00780;gene13123|K00780;gene13123|K00780;gene17462|K03368;gene17462|K03368;gene17462|K03368;gene17462|K03368;gene18471|K00718;gene18475|K00718;gene18475|K00718	NA	0	gene13123|K00780;gene18475|K00718;gene17462|K03368;gene18471|K00718	4	http://www.kegg.jp/pathway/map00603+K00780+K00780+K00780+K00780+K00780+K00780+K00780+K03368+K03368+K03368+K03368+K00718+K00718+K00718	no
mTOR signaling pathway	map04150	10	77	432	8292	0.0114523	0.0593266	gene5065|K07206;gene7966|K00922;gene7966|K00922;gene7966|K00922;gene7966|K00922;gene7966|K00922;gene7966|K00922;gene15273|K08271;gene15273|K08271;gene15273|K08271;gene15273|K08271;gene15273|K08271;gene15273|K08271;gene15273|K08271;gene15273|K08271;gene15273|K08271;gene15273|K08271;gene15273|K08271;gene15273|K08271;gene15273|K08271;gene15273|K08271;gene15273|K08271;gene15273|K08271;gene15273|K0827…	gene18210|K04456;gene18209|K04456;gene22027|K04456;gene20835|K08269	4	gene20228|K02649;gene15273|K08271;gene7966|K00922;gene18209|K04456;gene15596|K02677;gene5065|K07206;gene15974|K07203	7	http://www.kegg.jp/pathway/map04150+K07206+K00922+K00922+K00922+K00922+K00922+K00922+K08271+K08271+K08271+K08271+K08271+K08271+K08271+K08271+K08271+K08271+K08271+K08271+K08271+K08271+K08271+K08271+K08271+K08271+K08271+K08271+K08271+K08271+K08271+K02677+K07203+K07203+K04456+K04456+K04456+K04456+K04456+K04456+K02649+K02649+K02649+K02649+K02649+K02649+K08269+K08269+K04456	no
Hepatitis C	map05160	14	129	428	8240	0.0124207	0.0633053	gene4963|K03173;gene7669|K04441;gene7966|K00922;gene7966|K00922;gene7966|K00922;gene7966|K00922;gene7966|K00922;gene7966|K00922;gene9277|K05842;gene12846|K06087;gene15675|K07211;gene18209|K04456;gene18210|K04456;gene18210|K04456;gene18210|K04456;gene18210|K04456;gene18210|K04456;gene20228|K02649;gene20228|K02649;gene20228|K02649;gene20228|K02649;gene20228|K02649;gene20228|K02649;gene22027|K04456;…	gene18210|K04456;gene25626|K06087;gene15675|K07211;gene18209|K04456;gene22027|K04456;gene22065|K04361	6	gene20228|K02649;gene4963|K03173;gene12846|K06087;gene7966|K00922;gene18209|K04456;gene9277|K05842;gene7669|K04441;gene22874|K06625;gene23743|K02861	9	http://www.kegg.jp/pathway/map05160+K03173+K04441+K00922+K00922+K00922+K00922+K00922+K00922+K05842+K06087+K07211+K04456+K04456+K04456+K04456+K04456+K04456+K02649+K02649+K02649+K02649+K02649+K02649+K04456+K04361+K06625+K06625+K06625+K06625+K02861+K02861+K02861+K02861+K02861+K02861+K02861+K02861+K02861+K06087	no
Epstein-Barr virus infection	map05169	19	198	423	8171	0.0126787	0.0635946	gene4963|K03173;gene5087|K14317;gene5087|K14317;gene7669|K04441;gene7966|K00922;gene7966|K00922;gene7966|K00922;gene7966|K00922;gene7966|K00922;gene7966|K00922;gene8291|K15979;gene13720|K06618;gene13720|K06618;gene15277|K03066;gene16677|K07606;gene17310|K16197;gene17371|K03160;gene17371|K03160;gene17371|K03160;gene18209|K04456;gene18210|K04456;gene18210|K04456;gene18210|K04456;gene18210|K04456;ge…	gene18210|K04456;gene18209|K04456;gene8291|K15979;gene22027|K04456;gene20875|K06065	5	gene5087|K14317;gene20228|K02649;gene4963|K03173;gene15277|K03066;gene17310|K16197;gene16677|K07606;gene7966|K00922;gene18209|K04456;gene19856|K09438;gene25420|K10591;gene7669|K04441;gene22874|K06625;gene17371|K03160;gene13720|K06618;gene23743|K02861	15	http://www.kegg.jp/pathway/map05169+K03173+K14317+K14317+K04441+K00922+K00922+K00922+K00922+K00922+K00922+K15979+K06618+K06618+K03066+K07606+K16197+K03160+K03160+K03160+K04456+K04456+K04456+K04456+K04456+K04456+K09438+K02649+K02649+K02649+K02649+K02649+K02649+K06065+K04456+K06625+K06625+K06625+K06625+K02861+K02861+K02861+K02861+K02861+K02861+K02861+K02861+K02861+.|K10591|K13305+.|K10591|K13305+.|…	no
Aldosterone-regulated sodium reabsorption	map04960	6	34	436	8335	0.0138657	0.0674088	gene7966|K00922;gene7966|K00922;gene7966|K00922;gene7966|K00922;gene7966|K00922;gene7966|K00922;gene9167|K04527;gene9167|K04527;gene9167|K04527;gene9167|K04527;gene15596|K02677;gene20228|K02649;gene20228|K02649;gene20228|K02649;gene20228|K02649;gene20228|K02649;gene20228|K02649;gene20625|K08555;gene20625|K08555;gene20625|K08555;gene20625|K08555;gene25420|.|K10591|K13305;gene25420|.|K10591|K13305;…	NA	0	gene20228|K02649;gene7966|K00922;gene15596|K02677;gene9167|K04527;gene20625|K08555	5	http://www.kegg.jp/pathway/map04960+K00922+K00922+K00922+K00922+K00922+K00922+K04527+K04527+K04527+K04527+K02677+K02649+K02649+K02649+K02649+K02649+K02649+K08555+K08555+K08555+K08555+.|K10591|K13305+.|K10591|K13305+.|K10591|K13305+.|K10591|K13305+.|K10591|K13305+.|K10591|K13305+.|K10591|K13305+.|K10591|K13305+.|K10591|K13305+.|K10591|K13305+.|K10591|K13305+.|K10591|K13305+.|K10591|K13305+.|K10591…	no
Regulation of actin cytoskeleton	map04810	20	214	422	8155	0.0137134	0.0674088	gene3869|K05750;gene5009|K05730;gene7966|K00922;gene7966|K00922;gene7966|K00922;gene7966|K00922;gene7966|K00922;gene7966|K00922;gene11281|K04392;gene13102|K05725;gene13887|K05769;gene14434|K05737;gene14912|K08007;gene15386|K05627;gene16614|K00920;gene16614|K00920;gene16667|K06584;gene17485|K05726;gene18414|K05732;gene18927|K05450;gene18927|K05450;gene18927|K05450;gene18927|K05450;gene19843|K01313…	gene16667|K06584;gene13887|K05769;gene13102|K05725;gene22065|K04361;gene15386|K05627;gene17485|K05726	6	gene20228|K02649;gene14434|K05737;gene5009|K05730;gene19843|K01313;gene7966|K00922;gene11281|K04392;gene26336|K04346;gene21880|K03916;gene21275|K04438;gene18414|K05732;gene3869|K05750;gene16614|K00920;gene14912|K08007;gene18927|K05450;gene15386|K05627	15	http://www.kegg.jp/pathway/map04810+K05750+K05730+K00922+K00922+K00922+K00922+K00922+K00922+K04392+K05725+K05769+K05737+K08007+K05627+K00920+K00920+K06584+K05726+K05732+K05450+K05450+K05450+K05450+K01313+K02649+K02649+K02649+K02649+K02649+K02649+K04438+K03916+K04361+K04346	no
Bladder cancer	map05219	6	35	436	8334	0.015576	0.074576	gene3107|K08803;gene3107|K08803;gene3107|K08803;gene3107|K08803;gene3107|K08803;gene3107|K08803;gene3107|K08803;gene3107|K08803;gene3107|K08803;gene3107|K08803;gene12290|K04445;gene12290|K04445;gene12290|K04445;gene12290|K04445;gene12290|K04445;gene12290|K04445;gene12290|K04445;gene12290|K04445;gene12290|K04445;gene13720|K06618;gene13720|K06618;gene17168|K17454;gene22065|K04361;gene22874|K06625;g…	gene17168|K17454;gene22065|K04361	2	gene12290|K04445;gene22874|K06625;gene13720|K06618;gene3107|K08803	4	http://www.kegg.jp/pathway/map05219+K08803+K08803+K08803+K08803+K08803+K08803+K08803+K08803+K08803+K08803+K04445+K04445+K04445+K04445+K04445+K04445+K04445+K04445+K04445+K06618+K06618+K17454+K04361+K06625+K06625+K06625+K06625	no
Neuroactive ligand-receptor interaction	map04080	22	248	420	8121	0.0167786	0.0787938	gene3283|K04615;gene3283|K04615;gene7203|K05210;gene7545|K04320;gene8664|K04590;gene12602|K05190;gene12893|K01315;gene12893|K01315;gene14532|K05222;gene16087|K05184;gene16894|K04137;gene16966|K08377;gene18421|K04010;gene19066|K04145;gene19375|K04195;gene19843|K01313;gene21252|K04266;gene21880|K03916;gene22816|K04608;gene23806|K04604;gene25087|K04230;gene25746|K05209;gene26750|K05206;gene27955|K04…	gene25746|K05209;gene22816|K04608;gene8664|K04590;gene26750|K05206;gene3283|K04615;gene23806|K04604;gene16087|K05184;gene21252|K04266	8	gene16894|K04137;gene14532|K05222;gene18421|K04010;gene12602|K05190;gene19066|K04145;gene19843|K01313;gene7545|K04320;gene16966|K08377;gene12893|K01315;gene27955|K04287;gene19375|K04195;gene21880|K03916;gene7203|K05210;gene25087|K04230	14	http://www.kegg.jp/pathway/map04080+K04615+K04615+K05210+K04320+K04590+K05190+K01315+K01315+K05222+K05184+K04137+K08377+K04010+K04145+K04195+K01313+K04266+K03916+K04608+K04604+K04230+K05209+K05206+K04287	no
Toll-like receptor signaling pathway	map04620	11	95	431	8274	0.0169556	0.0787938	gene7669|K04441;gene7966|K00922;gene7966|K00922;gene7966|K00922;gene7966|K00922;gene7966|K00922;gene7966|K00922;gene9277|K05842;gene11281|K04392;gene15675|K07211;gene17371|K03160;gene17371|K03160;gene17371|K03160;gene18209|K04456;gene18210|K04456;gene18210|K04456;gene18210|K04456;gene18210|K04456;gene18210|K04456;gene20228|K02649;gene20228|K02649;gene20228|K02649;gene20228|K02649;gene20228|K02649…	gene18210|K04456;gene15675|K07211;gene18209|K04456;gene22027|K04456	4	gene20228|K02649;gene7966|K00922;gene18209|K04456;gene11281|K04392;gene9277|K05842;gene7669|K04441;gene17371|K03160;gene23743|K02861	8	http://www.kegg.jp/pathway/map04620+K04441+K00922+K00922+K00922+K00922+K00922+K00922+K05842+K04392+K07211+K03160+K03160+K03160+K04456+K04456+K04456+K04456+K04456+K04456+K02649+K02649+K02649+K02649+K02649+K02649+K04456+K02861+K02861+K02861+K02861+K02861+K02861+K02861+K02861+K02861	no
HIF-1 signaling pathway	map04066	13	127	429	8242	0.0232961	0.10669	gene7966|K00922;gene7966|K00922;gene7966|K00922;gene7966|K00922;gene7966|K00922;gene7966|K00922;gene8187|K04515;gene9167|K04527;gene9167|K04527;gene9167|K04527;gene9167|K04527;gene15596|K02677;gene15974|K07203;gene15974|K07203;gene18209|K04456;gene18210|K04456;gene18210|K04456;gene18210|K04456;gene18210|K04456;gene18210|K04456;gene20228|K02649;gene20228|K02649;gene20228|K02649;gene20228|K02649;ge…	gene18210|K04456;gene26189|K03982;gene18209|K04456;gene22027|K04456;gene22065|K04361;gene8187|K04515;gene21704|K09592	7	gene20228|K02649;gene7966|K00922;gene18209|K04456;gene15596|K02677;gene9167|K04527;gene15974|K07203;gene22874|K06625	7	http://www.kegg.jp/pathway/map04066+K00922+K00922+K00922+K00922+K00922+K00922+K04515+K04527+K04527+K04527+K04527+K02677+K07203+K07203+K04456+K04456+K04456+K04456+K04456+K04456+K02649+K02649+K02649+K02649+K02649+K02649+K09592+K04456+K04361+K06625+K06625+K06625+K06625+K03982+K03982	no
Pancreatic secretion	map04972	10	88	432	8281	0.0247009	0.111507	gene8171|K08041;gene8171|K08041;gene11281|K04392;gene15596|K02677;gene16482|K05858;gene16482|K05858;gene16482|K05858;gene16482|K05858;gene16482|K05858;gene22269|K04958;gene22269|K04958;gene22269|K04958;gene22269|K04958;gene22269|K04958;gene22269|K04958;gene22269|K04958;gene22269|K04958;gene22269|K04958;gene22269|K04958;gene22269|K04958;gene22642|K05850;gene24309|K05858;gene24489|K14077;gene24518|…	gene22642|K05850;gene24518|K04926;gene24309|K05858;gene22269|K04958;gene25951|K05853	5	gene16482|K05858;gene8171|K08041;gene22642|K05850;gene11281|K04392;gene15596|K02677;gene24309|K05858;gene22269|K04958;gene24489|K14077	8	http://www.kegg.jp/pathway/map04972+K08041+K08041+K04392+K02677+K05858+K05858+K05858+K05858+K05858+K04958+K04958+K04958+K04958+K04958+K04958+K04958+K04958+K04958+K04958+K04958+K05850+K05858+K14077+K04926+K05853+K05853	no
Melanogenesis	map04916	10	89	432	8280	0.0262973	0.117041	gene4856|K00408;gene8171|K08041;gene8171|K08041;gene8187|K04515;gene9742|K02620;gene9742|K02620;gene9742|K02620;gene9742|K02620;gene9742|K02620;gene9742|K02620;gene15596|K02677;gene16482|K05858;gene16482|K05858;gene16482|K05858;gene16482|K05858;gene16482|K05858;gene17743|K04534;gene17743|K04534;gene22492|K04630;gene22492|K04630;gene24309|K05858;gene26127|K02842	gene17743|K04534;gene9742|K02620;gene4856|K00408;gene24309|K05858;gene8187|K04515	5	gene16482|K05858;gene8171|K08041;gene15596|K02677;gene26127|K02842;gene24309|K05858;gene22492|K04630	6	http://www.kegg.jp/pathway/map04916+K00408+K08041+K08041+K04515+K02620+K02620+K02620+K02620+K02620+K02620+K02677+K05858+K05858+K05858+K05858+K05858+K04534+K04534+K04630+K04630+K05858+K02842	no
Insulin signaling pathway	map04910	15	158	427	8211	0.0270645	0.118783	gene5065|K07206;gene7966|K00922;gene7966|K00922;gene7966|K00922;gene7966|K00922;gene7966|K00922;gene7966|K00922;gene8628|K07200;gene8628|K07200;gene9167|K04527;gene9167|K04527;gene9167|K04527;gene9167|K04527;gene14293|K11262;gene14293|K11262;gene14293|K11262;gene14831|K07197;gene15468|K07195;gene15583|K04739;gene15583|K04739;gene15974|K07203;gene15974|K07203;gene16802|K00688;gene18209|K04456;gene…	gene18210|K04456;gene18209|K04456;gene8628|K07200;gene22027|K04456;gene15583|K04739	5	gene20228|K02649;gene14831|K07197;gene7966|K00922;gene18209|K04456;gene16802|K00688;gene9167|K04527;gene5065|K07206;gene15974|K07203;gene15468|K07195;gene21275|K04438;gene14293|K11262	11	http://www.kegg.jp/pathway/map04910+K07206+K00922+K00922+K00922+K00922+K00922+K00922+K07200+K07200+K04527+K04527+K04527+K04527+K11262+K11262+K11262+K07197+K07195+K04739+K04739+K07203+K07203+K00688+K04456+K04456+K04456+K04456+K04456+K04456+K02649+K02649+K02649+K02649+K02649+K02649+K04438+K04456	no
Hippo signaling pathway	map04390	15	160	427	8209	0.0296021	0.127167	gene4856|K00408;gene7416|K10151;gene7426|K09448;gene7426|K09448;gene7503|K08960;gene7503|K08960;gene7503|K08960;gene7503|K08960;gene7503|K08960;gene7503|K08960;gene7503|K08960;gene9742|K02620;gene9742|K02620;gene9742|K02620;gene9742|K02620;gene9742|K02620;gene9742|K02620;gene15592|K04385;gene16409|K16681;gene17310|K16197;gene17860|K06093;gene17860|K06093;gene17860|K06093;gene20142|K03362;gene2014…	gene23837|K12075;gene26189|K03982;gene9742|K02620;gene4856|K00408;gene26757|K04673	5	gene16409|K16681;gene17310|K16197;gene20142|K03362;gene17860|K06093;gene26127|K02842;gene15592|K04385;gene7426|K09448;gene22630|K16682;gene7416|K10151;gene7503|K08960	10	http://www.kegg.jp/pathway/map04390+K00408+K10151+K09448+K09448+K08960+K08960+K08960+K08960+K08960+K08960+K08960+K02620+K02620+K02620+K02620+K02620+K02620+K04385+K16681+K16197+K06093+K06093+K06093+K03362+K03362+K03362+K03362+K03362+K03362+K03362+K16682+K12075+K12075+K12075+K12075+K12075+K12075+K12075+K12075+K12075+K12075+K12075+K12075+K12075+K12075+K12075+K12075+K12075+K12075+K12075+K02842+K03982…	no
Neurotrophin signaling pathway	map04722	12	118	430	8251	0.0297795	0.127167	gene5092|K06619;gene7401|K04356;gene7669|K04441;gene7966|K00922;gene7966|K00922;gene7966|K00922;gene7966|K00922;gene7966|K00922;gene7966|K00922;gene8187|K04515;gene11281|K04392;gene12290|K04445;gene12290|K04445;gene12290|K04445;gene12290|K04445;gene12290|K04445;gene12290|K04445;gene12290|K04445;gene12290|K04445;gene12290|K04445;gene18209|K04456;gene18210|K04456;gene18210|K04456;gene18210|K04456;g…	gene7401|K04356;gene18210|K04456;gene18209|K04456;gene5092|K06619;gene22027|K04456;gene8187|K04515	6	gene20228|K02649;gene12290|K04445;gene7966|K00922;gene18209|K04456;gene11281|K04392;gene7669|K04441;gene21275|K04438	7	http://www.kegg.jp/pathway/map04722+K06619+K04356+K04441+K00922+K00922+K00922+K00922+K00922+K00922+K04515+K04392+K04445+K04445+K04445+K04445+K04445+K04445+K04445+K04445+K04445+K04456+K04456+K04456+K04456+K04456+K04456+K02649+K02649+K02649+K02649+K02649+K02649+K04438+K04456	no
Taurine and hypotaurine metabolism	map00430	3	11	439	8358	0.0301904	0.127202	gene16638|K01580;gene21246|K18592;gene22084|K18966	NA	0	gene21246|K18592;gene16638|K01580;gene22084|K18966	3	http://www.kegg.jp/pathway/map00430+K01580+K18592+K18966	no
Dilated cardiomyopathy	map05414	8	66	434	8303	0.0312826	0.13007	gene7455|K04850;gene8171|K08041;gene8171|K08041;gene15599|K04869;gene15600|K04866;gene16436|K04857;gene16667|K06584;gene22396|K04860;gene22396|K04860;gene22396|K04860;gene22396|K04860;gene22396|K04860;gene22396|K04860;gene22402|K04851;gene22402|K04851;gene22402|K04851;gene22402|K04851;gene22402|K04851;gene22402|K04851;gene22402|K04851;gene22402|K04851;gene22402|K04851;gene22402|K04851;gene22402|K…	gene22402|K04851;gene22396|K04860;gene16667|K06584;gene7455|K04850	4	gene8171|K08041;gene16436|K04857;gene22396|K04860;gene15599|K04869;gene15600|K04866;gene7455|K04850	6	http://www.kegg.jp/pathway/map05414+K04850+K08041+K08041+K04869+K04866+K04857+K06584+K04860+K04860+K04860+K04860+K04860+K04860+K04851+K04851+K04851+K04851+K04851+K04851+K04851+K04851+K04851+K04851+K04851+K04851+K04851+K04851+K04851+K04851	no
Hypertrophic cardiomyopathy (HCM)	map05410	8	67	434	8302	0.0335485	0.13768	gene7455|K04850;gene8628|K07200;gene8628|K07200;gene15599|K04869;gene15600|K04866;gene16436|K04857;gene16667|K06584;gene22396|K04860;gene22396|K04860;gene22396|K04860;gene22396|K04860;gene22396|K04860;gene22396|K04860;gene22402|K04851;gene22402|K04851;gene22402|K04851;gene22402|K04851;gene22402|K04851;gene22402|K04851;gene22402|K04851;gene22402|K04851;gene22402|K04851;gene22402|K04851;gene22402|K…	gene22402|K04851;gene22396|K04860;gene16667|K06584;gene8628|K07200;gene7455|K04850	5	gene16436|K04857;gene22396|K04860;gene15599|K04869;gene15600|K04866;gene7455|K04850	5	http://www.kegg.jp/pathway/map05410+K04850+K07200+K07200+K04869+K04866+K04857+K06584+K04860+K04860+K04860+K04860+K04860+K04860+K04851+K04851+K04851+K04851+K04851+K04851+K04851+K04851+K04851+K04851+K04851+K04851+K04851+K04851+K04851+K04851	no
Pertussis	map05133	8	68	434	8301	0.0359235	0.145536	gene2844|K03994;gene7351|K01330;gene7351|K01330;gene7669|K04441;gene8085|K08727;gene9228|K03990;gene9277|K05842;gene15695|K04002;gene22492|K04630;gene22492|K04630	gene8085|K08727;gene15695|K04002	2	gene9228|K03990;gene2844|K03994;gene9277|K05842;gene7669|K04441;gene22492|K04630;gene7351|K01330	6	http://www.kegg.jp/pathway/map05133+K03994+K01330+K01330+K04441+K08727+K03990+K05842+K04002+K04630+K04630	no
Endocytosis	map04144	18	210	424	8159	0.0376442	0.150577	gene5189|K12186;gene5189|K12186;gene5189|K12186;gene5189|K12186;gene5304|K12488;gene5304|K12488;gene5304|K12488;gene5304|K12488;gene5304|K12488;gene5304|K12488;gene5304|K12488;gene7436|K12495;gene9826|K12494;gene9993|K05090;gene14434|K05737;gene15414|K18441;gene15414|K18441;gene15414|K18441;gene15414|K18441;gene16118|K12489;gene17047|K07891;gene17860|K06093;gene17860|K06093;gene17860|K06093;gene1…	gene15414|K18441;gene9826|K12494;gene5304|K12488;gene22253|K12959;gene16118|K12489;gene24441|K00910;gene24933|K08291;gene22065|K04361;gene19847|K12493;gene22712|K07897;gene9993|K05090	11	gene14434|K05737;gene17047|K07891;gene25300|K07891;gene5189|K12186;gene7436|K12495;gene17860|K06093;gene25420|K10591	7	http://www.kegg.jp/pathway/map04144+K12186+K12186+K12186+K12186+K12488+K12488+K12488+K12488+K12488+K12488+K12488+K12495+K12494+K05090+K05737+K18441+K18441+K18441+K18441+K12489+K07891+K06093+K06093+K06093+K12493+K04361+K12959+K07897+K07897+K00910+K08291+K08291+K07891+K07891+K07891+.|K10591|K13305+.|K10591|K13305+.|K10591|K13305+.|K10591|K13305+.|K10591|K13305+.|K10591|K13305+.|K10591|K13305+.|K105…	no
Epithelial cell signaling in Helicobacter pylori infection	map05120	8	70	434	8299	0.0410082	0.159983	gene7669|K04441;gene8085|K08727;gene11281|K04392;gene14434|K05737;gene15114|K02154;gene15114|K02154;gene15114|K02154;gene15114|K02154;gene15114|K02154;gene17852|K02146;gene22065|K04361;gene24471|K02154	gene24471|K02154;gene8085|K08727;gene15114|K02154;gene22065|K04361	4	gene14434|K05737;gene24471|K02154;gene11281|K04392;gene17852|K02146;gene7669|K04441	5	http://www.kegg.jp/pathway/map05120+K04441+K08727+K04392+K05737+K02154+K02154+K02154+K02154+K02154+K02146+K04361+K02154	no
Renal cell carcinoma	map05211	8	70	434	8299	0.0410082	0.159983	gene7966|K00922;gene7966|K00922;gene7966|K00922;gene7966|K00922;gene7966|K00922;gene7966|K00922;gene11281|K04392;gene18209|K04456;gene18210|K04456;gene18210|K04456;gene18210|K04456;gene18210|K04456;gene18210|K04456;gene20228|K02649;gene20228|K02649;gene20228|K02649;gene20228|K02649;gene20228|K02649;gene20228|K02649;gene21275|K04438;gene21704|K09592;gene22027|K04456	gene18210|K04456;gene18209|K04456;gene22027|K04456;gene21704|K09592	4	gene20228|K02649;gene7966|K00922;gene18209|K04456;gene11281|K04392;gene21275|K04438	5	http://www.kegg.jp/pathway/map05211+K00922+K00922+K00922+K00922+K00922+K00922+K04392+K04456+K04456+K04456+K04456+K04456+K04456+K02649+K02649+K02649+K02649+K02649+K02649+K04438+K09592+K04456	no
Natural killer cell mediated cytotoxicity	map04650	10	97	432	8272	0.0418036	0.161097	gene5009|K05730;gene7357|K05697;gene7357|K05697;gene7966|K00922;gene7966|K00922;gene7966|K00922;gene7966|K00922;gene7966|K00922;gene7966|K00922;gene11281|K04392;gene12464|.|K05703;gene12464|.|K05703;gene12464|.|K05703;gene12464|.|K05703;gene12464|.|K05703;gene12810|K07986;gene15596|K02677;gene17426|K17332;gene20228|K02649;gene20228|K02649;gene20228|K02649;gene20228|K02649;gene20228|K02649;gene202…	gene12464|K05703;gene7357|K05697	2	gene20228|K02649;gene5009|K05730;gene17426|K17332;gene7966|K00922;gene11281|K04392;gene15596|K02677;gene12810|K07986;gene25944|K07362	8	http://www.kegg.jp/pathway/map04650+K05730+K05697+K05697+K00922+K00922+K00922+K00922+K00922+K00922+K04392+.|K05703+.|K05703+.|K05703+.|K05703+.|K05703+K07986+K02677+K17332+K02649+K02649+K02649+K02649+K02649+K02649+K07362+K07362+K07362+K07362+K07362+K07362	no
Nicotine addiction	map05033	5	34	437	8335	0.0439018	0.167144	gene7203|K05210;gene8994|K04344;gene12602|K05190;gene16087|K05184;gene25746|K05209	gene25746|K05209;gene16087|K05184	2	gene8994|K04344;gene12602|K05190;gene7203|K05210	3	http://www.kegg.jp/pathway/map05033+K05210+K04344+K05190+K05184+K05209	no
Serotonergic synapse	map04726	10	100	432	8269	0.0489606	0.184185	gene7455|K04850;gene8994|K04344;gene15596|K02677;gene16436|K04857;gene16482|K05858;gene16482|K05858;gene16482|K05858;gene16482|K05858;gene16482|K05858;gene17743|K04534;gene17743|K04534;gene22269|K04958;gene22269|K04958;gene22269|K04958;gene22269|K04958;gene22269|K04958;gene22269|K04958;gene22269|K04958;gene22269|K04958;gene22269|K04958;gene22269|K04958;gene22269|K04958;gene22402|K04851;gene22402|…	gene22402|K04851;gene17743|K04534;gene24309|K05858;gene22269|K04958;gene7455|K04850	5	gene8994|K04344;gene16482|K05858;gene16436|K04857;gene15596|K02677;gene24309|K05858;gene22269|K04958;gene22492|K04630;gene7455|K04850	8	http://www.kegg.jp/pathway/map04726+K04850+K04344+K02677+K04857+K05858+K05858+K05858+K05858+K05858+K04534+K04534+K04958+K04958+K04958+K04958+K04958+K04958+K04958+K04958+K04958+K04958+K04958+K04851+K04851+K04851+K04851+K04851+K04851+K04851+K04851+K04851+K04851+K04851+K04851+K04851+K04851+K04851+K04851+K04630+K04630+K05858	no
Phagosome	map04145	12	131	430	8238	0.0552205	0.20529	gene2833|K10066;gene2833|K10066;gene2833|K10066;gene2833|K10066;gene4513|K07374;gene7351|K01330;gene7351|K01330;gene9228|K03990;gene11281|K04392;gene15114|K02154;gene15114|K02154;gene15114|K02154;gene15114|K02154;gene15114|K02154;gene15257|K06560;gene17852|K02146;gene21975|K10413;gene22712|K07897;gene22712|K07897;gene24471|K02154;gene25256|K10062	gene2833|K10066;gene24471|K02154;gene15257|K06560;gene15114|K02154;gene22712|K07897;gene21975|K10413	6	gene25256|K10062;gene9228|K03990;gene24471|K02154;gene4513|K07374;gene11281|K04392;gene17852|K02146;gene7351|K01330	7	http://www.kegg.jp/pathway/map04145+K10066+K10066+K10066+K10066+K07374+K01330+K01330+K03990+K04392+K02154+K02154+K02154+K02154+K02154+K06560+K02146+K10413+K07897+K07897+K02154+K10062	no
MAPK signaling pathway - yeast	map04011	3	15	439	8354	0.0584109	0.214626	gene7426|K09448;gene7426|K09448;gene7669|K04441;gene15596|K02677	NA	0	gene15596|K02677;gene7669|K04441;gene7426|K09448	3	http://www.kegg.jp/pathway/map04011+K09448+K09448+K04441+K02677	no
Staphylococcus aureus infection	map05150	5	38	437	8331	0.0625015	0.223796	gene2844|K03994;gene7351|K01330;gene7351|K01330;gene9228|K03990;gene12893|K01315;gene12893|K01315;gene18421|K04010	NA	0	gene18421|K04010;gene9228|K03990;gene12893|K01315;gene2844|K03994;gene7351|K01330	5	http://www.kegg.jp/pathway/map05150+K03994+K01330+K01330+K03990+K01315+K01315+K04010	no
Fatty acid metabolism	map00071	5	38	437	8331	0.0625015	0.223796	gene14804|K00128;gene14804|K00128;gene14804|K00128;gene21572|K15013;gene21572|K15013;gene21572|K15013;gene21572|K15013;gene21572|K15013;gene21572|K15013;gene21572|K15013;gene22132|K07513;gene23730|K13239;gene23731|K13239	gene14804|K00128;gene21572|K15013	2	gene23731|K13239;gene23730|K13239;gene22132|K07513	3	http://www.kegg.jp/pathway/map00071+K00128+K00128+K00128+K15013+K15013+K15013+K15013+K15013+K15013+K15013+K07513+K13239+K13239	no
Progesterone-mediated oocyte maturation	map04914	9	91	433	8278	0.0630311	0.223796	gene7669|K04441;gene7966|K00922;gene7966|K00922;gene7966|K00922;gene7966|K00922;gene7966|K00922;gene7966|K00922;gene8171|K08041;gene8171|K08041;gene14156|K03353;gene18209|K04456;gene18210|K04456;gene18210|K04456;gene18210|K04456;gene18210|K04456;gene18210|K04456;gene20228|K02649;gene20228|K02649;gene20228|K02649;gene20228|K02649;gene20228|K02649;gene20228|K02649;gene22027|K04456;gene22492|K04630;…	gene18210|K04456;gene18209|K04456;gene22027|K04456	3	gene20228|K02649;gene8171|K08041;gene7966|K00922;gene14156|K03353;gene18209|K04456;gene7669|K04441;gene22492|K04630	7	http://www.kegg.jp/pathway/map04914+K04441+K00922+K00922+K00922+K00922+K00922+K00922+K08041+K08041+K03353+K04456+K04456+K04456+K04456+K04456+K04456+K02649+K02649+K02649+K02649+K02649+K02649+K04456+K04630+K04630	no
Synaptic vesicle cycle	map04721	7	64	435	8305	0.064319	0.225831	gene8799|K15293;gene8799|K15293;gene8799|K15293;gene8799|K15293;gene8799|K15293;gene8799|K15293;gene8799|K15293;gene8799|K15293;gene8994|K04344;gene15114|K02154;gene15114|K02154;gene15114|K02154;gene15114|K02154;gene15114|K02154;gene17852|K02146;gene18428|K15296;gene18428|K15296;gene24471|K02154;gene25441|K15295	gene18428|K15296;gene24471|K02154;gene8799|K15293;gene15114|K02154	4	gene8994|K04344;gene24471|K02154;gene25441|K15295;gene17852|K02146	4	http://www.kegg.jp/pathway/map04721+K15293+K15293+K15293+K15293+K15293+K15293+K15293+K15293+K04344+K02154+K02154+K02154+K02154+K02154+K02146+K15296+K15296+K02154+K15295	no
Fructose and mannose metabolism	map00051	4	28	438	8341	0.0741577	0.257515	gene2683|K00850;gene16851|K00850;gene23751|K01711;gene23751|K01711;gene23751|K01711;gene23751|K01711;gene23751|K01711;gene23751|K01711;gene23751|K01711;gene23751|K01711;gene25737|K17497;gene25737|K17497;gene25737|K17497	gene25737|K17497	1	gene23751|K01711;gene2683|K00850;gene16851|K00850	3	http://www.kegg.jp/pathway/map00051+K00850+K00850+K01711+K01711+K01711+K01711+K01711+K01711+K01711+K01711+K17497+K17497+K17497	no
Adipocytokine signaling pathway	map04920	7	67	435	8302	0.0767938	0.260934	gene4963|K03173;gene8628|K07200;gene8628|K07200;gene15974|K07203;gene15974|K07203;gene18209|K04456;gene18210|K04456;gene18210|K04456;gene18210|K04456;gene18210|K04456;gene18210|K04456;gene21572|K15013;gene21572|K15013;gene21572|K15013;gene21572|K15013;gene21572|K15013;gene21572|K15013;gene21572|K15013;gene22027|K04456	gene18210|K04456;gene18209|K04456;gene8628|K07200;gene22027|K04456;gene21572|K15013	5	gene4963|K03173;gene18209|K04456;gene15974|K07203	3	http://www.kegg.jp/pathway/map04920+K03173+K07200+K07200+K07203+K07203+K04456+K04456+K04456+K04456+K04456+K04456+K15013+K15013+K15013+K15013+K15013+K15013+K15013+K04456	no
Apoptosis	map04210	9	95	433	8274	0.0766981	0.260934	gene4963|K03173;gene7966|K00922;gene7966|K00922;gene7966|K00922;gene7966|K00922;gene7966|K00922;gene7966|K00922;gene15583|K04739;gene15583|K04739;gene16056|K02311;gene18209|K04456;gene18210|K04456;gene18210|K04456;gene18210|K04456;gene18210|K04456;gene18210|K04456;gene20228|K02649;gene20228|K02649;gene20228|K02649;gene20228|K02649;gene20228|K02649;gene20228|K02649;gene22027|K04456;gene23743|K0286…	gene18210|K04456;gene18209|K04456;gene22027|K04456;gene15583|K04739	4	gene20228|K02649;gene4963|K03173;gene7966|K00922;gene18209|K04456;gene16056|K02311;gene23743|K02861	6	http://www.kegg.jp/pathway/map04210+K03173+K00922+K00922+K00922+K00922+K00922+K00922+K04739+K04739+K02311+K04456+K04456+K04456+K04456+K04456+K04456+K02649+K02649+K02649+K02649+K02649+K02649+K04456+K02861+K02861+K02861+K02861+K02861+K02861+K02861+K02861+K02861	no
Endocrine and other factor-regulated calcium reabsorption	map04961	5	41	437	8328	0.0789532	0.265417	gene12822|K08550;gene15596|K02677;gene16482|K05858;gene16482|K05858;gene16482|K05858;gene16482|K05858;gene16482|K05858;gene21880|K03916;gene24309|K05858	gene24309|K05858	1	gene16482|K05858;gene12822|K08550;gene15596|K02677;gene24309|K05858;gene21880|K03916	5	http://www.kegg.jp/pathway/map04961+K08550+K02677+K05858+K05858+K05858+K05858+K05858+K03916+K05858	no
Lysine degradation	map00310	8	82	434	8287	0.0814336	0.270874	gene4955|K11420;gene6463|K09187;gene14804|K00128;gene14804|K00128;gene14804|K00128;gene19711|K00471;gene19711|K00471;gene19711|K00471;gene19711|K00471;gene20687|K11431;gene20892|K11428;gene20892|K11428;gene20892|K11428;gene22327|K11433;gene22327|K11433;gene22327|K11433;gene22327|K11433;gene22327|K11433;gene22327|K11433;gene26801|K00164	gene14804|K00128;gene20892|K11428;gene6463|K09187	3	gene4955|K11420;gene26801|K00164;gene19711|K00471;gene22327|K11433;gene20687|K11431	5	http://www.kegg.jp/pathway/map00310+K11420+K09187+K00128+K00128+K00128+K00471+K00471+K00471+K00471+K11431+K11428+K11428+K11428+K11433+K11433+K11433+K11433+K11433+K11433+K00164	no
Toxoplasmosis	map05145	10	112	432	8257	0.0855662	0.281655	gene7669|K04441;gene7966|K00922;gene7966|K00922;gene7966|K00922;gene7966|K00922;gene7966|K00922;gene7966|K00922;gene17371|K03160;gene17371|K03160;gene17371|K03160;gene17743|K04534;gene17743|K04534;gene18209|K04456;gene18210|K04456;gene18210|K04456;gene18210|K04456;gene18210|K04456;gene18210|K04456;gene20228|K02649;gene20228|K02649;gene20228|K02649;gene20228|K02649;gene20228|K02649;gene20228|K0264…	gene18210|K04456;gene17743|K04534;gene18209|K04456;gene22027|K04456	4	gene20228|K02649;gene7966|K00922;gene25226|K06240;gene18209|K04456;gene7669|K04441;gene22492|K04630;gene17371|K03160	7	http://www.kegg.jp/pathway/map05145+K04441+K00922+K00922+K00922+K00922+K00922+K00922+K03160+K03160+K03160+K04534+K04534+K04456+K04456+K04456+K04456+K04456+K04456+K02649+K02649+K02649+K02649+K02649+K02649+K04456+K04630+K04630+K06240+K06240+K06240+K06240	no
Viral carcinogenesis	map05203	17	223	425	8146	0.0948526	0.309004	gene3618|K04685;gene4909|K10691;gene4963|K03173;gene7416|K10151;gene7966|K00922;gene7966|K00922;gene7966|K00922;gene7966|K00922;gene7966|K00922;gene7966|K00922;gene8291|K15979;gene9228|K03990;gene11281|K04392;gene13720|K06618;gene13720|K06618;gene15103|K06062;gene17310|K16197;gene17384|K03363;gene17451|K15305;gene17852|K02146;gene20228|K02649;gene20228|K02649;gene20228|K02649;gene20228|K02649;gen…	gene3618|K04685;gene17451|K15305;gene8291|K15979;gene4909|K10691	4	gene28295|K11252;gene20228|K02649;gene17384|K03363;gene4963|K03173;gene17310|K16197;gene9228|K03990;gene7966|K00922;gene11281|K04392;gene17852|K02146;gene22874|K06625;gene13720|K06618;gene15103|K06062;gene7416|K10151	13	http://www.kegg.jp/pathway/map05203+K04685+K10691+K03173+K10151+K00922+K00922+K00922+K00922+K00922+K00922+K15979+K03990+K04392+K06618+K06618+K06062+K16197+K03363+K15305+K02146+K02649+K02649+K02649+K02649+K02649+K02649+K06625+K06625+K06625+K06625+K11252	no
Cell cycle - Caulobacter	map04112	1	1	441	8368	0.0978181	0.315413	gene9245|K01358	gene9245|K01358	1	NA	0	http://www.kegg.jp/pathway/map04112+K01358	no
Glycerolipid metabolism	map00561	6	59	436	8310	0.106343	0.335264	gene5334|K15728;gene7815|K00901;gene7815|K00901;gene7815|K00901;gene7815|K00901;gene7815|K00901;gene7815|K00901;gene7815|K00901;gene7815|K00901;gene8383|K00901;gene14804|K00128;gene14804|K00128;gene14804|K00128;gene22724|K01054;gene22724|K01054;gene22724|K01054;gene22724|K01054;gene27086|K13506;gene27086|K13506;gene27086|K13506;gene27086|K13506	gene7815|K00901;gene14804|K00128;gene5334|K15728;gene27086|K13506	4	gene22724|K01054;gene8383|K00901	2	http://www.kegg.jp/pathway/map00561+K15728+K00901+K00901+K00901+K00901+K00901+K00901+K00901+K00901+K00901+K00128+K00128+K00128+K01054+K01054+K01054+K01054+K13506+K13506+K13506+K13506	no
Hepatitis B	map05161	13	164	429	8205	0.107762	0.335264	gene7966|K00922;gene7966|K00922;gene7966|K00922;gene7966|K00922;gene7966|K00922;gene7966|K00922;gene9277|K05842;gene13720|K06618;gene13720|K06618;gene15596|K02677;gene15675|K07211;gene17168|K17454;gene17310|K16197;gene17426|K17332;gene18209|K04456;gene18210|K04456;gene18210|K04456;gene18210|K04456;gene18210|K04456;gene18210|K04456;gene20228|K02649;gene20228|K02649;gene20228|K02649;gene20228|K0264…	gene18210|K04456;gene15675|K07211;gene18209|K04456;gene22027|K04456;gene17168|K17454	5	gene20228|K02649;gene17310|K16197;gene17426|K17332;gene7966|K00922;gene18209|K04456;gene15596|K02677;gene9277|K05842;gene22874|K06625;gene13720|K06618	9	http://www.kegg.jp/pathway/map05161+K00922+K00922+K00922+K00922+K00922+K00922+K05842+K06618+K06618+K02677+K07211+K17454+K16197+K17332+K04456+K04456+K04456+K04456+K04456+K04456+K02649+K02649+K02649+K02649+K02649+K02649+K04456+K06625+K06625+K06625+K06625	no
Cardiac muscle contraction	map04260	8	88	434	8281	0.108218	0.335264	gene7455|K04850;gene11360|K17751;gene15599|K04869;gene15600|K04866;gene16436|K04857;gene17583|K02263;gene22396|K04860;gene22396|K04860;gene22396|K04860;gene22396|K04860;gene22396|K04860;gene22396|K04860;gene22402|K04851;gene22402|K04851;gene22402|K04851;gene22402|K04851;gene22402|K04851;gene22402|K04851;gene22402|K04851;gene22402|K04851;gene22402|K04851;gene22402|K04851;gene22402|K04851;gene22402…	gene22402|K04851;gene22396|K04860;gene7455|K04850	3	gene11360|K17751;gene16436|K04857;gene22396|K04860;gene15599|K04869;gene17583|K02263;gene15600|K04866;gene7455|K04850	7	http://www.kegg.jp/pathway/map04260+K04850+K17751+K04869+K04866+K04857+K02263+K04860+K04860+K04860+K04860+K04860+K04860+K04851+K04851+K04851+K04851+K04851+K04851+K04851+K04851+K04851+K04851+K04851+K04851+K04851+K04851+K04851+K04851	no
Adherens junction	map04520	7	73	435	8296	0.10568	0.335264	gene7357|K05697;gene7357|K05697;gene9167|K04527;gene9167|K04527;gene9167|K04527;gene9167|K04527;gene9742|K02620;gene9742|K02620;gene9742|K02620;gene9742|K02620;gene9742|K02620;gene9742|K02620;gene11281|K04392;gene12464|.|K05703;gene12464|.|K05703;gene12464|.|K05703;gene12464|.|K05703;gene12464|.|K05703;gene15386|K05627;gene22065|K04361	gene9742|K02620;gene12464|K05703;gene7357|K05697;gene22065|K04361;gene15386|K05627	5	gene11281|K04392;gene9167|K04527;gene15386|K05627	3	http://www.kegg.jp/pathway/map04520+K05697+K05697+K04527+K04527+K04527+K04527+K02620+K02620+K02620+K02620+K02620+K02620+K04392+.|K05703+.|K05703+.|K05703+.|K05703+.|K05703+K05627+K04361	no
TNF signaling pathway	map04668	9	105	433	8264	0.118207	0.353233	gene4963|K03173;gene7669|K04441;gene7966|K00922;gene7966|K00922;gene7966|K00922;gene7966|K00922;gene7966|K00922;gene7966|K00922;gene12290|K04445;gene12290|K04445;gene12290|K04445;gene12290|K04445;gene12290|K04445;gene12290|K04445;gene12290|K04445;gene12290|K04445;gene12290|K04445;gene18209|K04456;gene18210|K04456;gene18210|K04456;gene18210|K04456;gene18210|K04456;gene18210|K04456;gene20228|K02649…	gene18210|K04456;gene18209|K04456;gene22027|K04456	3	gene20228|K02649;gene4963|K03173;gene12290|K04445;gene7966|K00922;gene18209|K04456;gene7669|K04441;gene23743|K02861	7	http://www.kegg.jp/pathway/map04668+K03173+K04441+K00922+K00922+K00922+K00922+K00922+K00922+K04445+K04445+K04445+K04445+K04445+K04445+K04445+K04445+K04445+K04456+K04456+K04456+K04456+K04456+K04456+K02649+K02649+K02649+K02649+K02649+K02649+K04456+K02861+K02861+K02861+K02861+K02861+K02861+K02861+K02861+K02861	no
Vitamin digestion and absorption	map04977	3	21	439	8348	0.116547	0.353233	gene12975|K14617;gene20080|K14615;gene25810|K05665	gene20080|K14615	1	gene12975|K14617;gene25810|K05665	2	http://www.kegg.jp/pathway/map04977+K14617+K14615+K05665	no
Bacterial invasion of epithelial cells	map05100	8	90	434	8279	0.118106	0.353233	gene7966|K00922;gene7966|K00922;gene7966|K00922;gene7966|K00922;gene7966|K00922;gene7966|K00922;gene11281|K04392;gene13102|K05725;gene15435|K16938;gene17485|K05726;gene20228|K02649;gene20228|K02649;gene20228|K02649;gene20228|K02649;gene20228|K02649;gene20228|K02649;gene21275|K04438;gene22253|K12959	gene22253|K12959;gene13102|K05725;gene17485|K05726;gene15435|K16938	4	gene20228|K02649;gene7966|K00922;gene11281|K04392;gene21275|K04438;gene15435|K16938	5	http://www.kegg.jp/pathway/map05100+K00922+K00922+K00922+K00922+K00922+K00922+K04392+K05725+K16938+K05726+K02649+K02649+K02649+K02649+K02649+K02649+K04438+K12959	no
Amphetamine addiction	map05031	6	61	436	8308	0.118489	0.353233	gene7203|K05210;gene7455|K04850;gene8187|K04515;gene15596|K02677;gene22402|K04851;gene22402|K04851;gene22402|K04851;gene22402|K04851;gene22402|K04851;gene22402|K04851;gene22402|K04851;gene22402|K04851;gene22402|K04851;gene22402|K04851;gene22402|K04851;gene22402|K04851;gene22402|K04851;gene22402|K04851;gene22402|K04851;gene22402|K04851;gene25746|K05209	gene22402|K04851;gene25746|K05209;gene8187|K04515;gene7455|K04850	4	gene15596|K02677;gene7203|K05210;gene7455|K04850	3	http://www.kegg.jp/pathway/map05031+K05210+K04850+K04515+K02677+K04851+K04851+K04851+K04851+K04851+K04851+K04851+K04851+K04851+K04851+K04851+K04851+K04851+K04851+K04851+K04851+K05209	no
PI3K-Akt signaling pathway	map04151	23	332	419	8037	0.123971	0.366119	gene5065|K07206;gene7416|K10151;gene7966|K00922;gene7966|K00922;gene7966|K00922;gene7966|K00922;gene7966|K00922;gene7966|K00922;gene8668|K05097;gene9167|K04527;gene9167|K04527;gene9167|K04527;gene9167|K04527;gene9993|K05090;gene10266|K05462;gene10266|K05462;gene11281|K04392;gene13102|K05725;gene14117|K06237;gene14118|K06237;gene15974|K07203;gene15974|K07203;gene16667|K06584;gene17310|K16197;gene1…	gene18210|K04456;gene14118|K06237;gene18209|K04456;gene16667|K06584;gene13102|K05725;gene22027|K04456;gene22065|K04361;gene25462|K16340;gene8668|K05097;gene9993|K05090	10	gene20228|K02649;gene17310|K16197;gene7966|K00922;gene25226|K06240;gene18209|K04456;gene11281|K04392;gene9167|K04527;gene5065|K07206;gene15974|K07203;gene22874|K06625;gene10266|K05462;gene14117|K06237;gene18927|K05450;gene7416|K10151	14	http://www.kegg.jp/pathway/map04151+K07206+K10151+K00922+K00922+K00922+K00922+K00922+K00922+K05097+K04527+K04527+K04527+K04527+K05090+K05462+K05462+K04392+K05725+K06237+K06237+K07203+K07203+K06584+K16197+K04456+K04456+K04456+K04456+K04456+K04456+K05450+K05450+K05450+K05450+K02649+K02649+K02649+K02649+K02649+K02649+K04456+K04361+K06625+K06625+K06625+K06625+K06240+K06240+K06240+K06240+K16340	no
Biosynthesis of secondary metabolites	map01110	27	400	415	7969	0.125748	0.367931	gene2683|K00850;gene5067|K00939;gene5067|K00939;gene5067|K00939;gene5067|K00939;gene5334|K15728;gene5662|K01807;gene7815|K00901;gene7815|K00901;gene7815|K00901;gene7815|K00901;gene7815|K00901;gene7815|K00901;gene7815|K00901;gene7815|K00901;gene8383|K00901;gene11160|K00021;gene12852|K00016;gene14293|K11262;gene14293|K11262;gene14293|K11262;gene14772|K02257;gene14804|K00128;gene14804|K00128;gene148…	gene7815|K00901;gene14804|K00128;gene21204|K01613;gene5334|K15728;gene14772|K02257;gene21884|K00939;gene21571|K00030;gene25737|K17497;gene24561|K08730;gene27086|K13506	10	gene2683|K00850;gene20547|K00234;gene26801|K00164;gene16851|K00850;gene16638|K01580;gene16802|K00688;gene5067|K00939;gene24227|K10226;gene11160|K00021;gene12852|K00016;gene15095|K01648;gene14293|K11262;gene8383|K00901;gene22084|K18966;gene5662|K01807;gene22132|K07513;gene25415|K01772	17	http://www.kegg.jp/pathway/map01110+K00850+K00939+K00939+K00939+K00939+K15728+K01807+K00901+K00901+K00901+K00901+K00901+K00901+K00901+K00901+K00901+K00021+K00016+K11262+K11262+K11262+K02257+K00128+K00128+K00128+K01648+K01648+K01648+K01648+K01648+K01648+K01648+K01580+K00688+K00850+K00234+K01613+K00030+K00939+K00939+K18966+K07513+K10226+K08730+K01772+K17497+K17497+K17497+K00164+K13506+K13506+K13506…	no
Pentose phosphate pathway	map00030	4	35	438	8334	0.129837	0.372985	gene2683|K00850;gene5662|K01807;gene16851|K00850;gene25074|K00090;gene25074|K00090;gene25074|K00090;gene25074|K00090	gene25074|K00090	1	gene2683|K00850;gene16851|K00850;gene5662|K01807	3	http://www.kegg.jp/pathway/map00030+K00850+K01807+K00850+K00090+K00090+K00090+K00090	no
Citrate cycle (TCA cycle)	map00020	4	35	438	8334	0.129837	0.372985	gene15095|K01648;gene15095|K01648;gene15095|K01648;gene15095|K01648;gene15095|K01648;gene15095|K01648;gene15095|K01648;gene20547|K00234;gene21571|K00030;gene26801|K00164	gene21571|K00030	1	gene20547|K00234;gene26801|K00164;gene15095|K01648	3	http://www.kegg.jp/pathway/map00020+K01648+K01648+K01648+K01648+K01648+K01648+K01648+K00234+K00030+K00164	no
Basal cell carcinoma	map05217	5	49	437	8320	0.132754	0.37793	gene4856|K00408;gene8210|K06230;gene9742|K02620;gene9742|K02620;gene9742|K02620;gene9742|K02620;gene9742|K02620;gene9742|K02620;gene15592|K04385;gene26127|K02842	gene9742|K02620;gene4856|K00408	2	gene26127|K02842;gene8210|K06230;gene15592|K04385	3	http://www.kegg.jp/pathway/map05217+K00408+K06230+K02620+K02620+K02620+K02620+K02620+K02620+K04385+K02842	no
Fatty acid biosynthesis	map00061	2	11	440	8358	0.136054	0.383867	gene14293|K11262;gene14293|K11262;gene14293|K11262;gene21572|K15013;gene21572|K15013;gene21572|K15013;gene21572|K15013;gene21572|K15013;gene21572|K15013;gene21572|K15013	gene21572|K15013	1	gene14293|K11262	1	http://www.kegg.jp/pathway/map00061+K11262+K11262+K11262+K15013+K15013+K15013+K15013+K15013+K15013+K15013	no
Amino sugar and nucleotide sugar metabolism	map00520	5	50	437	8319	0.140414	0.392662	gene5695|K08678;gene5695|K08678;gene5695|K08678;gene5695|K08678;gene5695|K08678;gene7594|K00326;gene7594|K00326;gene16280|K01639;gene16280|K01639;gene16280|K01639;gene16280|K01639;gene16280|K01639;gene16280|K01639;gene23751|K01711;gene23751|K01711;gene23751|K01711;gene23751|K01711;gene23751|K01711;gene23751|K01711;gene23751|K01711;gene23751|K01711;gene25737|K17497;gene25737|K17497;gene25737|K17497	gene7594|K00326;gene25737|K17497;gene16280|K01639	3	gene5695|K08678;gene23751|K01711	2	http://www.kegg.jp/pathway/map00520+K08678+K08678+K08678+K08678+K08678+K00326+K00326+K01639+K01639+K01639+K01639+K01639+K01639+K01711+K01711+K01711+K01711+K01711+K01711+K01711+K01711+K17497+K17497+K17497	no
Styrene degradation	map00643	1	2	441	8367	0.143086	0.396624	gene12224|K01800;gene12224|K01800;gene12224|K01800;gene12224|K01800;gene12224|K01800	NA	0	gene12224|K01800	1	http://www.kegg.jp/pathway/map00643+K01800+K01800+K01800+K01800+K01800	no
Vibrio cholerae infection	map05110	5	52	437	8317	0.156293	0.429466	gene15114|K02154;gene15114|K02154;gene15114|K02154;gene15114|K02154;gene15114|K02154;gene15596|K02677;gene17852|K02146;gene24471|K02154;gene24518|K04926	gene24471|K02154;gene24518|K04926;gene15114|K02154	3	gene24471|K02154;gene17852|K02146;gene15596|K02677	3	http://www.kegg.jp/pathway/map05110+K02154+K02154+K02154+K02154+K02154+K02677+K02146+K02154+K04926	no
Glycosphingolipid biosynthesis - lacto and neolacto series	map00601	3	25	439	8344	0.163537	0.433178	gene5025|K00709;gene5025|K00709;gene5025|K00709;gene5025|K00709;gene5025|K00709;gene5025|K00709;gene5025|K00709;gene5025|K00709;gene5025|K00709;gene5025|K00709;gene5025|K00709;gene5025|K00709;gene5025|K00709;gene5025|K00709;gene5025|K00709;gene5025|K00709;gene5025|K00709;gene18471|K00718;gene18475|K00718;gene18475|K00718	NA	0	gene18475|K00718;gene5025|K00709;gene18471|K00718	3	http://www.kegg.jp/pathway/map00601+K00709+K00709+K00709+K00709+K00709+K00709+K00709+K00709+K00709+K00709+K00709+K00709+K00709+K00709+K00709+K00709+K00709+K00718+K00718+K00718	no
Collecting duct acid secretion	map04966	3	25	439	8344	0.163537	0.433178	gene15114|K02154;gene15114|K02154;gene15114|K02154;gene15114|K02154;gene15114|K02154;gene17852|K02146;gene24471|K02154	gene24471|K02154;gene15114|K02154	2	gene24471|K02154;gene17852|K02146	2	http://www.kegg.jp/pathway/map04966+K02154+K02154+K02154+K02154+K02154+K02146+K02154	no
Basal transcription factors	map03022	5	53	437	8316	0.164498	0.433178	gene13627|K03128;gene13627|K03128;gene13627|K03128;gene13627|K03128;gene16540|K14650;gene16540|K14650;gene18363|K10844;gene26386|K03130;gene27267|K03130	gene18363|K10844;gene27267|K03130	2	gene26386|K03130;gene13627|K03128;gene16540|K14650	3	http://www.kegg.jp/pathway/map03022+K03128+K03128+K03128+K03128+K14650+K14650+K10844+K03130+K03130	no
Purine metabolism	map00230	13	178	429	8191	0.162749	0.433178	gene5067|K00939;gene5067|K00939;gene5067|K00939;gene5067|K00939;gene5638|K02999;gene8171|K08041;gene8171|K08041;gene9116|K13293;gene11179|K18437;gene12909|K18438;gene12909|K18438;gene12909|K18438;gene12909|K18438;gene12909|K18438;gene12909|K18438;gene12909|K18438;gene12909|K18438;gene12909|K18438;gene12909|K18438;gene19590|K10807;gene20805|K12318;gene20805|K12318;gene20805|K12318;gene20805|K12318…	gene22921|K11265;gene21484|K18437;gene26459|K06928;gene21884|K00939;gene22352|K01522	5	gene8171|K08041;gene20805|K12318;gene9116|K13293;gene11179|K18437;gene19590|K10807;gene5067|K00939;gene12909|K18438;gene22352|K01522;gene5638|K02999	9	http://www.kegg.jp/pathway/map00230+K00939+K00939+K00939+K00939+K02999+K08041+K08041+K13293+K18437+K18438+K18438+K18438+K18438+K18438+K18438+K18438+K18438+K18438+K18438+K10807+K12318+K12318+K12318+K12318+K12318+K12318+K12318+K18437+K18437+K18437+K00939+K00939+K01522+K01522+K01522+K01522+K01522+K01522+K11265+K11265+K11265+K11265+K11265+K11265+K11265+K11265+K11265+K06928	no
Taste transduction	map04742	3	25	439	8344	0.163537	0.433178	gene8994|K04344;gene14350|K04828;gene17396|K04885	gene14350|K04828	1	gene8994|K04344;gene14350|K04828;gene17396|K04885	3	http://www.kegg.jp/pathway/map04742+K04344+K04828+K04885	no
Primary bile acid biosynthesis	map00120	2	13	440	8356	0.171749	0.444857	gene21897|K07440;gene22358|K10214;gene22358|K10214;gene22358|K10214;gene22358|K10214;gene22358|K10214	NA	0	gene21897|K07440;gene22358|K10214	2	http://www.kegg.jp/pathway/map00120+K07440+K10214+K10214+K10214+K10214+K10214	no
Carbon fixation pathways in prokaryotes	map00720	2	13	440	8356	0.171749	0.444857	gene15095|K01648;gene15095|K01648;gene15095|K01648;gene15095|K01648;gene15095|K01648;gene15095|K01648;gene15095|K01648;gene15960|K00297;gene15960|K00297	gene15960|K00297	1	gene15095|K01648	1	http://www.kegg.jp/pathway/map00720+K01648+K01648+K01648+K01648+K01648+K01648+K01648+K00297+K00297	no
Metabolic pathways	map01100	79	1345	363	7024	0.173955	0.44691	gene2439|K09653;gene2683|K00850;gene4196|K00744;gene4196|K00744;gene4196|K00744;gene4196|K00744;gene4196|K00744;gene4196|K00744;gene4196|K00744;gene4196|K00744;gene4196|K00744;gene4196|K00744;gene4196|K00744;gene5010|K00314;gene5025|K00709;gene5025|K00709;gene5025|K00709;gene5025|K00709;gene5025|K00709;gene5025|K00709;gene5025|K00709;gene5025|K00709;gene5025|K00709;gene5025|K00709;gene5025|K00709…	gene7815|K00901;gene14804|K00128;gene20827|K00710;gene5499|K00710;gene21204|K01613;gene5334|K15728;gene15441|K09661;gene15448|K03479;gene9529|K00726;gene2439|K09653;gene24471|K02154;gene14772|K02257;gene9246|K01441;gene22731|K09210;gene22487|K01197;gene26459|K06928;gene15416|K00995;gene9197|K04710;gene15353|K00967;gene24309|K05858;gene25042|K01106;gene24617|K04714;gene21884|K00939;gene15114|K0215…	34	gene13123|K00780;gene5695|K08678;gene16442|K13748;gene23751|K01711;gene21246|K18592;gene16482|K05858;gene2683|K00850;gene20547|K00234;gene18475|K00718;gene26801|K00164;gene16851|K00850;gene20609|K02434;gene24471|K02154;gene17462|K03368;gene8769|K01858;gene27113|K00746;gene27114|K00746;gene16638|K01580;gene22731|K09210;gene16078|K19006;gene17852|K02146;gene22358|K10214;gene16802|K00688;gene19590|K…	50	http://www.kegg.jp/pathway/map01100+K09653+K00850+K00744+K00744+K00744+K00744+K00744+K00744+K00744+K00744+K00744+K00744+K00744+K00314+K00709+K00709+K00709+K00709+K00709+K00709+K00709+K00709+K00709+K00709+K00709+K00709+K00709+K00709+K00709+K00709+K00709+K00939+K00939+K00939+K00939+K15728+K00710+K00710+K02999+K01807+K08678+K08678+K08678+K08678+K08678+K00901+K00901+K00901+K00901+K00901+K00901+K00901…	no
Viral myocarditis	map05416	5	55	437	8314	0.181405	0.462289	gene5092|K06619;gene11281|K04392;gene11360|K17751;gene12464|.|K05703;gene12464|.|K05703;gene12464|.|K05703;gene12464|.|K05703;gene12464|.|K05703;gene17371|K03160;gene17371|K03160;gene17371|K03160	gene12464|K05703;gene5092|K06619	2	gene11360|K17751;gene11281|K04392;gene17371|K03160	3	http://www.kegg.jp/pathway/map05416+K06619+K04392+K17751+.|K05703+.|K05703+.|K05703+.|K05703+.|K05703+K03160+K03160+K03160	no
Thiamine metabolism	map00730	1	3	441	8366	0.186087	0.466695	gene26459|K06928	gene26459|K06928	1	NA	0	http://www.kegg.jp/pathway/map00730+K06928	no
Limonene and pinene degradation	map00903	1	3	441	8366	0.186087	0.466695	gene14804|K00128;gene14804|K00128;gene14804|K00128	gene14804|K00128	1	NA	0	http://www.kegg.jp/pathway/map00903+K00128+K00128+K00128	no
Dorso-ventral axis formation	map04320	3	27	439	8342	0.18884	0.469362	gene8885|K02599;gene22065|K04361;gene24092|.|K02678;gene24092|.|K02678;gene24092|.|K02678;gene24092|.|K02678;gene24092|.|K02678;gene24092|.|K02678	gene24092|K02678;gene22065|K04361;gene8885|K02599	3	NA	0	http://www.kegg.jp/pathway/map04320+K02599+K04361+.|K02678+.|K02678+.|K02678+.|K02678+.|K02678+.|K02678	no
Glycosaminoglycan biosynthesis - keratan sulfate	map00533	2	14	440	8355	0.190121	0.469362	gene13123|K00780;gene13123|K00780;gene13123|K00780;gene13123|K00780;gene13123|K00780;gene13123|K00780;gene13123|K00780;gene17462|K03368;gene17462|K03368;gene17462|K03368;gene17462|K03368	NA	0	gene13123|K00780;gene17462|K03368	2	http://www.kegg.jp/pathway/map00533+K00780+K00780+K00780+K00780+K00780+K00780+K00780+K03368+K03368+K03368+K03368	no
Glycosphingolipid biosynthesis - ganglio series	map00604	2	15	440	8354	0.208738	0.507395	gene13123|K00780;gene13123|K00780;gene13123|K00780;gene13123|K00780;gene13123|K00780;gene13123|K00780;gene13123|K00780;gene17462|K03368;gene17462|K03368;gene17462|K03368;gene17462|K03368	NA	0	gene13123|K00780;gene17462|K03368	2	http://www.kegg.jp/pathway/map00604+K00780+K00780+K00780+K00780+K00780+K00780+K00780+K03368+K03368+K03368+K03368	no
Cocaine addiction	map05030	4	43	438	8326	0.208586	0.507395	gene7203|K05210;gene19066|K04145;gene22492|K04630;gene22492|K04630;gene25746|K05209	gene25746|K05209	1	gene19066|K04145;gene22492|K04630;gene7203|K05210	3	http://www.kegg.jp/pathway/map05030+K05210+K04145+K04630+K04630+K05209	no
African trypanosomiasis	map05143	3	29	439	8340	0.215056	0.518762	gene15596|K02677;gene16482|K05858;gene16482|K05858;gene16482|K05858;gene16482|K05858;gene16482|K05858;gene24309|K05858	gene24309|K05858	1	gene16482|K05858;gene15596|K02677;gene24309|K05858	3	http://www.kegg.jp/pathway/map05143+K02677+K05858+K05858+K05858+K05858+K05858+K05858	no
Tuberculosis	map05152	12	174	430	8195	0.223731	0.535598	gene7669|K04441;gene8187|K04515;gene9228|K03990;gene14384|K14958;gene15114|K02154;gene15114|K02154;gene15114|K02154;gene15114|K02154;gene15114|K02154;gene15257|K06560;gene17852|K02146;gene18209|K04456;gene18210|K04456;gene18210|K04456;gene18210|K04456;gene18210|K04456;gene18210|K04456;gene22027|K04456;gene22712|K07897;gene22712|K07897;gene24471|K02154	gene18210|K04456;gene24471|K02154;gene18209|K04456;gene14384|K14958;gene22027|K04456;gene15257|K06560;gene15114|K02154;gene8187|K04515;gene22712|K07897	9	gene9228|K03990;gene24471|K02154;gene18209|K04456;gene17852|K02146;gene14384|K14958;gene7669|K04441	6	http://www.kegg.jp/pathway/map05152+K04441+K04515+K03990+K14958+K02154+K02154+K02154+K02154+K02154+K06560+K02146+K04456+K04456+K04456+K04456+K04456+K04456+K04456+K07897+K07897+K02154	no
MAPK signaling pathway - fly	map04013	2	16	440	8353	0.227529	0.538588	gene22065|K04361;gene24092|.|K02678;gene24092|.|K02678;gene24092|.|K02678;gene24092|.|K02678;gene24092|.|K02678;gene24092|.|K02678	gene24092|K02678;gene22065|K04361	2	NA	0	http://www.kegg.jp/pathway/map04013+K04361+.|K02678+.|K02678+.|K02678+.|K02678+.|K02678+.|K02678	no
Shigellosis	map05131	6	76	436	8293	0.228389	0.538588	gene5092|K06619;gene7669|K04441;gene8085|K08727;gene11281|K04392;gene20142|K03362;gene20142|K03362;gene20142|K03362;gene20142|K03362;gene20142|K03362;gene20142|K03362;gene20142|K03362;gene21275|K04438	gene8085|K08727;gene5092|K06619	2	gene20142|K03362;gene11281|K04392;gene7669|K04441;gene21275|K04438	4	http://www.kegg.jp/pathway/map05131+K06619+K04441+K08727+K04392+K03362+K03362+K03362+K03362+K03362+K03362+K03362+K04438	no
Hedgehog signaling pathway	map04340	4	47	438	8322	0.252117	0.581526	gene4856|K00408;gene7503|K08960;gene7503|K08960;gene7503|K08960;gene7503|K08960;gene7503|K08960;gene7503|K08960;gene7503|K08960;gene8210|K06230;gene20142|K03362;gene20142|K03362;gene20142|K03362;gene20142|K03362;gene20142|K03362;gene20142|K03362;gene20142|K03362	gene4856|K00408	1	gene20142|K03362;gene8210|K06230;gene7503|K08960	3	http://www.kegg.jp/pathway/map04340+K00408+K08960+K08960+K08960+K08960+K08960+K08960+K08960+K06230+K03362+K03362+K03362+K03362+K03362+K03362+K03362	no
Nucleotide excision repair	map03420	4	47	438	8322	0.252117	0.581526	gene14100|K10846;gene14100|K10846;gene14144|K10609;gene18363|K10844;gene22693|K10838	gene14144|K10609;gene18363|K10844	2	gene14100|K10846;gene22693|K10838	2	http://www.kegg.jp/pathway/map03420+K10846+K10846+K10609+K10844+K10838	no
p53 signaling pathway	map04115	7	95	435	8274	0.25078	0.581526	gene7416|K10151;gene7641|K10129;gene13093|K04596;gene21142|K06641;gene21142|K06641;gene22874|K06625;gene22874|K06625;gene22874|K06625;gene22874|K06625;gene25471|K10139;gene26189|K03982;gene26189|K03982	gene7641|K10129;gene26189|K03982	2	gene21142|K06641;gene13093|K04596;gene25471|K10139;gene22874|K06625;gene7416|K10151	5	http://www.kegg.jp/pathway/map04115+K10151+K10129+K04596+K06641+K06641+K06625+K06625+K06625+K06625+K10139+K03982+K03982	no
Other types of O-glycan biosynthesis	map00514	3	32	439	8337	0.255641	0.58538	gene6060|K09674;gene6060|K09674;gene13836|K13675;gene13836|K13675;gene13836|K13675;gene15441|K09661	gene6060|K09674;gene15441|K09661;gene13836|K13675	3	gene6060|K09674	1	http://www.kegg.jp/pathway/map00514+K09674+K09674+K13675+K13675+K13675+K09661	no
Chloroalkane and chloroalkene degradation	map00625	1	5	441	8364	0.265738	0.599808	gene14804|K00128;gene14804|K00128;gene14804|K00128	gene14804|K00128	1	NA	0	http://www.kegg.jp/pathway/map00625+K00128+K00128+K00128	no
PPAR signaling pathway	map03320	5	64	437	8305	0.264152	0.599808	gene21572|K15013;gene21572|K15013;gene21572|K15013;gene21572|K15013;gene21572|K15013;gene21572|K15013;gene21572|K15013;gene22132|K07513;gene22358|K10214;gene22358|K10214;gene22358|K10214;gene22358|K10214;gene22358|K10214;gene22675|K08530;gene22675|K08530;gene22675|K08530;gene22675|K08530;gene22675|K08530;gene22675|K08530;gene22675|K08530;gene22675|K08530;gene22675|K08530;gene22675|K08530;gene2267…	gene21572|K15013	1	gene22358|K10214;gene24227|K10226;gene22675|K08530;gene22132|K07513	4	http://www.kegg.jp/pathway/map03320+K15013+K15013+K15013+K15013+K15013+K15013+K15013+K07513+K10214+K10214+K10214+K10214+K10214+K08530+K08530+K08530+K08530+K08530+K08530+K08530+K08530+K08530+K08530+K08530+K08530+K08530+K08530+K08530+K10226	no
Alzheimer's disease	map05010	14	217	428	8152	0.270057	0.605233	gene6709|K04550;gene7203|K05210;gene7455|K04850;gene11597|K04963;gene15238|K04380;gene16436|K04857;gene16482|K05858;gene16482|K05858;gene16482|K05858;gene16482|K05858;gene16482|K05858;gene17583|K02263;gene20547|K00234;gene22269|K04958;gene22269|K04958;gene22269|K04958;gene22269|K04958;gene22269|K04958;gene22269|K04958;gene22269|K04958;gene22269|K04958;gene22269|K04958;gene22269|K04958;gene22269|K…	gene11597|K04963;gene22402|K04851;gene25746|K05209;gene24309|K05858;gene22269|K04958;gene25951|K05853;gene7455|K04850	7	gene16482|K05858;gene20547|K00234;gene16436|K04857;gene15238|K04380;gene6709|K04550;gene24309|K05858;gene22269|K04958;gene17583|K02263;gene7203|K05210;gene7455|K04850	10	http://www.kegg.jp/pathway/map05010+K04550+K05210+K04850+K04963+K04380+K04857+K05858+K05858+K05858+K05858+K05858+K02263+K00234+K04958+K04958+K04958+K04958+K04958+K04958+K04958+K04958+K04958+K04958+K04958+K04851+K04851+K04851+K04851+K04851+K04851+K04851+K04851+K04851+K04851+K04851+K04851+K04851+K04851+K04851+K04851+K05858+K05209+K05853+K05853	no
Glycosaminoglycan biosynthesis - chondroitin sulfate / dermatan sulfate	map00532	2	19	440	8350	0.284334	0.632742	gene27113|K00746;gene27114|K00746;gene27114|K00746	NA	0	gene27113|K00746;gene27114|K00746	2	http://www.kegg.jp/pathway/map00532+K00746+K00746+K00746	no
Pathogenic Escherichia coli infection	map05130	5	67	437	8302	0.293491	0.645342	gene4513|K07374;gene5092|K06619;gene12464|.|K05703;gene12464|.|K05703;gene12464|.|K05703;gene12464|.|K05703;gene12464|.|K05703;gene14912|K08007;gene23593|K11294	gene12464|K05703;gene5092|K06619;gene23593|K11294	3	gene4513|K07374;gene14912|K08007	2	http://www.kegg.jp/pathway/map05130+K07374+K06619+.|K05703+.|K05703+.|K05703+.|K05703+.|K05703+K08007+K11294	no
Microbial metabolism in diverse environments	map01120	13	204	429	8165	0.29408	0.645342	gene2683|K00850;gene5662|K01807;gene12224|K01800;gene12224|K01800;gene12224|K01800;gene12224|K01800;gene12224|K01800;gene12852|K00016;gene14804|K00128;gene14804|K00128;gene14804|K00128;gene15095|K01648;gene15095|K01648;gene15095|K01648;gene15095|K01648;gene15095|K01648;gene15095|K01648;gene15095|K01648;gene15960|K00297;gene15960|K00297;gene16851|K00850;gene20547|K00234;gene21571|K00030;gene22132|…	gene14804|K00128;gene21571|K00030;gene25074|K00090;gene15960|K00297	4	gene2683|K00850;gene20547|K00234;gene26801|K00164;gene16851|K00850;gene12852|K00016;gene15095|K01648;gene5662|K01807;gene12224|K01800;gene22132|K07513	9	http://www.kegg.jp/pathway/map01120+K00850+K01807+K01800+K01800+K01800+K01800+K01800+K00016+K00128+K00128+K00128+K01648+K01648+K01648+K01648+K01648+K01648+K01648+K00297+K00297+K00850+K00234+K00030+K07513+K00090+K00090+K00090+K00090+K00164	no
beta-Alanine metabolism	map00410	3	35	439	8334	0.297159	0.647602	gene14804|K00128;gene14804|K00128;gene14804|K00128;gene16638|K01580;gene22084|K18966	gene14804|K00128	1	gene16638|K01580;gene22084|K18966	2	http://www.kegg.jp/pathway/map00410+K00128+K00128+K00128+K01580+K18966	no
Phosphonate and phosphinate metabolism	map00440	1	6	441	8363	0.302597	0.65048	gene15353|K00967;gene15353|K00967;gene15353|K00967;gene15353|K00967;gene15353|K00967	gene15353|K00967	1	NA	0	http://www.kegg.jp/pathway/map00440+K00967+K00967+K00967+K00967+K00967	no
Cyanoamino acid metabolism	map00460	1	6	441	8363	0.302597	0.65048	gene21246|K18592	NA	0	gene21246|K18592	1	http://www.kegg.jp/pathway/map00460+K18592	no
Cell cycle	map04110	10	155	432	8214	0.314905	0.672365	gene3618|K04685;gene5092|K06619;gene7416|K10151;gene13720|K06618;gene13720|K06618;gene14156|K03353;gene17168|K17454;gene17310|K16197;gene17384|K03363;gene21142|K06641;gene21142|K06641;gene22874|K06625;gene22874|K06625;gene22874|K06625;gene22874|K06625	gene3618|K04685;gene5092|K06619;gene17168|K17454	3	gene17384|K03363;gene17310|K16197;gene21142|K06641;gene14156|K03353;gene22874|K06625;gene13720|K06618;gene7416|K10151	7	http://www.kegg.jp/pathway/map04110+K04685+K06619+K10151+K06618+K06618+K03353+K17454+K16197+K03363+K06641+K06641+K06625+K06625+K06625+K06625	no
Cytosolic DNA-sensing pathway	map04623	4	53	438	8316	0.320286	0.678447	gene15675|K07211;gene17051|K12965;gene17051|K12965;gene17052|K12965;gene17052|K12965;gene17051|K12965;gene17051|K12965;gene23743|K02861;gene23743|K02861;gene23743|K02861;gene23743|K02861;gene23743|K02861;gene23743|K02861;gene23743|K02861;gene23743|K02861;gene23743|K02861	gene15675|K07211;gene17051|K12965;gene17052|K12965	3	gene23743|K02861	1	http://www.kegg.jp/pathway/map04623+K07211+K12965+K12965+K12965+K12965+K12965+K12965+K02861+K02861+K02861+K02861+K02861+K02861+K02861+K02861+K02861	no
Histidine metabolism	map00340	2	21	440	8348	0.322048	0.678447	gene8602|K11182;gene14804|K00128;gene14804|K00128;gene14804|K00128	gene14804|K00128;gene8602|K11182	2	NA	0	http://www.kegg.jp/pathway/map00340+K11182+K00128+K00128+K00128	no
Regulation of autophagy	map04140	3	37	439	8332	0.325064	0.680267	gene19840|K08331;gene19840|K08331;gene19840|K08331;gene19840|K08331;gene19840|K08331;gene19840|K08331;gene19840|K08331;gene19840|K08331;gene20835|K08269;gene20835|K08269;gene22649|K08337;gene22649|K08337;gene22649|K08337;gene22649|K08337;gene22649|K08337;gene22649|K08337;gene22649|K08337;gene22649|K08337;gene22649|K08337	gene19840|K08331;gene22649|K08337;gene20835|K08269	3	NA	0	http://www.kegg.jp/pathway/map04140+K08331+K08331+K08331+K08331+K08331+K08331+K08331+K08331+K08269+K08269+K08337+K08337+K08337+K08337+K08337+K08337+K08337+K08337+K08337	no
NF-kappa B signaling pathway	map04064	6	88	436	8281	0.332598	0.691454	gene4963|K03173;gene9277|K05842;gene17371|K03160;gene17371|K03160;gene17371|K03160;gene23743|K02861;gene23743|K02861;gene23743|K02861;gene23743|K02861;gene23743|K02861;gene23743|K02861;gene23743|K02861;gene23743|K02861;gene23743|K02861;gene25460|K05147;gene25944|K07362;gene25944|K07362;gene25944|K07362;gene25944|K07362;gene25944|K07362;gene25944|K07362	NA	0	gene4963|K03173;gene9277|K05842;gene25944|K07362;gene17371|K03160;gene25460|K05147;gene23743|K02861	6	http://www.kegg.jp/pathway/map04064+K03173+K05842+K03160+K03160+K03160+K02861+K02861+K02861+K02861+K02861+K02861+K02861+K02861+K02861+K05147+K07362+K07362+K07362+K07362+K07362+K07362	no
RIG-I-like receptor signaling pathway	map04622	5	72	437	8297	0.343447	0.704735	gene4963|K03173;gene7669|K04441;gene15675|K07211;gene19159|K12653;gene23743|K02861;gene23743|K02861;gene23743|K02861;gene23743|K02861;gene23743|K02861;gene23743|K02861;gene23743|K02861;gene23743|K02861;gene23743|K02861	gene15675|K07211;gene19159|K12653	2	gene4963|K03173;gene7669|K04441;gene23743|K02861	3	http://www.kegg.jp/pathway/map04622+K03173+K04441+K07211+K12653+K02861+K02861+K02861+K02861+K02861+K02861+K02861+K02861+K02861	no
N-Glycan biosynthesis	map00510	4	55	438	8314	0.343386	0.704735	gene4196|K00744;gene4196|K00744;gene4196|K00744;gene4196|K00744;gene4196|K00744;gene4196|K00744;gene4196|K00744;gene4196|K00744;gene4196|K00744;gene4196|K00744;gene4196|K00744;gene9529|K00726;gene9529|K00726;gene9529|K00726;gene9529|K00726;gene9529|K00726;gene15441|K09661;gene16442|K13748	gene15441|K09661;gene9529|K00726	2	gene16442|K13748;gene4196|K00744	2	http://www.kegg.jp/pathway/map00510+K00744+K00744+K00744+K00744+K00744+K00744+K00744+K00744+K00744+K00744+K00744+K00726+K00726+K00726+K00726+K00726+K09661+K13748	no
Transcriptional misregulation in cancer	map05202	10	160	432	8209	0.348347	0.710179	gene7416|K10151;gene9993|K05090;gene12060|K04453;gene12060|K04453;gene13102|K05725;gene15660|K15379;gene17371|K03160;gene17371|K03160;gene17371|K03160;gene17518|K09035;gene19856|K09438;gene22675|K08530;gene22675|K08530;gene22675|K08530;gene22675|K08530;gene22675|K08530;gene22675|K08530;gene22675|K08530;gene22675|K08530;gene22675|K08530;gene22675|K08530;gene22675|K08530;gene22675|K08530;gene22675|…	gene12060|K04453;gene13102|K05725;gene9993|K05090	3	gene15660|K15379;gene19856|K09438;gene22874|K06625;gene22675|K08530;gene17371|K03160;gene17518|K09035;gene7416|K10151	7	http://www.kegg.jp/pathway/map05202+K10151+K05090+K04453+K04453+K05725+K15379+K03160+K03160+K03160+K09035+K09438+K08530+K08530+K08530+K08530+K08530+K08530+K08530+K08530+K08530+K08530+K08530+K08530+K08530+K08530+K08530+K06625+K06625+K06625+K06625	no
Circadian rhythm	map04710	3	39	439	8330	0.352967	0.714434	gene7503|K08960;gene7503|K08960;gene7503|K08960;gene7503|K08960;gene7503|K08960;gene7503|K08960;gene7503|K08960;gene8628|K07200;gene8628|K07200;gene20142|K03362;gene20142|K03362;gene20142|K03362;gene20142|K03362;gene20142|K03362;gene20142|K03362;gene20142|K03362	gene8628|K07200	1	gene20142|K03362;gene7503|K08960	2	http://www.kegg.jp/pathway/map04710+K08960+K08960+K08960+K08960+K08960+K08960+K08960+K07200+K07200+K03362+K03362+K03362+K03362+K03362+K03362+K03362	no
ECM-receptor interaction	map04512	4	56	438	8313	0.354956	0.714434	gene14117|K06237;gene14118|K06237;gene16667|K06584;gene25226|K06240;gene25226|K06240;gene25226|K06240;gene25226|K06240	gene14118|K06237;gene16667|K06584	2	gene25226|K06240;gene14117|K06237	2	http://www.kegg.jp/pathway/map04512+K06237+K06237+K06584+K06240+K06240+K06240+K06240	no
One carbon pool by folate	map00670	2	23	440	8346	0.359248	0.718495	gene15960|K00297;gene15960|K00297;gene22727|K00289	gene15960|K00297	1	gene22727|K00289	1	http://www.kegg.jp/pathway/map00670+K00297+K00297+K00289	no
Measles	map05162	8	128	434	8241	0.373845	0.741072	gene7416|K10151;gene7966|K00922;gene7966|K00922;gene7966|K00922;gene7966|K00922;gene7966|K00922;gene7966|K00922;gene12464|.|K05703;gene12464|.|K05703;gene12464|.|K05703;gene12464|.|K05703;gene12464|.|K05703;gene15675|K07211;gene18209|K04456;gene18210|K04456;gene18210|K04456;gene18210|K04456;gene18210|K04456;gene18210|K04456;gene20228|K02649;gene20228|K02649;gene20228|K02649;gene20228|K02649;gene2…	gene18210|K04456;gene15675|K07211;gene18209|K04456;gene12464|K05703;gene22027|K04456	5	gene20228|K02649;gene7966|K00922;gene18209|K04456;gene7416|K10151	4	http://www.kegg.jp/pathway/map05162+K10151+K00922+K00922+K00922+K00922+K00922+K00922+.|K05703+.|K05703+.|K05703+.|K05703+.|K05703+K07211+K04456+K04456+K04456+K04456+K04456+K04456+K02649+K02649+K02649+K02649+K02649+K02649+K04456	no
Biosynthesis of unsaturated fatty acids	map01040	2	24	440	8345	0.377571	0.741072	gene22132|K07513;gene24227|K10226	NA	0	gene24227|K10226;gene22132|K07513	2	http://www.kegg.jp/pathway/map01040+K07513+K10226	no
Selenocompound metabolism	map00450	2	24	440	8345	0.377571	0.741072	gene21299|K00384;gene22736|K00384;gene22736|K00384;gene22736|K00384	gene22736|K00384	1	gene21299|K00384	1	http://www.kegg.jp/pathway/map00450+K00384+K00384+K00384+K00384	no
Protein digestion and absorption	map04974	5	77	437	8292	0.393918	0.767072	gene13109|K16630;gene14117|K06237;gene14118|K06237;gene22555|K16628;gene24518|K04926	gene14118|K06237;gene24518|K04926;gene13109|K16630	3	gene22555|K16628;gene14117|K06237	2	http://www.kegg.jp/pathway/map04974+K16630+K06237+K06237+K16628+K04926	no
alpha-Linolenic acid metabolism	map00592	2	25	440	8344	0.395673	0.767072	gene22132|K07513;gene24227|K10226	NA	0	gene24227|K10226;gene22132|K07513	2	http://www.kegg.jp/pathway/map00592+K07513+K10226	no
Circadian rhythm - fly	map04711	1	9	441	8360	0.402461	0.775473	gene7503|K08960;gene7503|K08960;gene7503|K08960;gene7503|K08960;gene7503|K08960;gene7503|K08960;gene7503|K08960	NA	0	gene7503|K08960	1	http://www.kegg.jp/pathway/map04711+K08960+K08960+K08960+K08960+K08960+K08960+K08960	no
Systemic lupus erythematosus	map05322	7	114	435	8255	0.405203	0.776025	gene2844|K03994;gene7203|K05210;gene7351|K01330;gene7351|K01330;gene9228|K03990;gene17371|K03160;gene17371|K03160;gene17371|K03160;gene25746|K05209;gene28295|K11252	gene25746|K05209	1	gene28295|K11252;gene9228|K03990;gene2844|K03994;gene7351|K01330;gene17371|K03160;gene7203|K05210	6	http://www.kegg.jp/pathway/map05322+K03994+K05210+K01330+K01330+K03990+K03160+K03160+K03160+K05209+K11252	no
Various types of N-glycan biosynthesis	map00513	3	43	439	8326	0.408222	0.777097	gene9529|K00726;gene9529|K00726;gene9529|K00726;gene9529|K00726;gene9529|K00726;gene16442|K13748;gene17995|K09672	gene9529|K00726	1	gene16442|K13748;gene17995|K09672	2	http://www.kegg.jp/pathway/map00513+K00726+K00726+K00726+K00726+K00726+K13748+K09672	no
Amyotrophic lateral sclerosis (ALS)	map05014	4	62	438	8307	0.424025	0.802346	gene7203|K05210;gene7669|K04441;gene11281|K04392;gene25746|K05209	gene25746|K05209	1	gene11281|K04392;gene7669|K04441;gene7203|K05210	3	http://www.kegg.jp/pathway/map05014+K05210+K04441+K04392+K05209	no
Benzoate degradation	map00362	1	10	441	8359	0.43247	0.808642	gene22132|K07513	NA	0	gene22132|K07513	1	http://www.kegg.jp/pathway/map00362+K07513	no
Streptomycin biosynthesis	map00521	1	10	441	8359	0.43247	0.808642	gene8769|K01858	NA	0	gene8769|K01858	1	http://www.kegg.jp/pathway/map00521+K01858	no
Influenza A	map05164	10	174	432	8195	0.443917	0.810266	gene7669|K04441;gene7966|K00922;gene7966|K00922;gene7966|K00922;gene7966|K00922;gene7966|K00922;gene7966|K00922;gene9277|K05842;gene12893|K01315;gene12893|K01315;gene15675|K07211;gene18209|K04456;gene18210|K04456;gene18210|K04456;gene18210|K04456;gene18210|K04456;gene18210|K04456;gene19159|K12653;gene20228|K02649;gene20228|K02649;gene20228|K02649;gene20228|K02649;gene20228|K02649;gene20228|K02649…	gene18210|K04456;gene15675|K07211;gene18209|K04456;gene22027|K04456;gene19159|K12653	5	gene20228|K02649;gene7966|K00922;gene12893|K01315;gene18209|K04456;gene9277|K05842;gene7669|K04441	6	http://www.kegg.jp/pathway/map05164+K04441+K00922+K00922+K00922+K00922+K00922+K00922+K05842+K01315+K01315+K07211+K04456+K04456+K04456+K04456+K04456+K04456+K12653+K02649+K02649+K02649+K02649+K02649+K02649+K04456	no
Methane metabolism	map00680	2	28	440	8341	0.448426	0.810266	gene2683|K00850;gene16851|K00850	NA	0	gene2683|K00850;gene16851|K00850	2	http://www.kegg.jp/pathway/map00680+K00850+K00850	no
Peroxisome	map04146	5	82	437	8287	0.444057	0.810266	gene5122|K00624;gene5122|K00624;gene22132|K07513;gene22358|K10214;gene22358|K10214;gene22358|K10214;gene22358|K10214;gene22358|K10214;gene23730|K13239;gene23731|K13239	gene5122|K00624	1	gene22358|K10214;gene23731|K13239;gene23730|K13239;gene22132|K07513	4	http://www.kegg.jp/pathway/map04146+K00624+K00624+K07513+K10214+K10214+K10214+K10214+K10214+K13239+K13239	no
Aminoacyl-tRNA biosynthesis	map00970	3	46	439	8323	0.448724	0.810266	gene14122|K01883;gene20609|K02434;gene23723|K01889	gene23723|K01889	1	gene20609|K02434;gene23723|K01889;gene14122|K01883	3	http://www.kegg.jp/pathway/map00970+K01883+K02434+K01889	no
Tryptophan metabolism	map00380	3	46	439	8323	0.448724	0.810266	gene8602|K11182;gene14804|K00128;gene14804|K00128;gene14804|K00128;gene26801|K00164	gene14804|K00128;gene8602|K11182	2	gene26801|K00164	1	http://www.kegg.jp/pathway/map00380+K11182+K00128+K00128+K00128+K00164	no
Pyruvate metabolism	map00620	3	46	439	8323	0.448724	0.810266	gene12852|K00016;gene14293|K11262;gene14293|K11262;gene14293|K11262;gene14804|K00128;gene14804|K00128;gene14804|K00128	gene14804|K00128	1	gene12852|K00016;gene14293|K11262	2	http://www.kegg.jp/pathway/map00620+K00016+K11262+K11262+K11262+K00128+K00128+K00128	no
Jak-STAT signaling pathway	map04630	9	159	433	8210	0.468949	0.841976	gene4821|K05138;gene4821|K05138;gene7357|K05697;gene7357|K05697;gene7416|K10151;gene7966|K00922;gene7966|K00922;gene7966|K00922;gene7966|K00922;gene7966|K00922;gene7966|K00922;gene18209|K04456;gene18210|K04456;gene18210|K04456;gene18210|K04456;gene18210|K04456;gene18210|K04456;gene20228|K02649;gene20228|K02649;gene20228|K02649;gene20228|K02649;gene20228|K02649;gene20228|K02649;gene22027|K04456;ge…	gene18210|K04456;gene18209|K04456;gene22027|K04456;gene7357|K05697	4	gene20228|K02649;gene7966|K00922;gene27154|K05078;gene18209|K04456;gene4821|K05138;gene7416|K10151	6	http://www.kegg.jp/pathway/map04630+K05138+K05138+K05697+K05697+K10151+K00922+K00922+K00922+K00922+K00922+K00922+K04456+K04456+K04456+K04456+K04456+K04456+K02649+K02649+K02649+K02649+K02649+K02649+K04456+K05078	no
Propanoate metabolism	map00640	2	30	440	8339	0.482123	0.855904	gene12852|K00016;gene14293|K11262;gene14293|K11262;gene14293|K11262	NA	0	gene12852|K00016;gene14293|K11262	2	http://www.kegg.jp/pathway/map00640+K00016+K11262+K11262+K11262	no
Galactose metabolism	map00052	2	30	440	8339	0.482123	0.855904	gene2683|K00850;gene16851|K00850	NA	0	gene2683|K00850;gene16851|K00850	2	http://www.kegg.jp/pathway/map00052+K00850+K00850	no
Sphingolipid metabolism	map00600	3	49	439	8320	0.488063	0.861609	gene9197|K04710;gene9246|K01441;gene9246|K01441;gene24617|K04714;gene24617|K04714;gene24617|K04714;gene24617|K04714;gene24617|K04714;gene24617|K04714;gene24617|K04714;gene24617|K04714;gene24617|K04714;gene24617|K04714	gene9246|K01441;gene9197|K04710;gene24617|K04714	3	NA	0	http://www.kegg.jp/pathway/map00600+K04710+K01441+K01441+K04714+K04714+K04714+K04714+K04714+K04714+K04714+K04714+K04714+K04714	no
Prion diseases	map05020	2	31	440	8338	0.49849	0.875127	gene2844|K03994;gene12464|.|K05703;gene12464|.|K05703;gene12464|.|K05703;gene12464|.|K05703;gene12464|.|K05703	gene12464|K05703	1	gene2844|K03994	1	http://www.kegg.jp/pathway/map05020+K03994+.|K05703+.|K05703+.|K05703+.|K05703+.|K05703	no
Leishmaniasis	map05140	3	51	439	8318	0.513519	0.888464	gene7357|K05697;gene7357|K05697;gene7669|K04441;gene9228|K03990	gene7357|K05697	1	gene9228|K03990;gene7669|K04441	2	http://www.kegg.jp/pathway/map05140+K05697+K05697+K04441+K03990	no
Fanconi anemia pathway	map03460	3	51	439	8318	0.513519	0.888464	gene22117|K08734;gene22117|K08734;gene22560|K10905;gene22560|K10905;gene22560|K10905;gene24384|K08991;gene24384|K08991;gene24384|K08991;gene24384|K08991;gene24384|K08991;gene24384|K08991;gene24384|K08991	gene24384|K08991;gene22117|K08734	2	gene22560|K10905	1	http://www.kegg.jp/pathway/map03460+K08734+K08734+K10905+K10905+K10905+K08991+K08991+K08991+K08991+K08991+K08991+K08991	no
Primary immunodeficiency	map05340	2	32	440	8337	0.514522	0.888464	gene16419|K06478;gene16419|K06478;gene16419|K06478;gene16419|K06478;gene17371|K03160;gene17371|K03160;gene17371|K03160	NA	0	gene17371|K03160;gene16419|K06478	2	http://www.kegg.jp/pathway/map05340+K06478+K06478+K06478+K06478+K03160+K03160+K03160	no
Thyroid cancer	map05216	2	33	440	8336	0.530212	0.910581	gene9742|K02620;gene9742|K02620;gene9742|K02620;gene9742|K02620;gene9742|K02620;gene9742|K02620;gene22675|K08530;gene22675|K08530;gene22675|K08530;gene22675|K08530;gene22675|K08530;gene22675|K08530;gene22675|K08530;gene22675|K08530;gene22675|K08530;gene22675|K08530;gene22675|K08530;gene22675|K08530;gene22675|K08530;gene22675|K08530;gene22675|K08530	gene9742|K02620	1	gene22675|K08530	1	http://www.kegg.jp/pathway/map05216+K02620+K02620+K02620+K02620+K02620+K02620+K08530+K08530+K08530+K08530+K08530+K08530+K08530+K08530+K08530+K08530+K08530+K08530+K08530+K08530+K08530	no
Non-homologous end-joining	map03450	1	14	441	8355	0.538202	0.919308	gene24224|K04799;gene24224|K04799;gene24224|K04799;gene24224|K04799	gene24224|K04799	1	NA	0	http://www.kegg.jp/pathway/map03450+K04799+K04799+K04799+K04799	no
Autoimmune thyroid disease	map05320	2	34	440	8335	0.545553	0.926853	gene13127|K10809;gene17371|K03160;gene17371|K03160;gene17371|K03160	NA	0	gene13127|K10809;gene17371|K03160	2	http://www.kegg.jp/pathway/map05320+K10809+K03160+K03160+K03160	no
Oocyte meiosis	map04114	7	136	435	8233	0.581579	0.982775	gene8171|K08041;gene8171|K08041;gene8187|K04515;gene14156|K03353;gene17310|K16197;gene17384|K03363;gene20142|K03362;gene20142|K03362;gene20142|K03362;gene20142|K03362;gene20142|K03362;gene20142|K03362;gene20142|K03362;gene22269|K04958;gene22269|K04958;gene22269|K04958;gene22269|K04958;gene22269|K04958;gene22269|K04958;gene22269|K04958;gene22269|K04958;gene22269|K04958;gene22269|K04958;gene22269|K…	gene22269|K04958;gene8187|K04515	2	gene17384|K03363;gene8171|K08041;gene17310|K16197;gene20142|K03362;gene14156|K03353;gene22269|K04958	6	http://www.kegg.jp/pathway/map04114+K08041+K08041+K04515+K03353+K16197+K03363+K03362+K03362+K03362+K03362+K03362+K03362+K03362+K04958+K04958+K04958+K04958+K04958+K04958+K04958+K04958+K04958+K04958+K04958	no
Intestinal immune network for IgA production	map04672	1	37	441	8332	0.859135	1	gene17371|K03160;gene17371|K03160;gene17371|K03160	NA	0	gene17371|K03160	1	http://www.kegg.jp/pathway/map04672+K03160+K03160+K03160	no
Penicillin and cephalosporin biosynthesis	map00311	0	1	442	8368	1	1		NA	0	NA	0	http://www.kegg.jp/pathway/map00311	no
Cysteine and methionine metabolism	map00270	2	53	440	8316	0.770667	1	gene12852|K00016;gene26823|K01611	NA	0	gene12852|K00016;gene26823|K01611	2	http://www.kegg.jp/pathway/map00270+K00016+K01611	no
Pentose and glucuronate interconversions	map00040	1	37	441	8332	0.859135	1	gene14804|K00128;gene14804|K00128;gene14804|K00128	gene14804|K00128	1	NA	0	http://www.kegg.jp/pathway/map00040+K00128+K00128+K00128	no
Herpes simplex infection	map05168	9	240	433	8129	0.884375	1	gene2844|K03994;gene4963|K03173;gene9228|K03990;gene9277|K05842;gene15675|K07211;gene16540|K14650;gene16540|K14650;gene20106|K11299;gene26386|K03130;gene27267|K03130	gene15675|K07211;gene27267|K03130	2	gene26386|K03130;gene4963|K03173;gene9228|K03990;gene20106|K11299;gene2844|K03994;gene9277|K05842;gene16540|K14650	7	http://www.kegg.jp/pathway/map05168+K03994+K03173+K03990+K05842+K07211+K14650+K14650+K11299+K03130+K03130	no
Protein export	map03060	0	22	442	8347	1	1		NA	0	NA	0	http://www.kegg.jp/pathway/map03060	no
RNA degradation	map03018	3	83	439	8286	0.813164	1	gene2683|K00850;gene16851|K00850;gene18778|K12580	gene18778|K12580	1	gene2683|K00850;gene16851|K00850	2	http://www.kegg.jp/pathway/map03018+K00850+K00850+K12580	no
Plant-pathogen interaction	map04626	0	16	442	8353	1	1		NA	0	NA	0	http://www.kegg.jp/pathway/map04626	no
Aminobenzoate degradation	map00627	0	10	442	8359	1	1		NA	0	NA	0	http://www.kegg.jp/pathway/map00627	no
Chlorocyclohexane and chlorobenzene degradation	map00361	0	1	442	8368	1	1		NA	0	NA	0	http://www.kegg.jp/pathway/map00361	no
RNA transport	map03013	5	264	437	8105	0.998049	1	gene5087|K14317;gene5087|K14317;gene7556|K14319;gene7556|K14319;gene7556|K14319;gene7556|K14319;gene21609|K13151;gene21609|K13151;gene21609|K13151;gene22700|K14314;gene27312|K03236	gene22700|K14314;gene7556|K14319	2	gene5087|K14317;gene21609|K13151;gene27312|K03236	3	http://www.kegg.jp/pathway/map03013+K14317+K14317+K14319+K14319+K14319+K14319+K13151+K13151+K13151+K14314+K03236	no
mRNA surveillance pathway	map03015	3	140	439	8229	0.977309	1	gene13020|K14401;gene14206|K14411;gene14491|K11124;gene14491|K11124;gene14491|K11124;gene14491|K11124;gene14491|K11124;gene14491|K11124;gene14491|K11124	gene14491|K11124;gene14206|K14411	2	gene13020|K14401;gene14491|K11124	2	http://www.kegg.jp/pathway/map03015+K14401+K14411+K11124+K11124+K11124+K11124+K11124+K11124+K11124	no
Mismatch repair	map03430	1	24	441	8345	0.724306	1	gene22117|K08734;gene22117|K08734	gene22117|K08734	1	NA	0	http://www.kegg.jp/pathway/map03430+K08734+K08734	no
Allograft rejection	map05330	1	27	441	8342	0.763861	1	gene17371|K03160;gene17371|K03160;gene17371|K03160	NA	0	gene17371|K03160	1	http://www.kegg.jp/pathway/map05330+K03160+K03160+K03160	no
Valine, leucine and isoleucine degradation	map00280	2	55	440	8314	0.787597	1	gene14804|K00128;gene14804|K00128;gene14804|K00128;gene22132|K07513	gene14804|K00128	1	gene22132|K07513	1	http://www.kegg.jp/pathway/map00280+K00128+K00128+K00128+K07513	no
Geraniol degradation	map00281	0	4	442	8365	1	1		NA	0	NA	0	http://www.kegg.jp/pathway/map00281	no
Nicotinate and nicotinamide metabolism	map00760	1	33	441	8336	0.826787	1	gene16285|K06210	gene16285|K06210	1	NA	0	http://www.kegg.jp/pathway/map00760+K06210	no
Lysosome	map04142	6	127	436	8242	0.663218	1	gene15114|K02154;gene15114|K02154;gene15114|K02154;gene15114|K02154;gene15114|K02154;gene17852|K02146;gene17886|K06129;gene20901|K05656;gene22270|K13444;gene24471|K02154	gene17886|K06129;gene24471|K02154;gene15114|K02154;gene20901|K05656	4	gene24471|K02154;gene17852|K02146;gene22270|K13444	3	http://www.kegg.jp/pathway/map04142+K02154+K02154+K02154+K02154+K02154+K02146+K06129+K05656+K13444+K02154	no
Protein processing in endoplasmic reticulum	map04141	7	213	435	8156	0.930463	1	gene3175|K09502;gene4963|K03173;gene12256|K14026;gene17194|K10085;gene19442|K04523;gene22265|K10084;gene23701|K13984;gene23701|K13984	gene19442|K04523;gene12256|K14026;gene22265|K10084;gene23701|K13984;gene17194|K10085	5	gene4963|K03173;gene3175|K09502	2	http://www.kegg.jp/pathway/map04141+K09502+K03173+K14026+K10085+K04523+K10084+K13984+K13984	no
Parkinson's disease	map05012	6	195	436	8174	0.942656	1	gene8273|K04243;gene17583|K02263;gene19066|K04145;gene20547|K00234;gene21252|K04266;gene22492|K04630;gene22492|K04630	gene21252|K04266	1	gene8273|K04243;gene20547|K00234;gene19066|K04145;gene22492|K04630;gene17583|K02263	5	http://www.kegg.jp/pathway/map05012+K04243+K02263+K04145+K00234+K04266+K04630+K04630	no
Toluene degradation	map00623	0	1	442	8368	1	1		NA	0	NA	0	http://www.kegg.jp/pathway/map00623	no
Huntington's disease	map05016	11	251	431	8118	0.771044	1	gene5997|K04648;gene5997|K04648;gene5997|K04648;gene5997|K04648;gene5997|K04648;gene5997|K04648;gene5997|K04648;gene5997|K04648;gene5997|K04648;gene5997|K04648;gene7203|K05210;gene14762|K10408;gene16482|K05858;gene16482|K05858;gene16482|K05858;gene16482|K05858;gene16482|K05858;gene17583|K02263;gene20547|K00234;gene22269|K04958;gene22269|K04958;gene22269|K04958;gene22269|K04958;gene22269|K04958;ge…	gene14762|K10408;gene24309|K05858;gene22269|K04958;gene5997|K04648;gene23806|K04604;gene22432|K10408	6	gene16482|K05858;gene20547|K00234;gene24309|K05858;gene22269|K04958;gene22675|K08530;gene17583|K02263;gene7203|K05210	7	http://www.kegg.jp/pathway/map05016+K04648+K04648+K04648+K04648+K04648+K04648+K04648+K04648+K04648+K04648+K05210+K10408+K05858+K05858+K05858+K05858+K05858+K02263+K00234+K04958+K04958+K04958+K04958+K04958+K04958+K04958+K04958+K04958+K04958+K04958+K10408+K08530+K08530+K08530+K08530+K08530+K08530+K08530+K08530+K08530+K08530+K08530+K08530+K08530+K08530+K08530+K04604+K05858	no
Biotin metabolism	map00780	0	4	442	8365	1	1		NA	0	NA	0	http://www.kegg.jp/pathway/map00780	no
Lipoic acid metabolism	map00785	0	3	442	8366	1	1		NA	0	NA	0	http://www.kegg.jp/pathway/map00785	no
Lysine biosynthesis	map00300	0	2	442	8367	1	1		NA	0	NA	0	http://www.kegg.jp/pathway/map00300	no
RNA polymerase	map03020	1	29	441	8340	0.787031	1	gene5638|K02999	NA	0	gene5638|K02999	1	http://www.kegg.jp/pathway/map03020+K02999	no
Tropane, piperidine and pyridine alkaloid biosynthesis	map00960	0	8	442	8361	1	1		NA	0	NA	0	http://www.kegg.jp/pathway/map00960	no
D-Glutamine and D-glutamate metabolism	map00471	0	6	442	8363	1	1		NA	0	NA	0	http://www.kegg.jp/pathway/map00471	no
Betalain biosynthesis	map00965	0	2	442	8367	1	1		NA	0	NA	0	http://www.kegg.jp/pathway/map00965	no
Pantothenate and CoA biosynthesis	map00770	1	18	441	8351	0.624272	1	gene22084|K18966	NA	0	gene22084|K18966	1	http://www.kegg.jp/pathway/map00770+K18966	no
Flavone and flavonol biosynthesis	map00944	0	1	442	8368	1	1		NA	0	NA	0	http://www.kegg.jp/pathway/map00944	no
Ovarian steroidogenesis	map04913	2	46	440	8323	0.701924	1	gene8171|K08041;gene8171|K08041;gene9167|K04527;gene9167|K04527;gene9167|K04527;gene9167|K04527	NA	0	gene8171|K08041;gene9167|K04527	2	http://www.kegg.jp/pathway/map04913+K08041+K08041+K04527+K04527+K04527+K04527	no
Ubiquitin mediated proteolysis	map04120	9	184	433	8185	0.63764	1	gene14144|K10609;gene14156|K03353;gene17384|K03363;gene17917|K05630;gene17917|K05630;gene17917|K05630;gene18418|K10684;gene18418|K10684;gene18418|K10684;gene18418|K10684;gene20142|K03362;gene20142|K03362;gene20142|K03362;gene20142|K03362;gene20142|K03362;gene20142|K03362;gene20142|K03362;gene25420|.|K10591|K13305;gene25420|.|K10591|K13305;gene25420|.|K10591|K13305;gene25420|.|K10591|K13305;gene25…	gene14144|K10609;gene17917|K05630;gene18418|K10684;gene28200|K10447	4	gene17384|K03363;gene20142|K03362;gene14156|K03353;gene25420|K10591;gene26542|K07868;gene18418|K10684	6	http://www.kegg.jp/pathway/map04120+K10609+K03353+K03363+K05630+K05630+K05630+K10684+K10684+K10684+K10684+K03362+K03362+K03362+K03362+K03362+K03362+K03362+.|K10591|K13305+.|K10591|K13305+.|K10591|K13305+.|K10591|K13305+.|K10591|K13305+.|K10591|K13305+.|K10591|K13305+.|K10591|K13305+.|K10591|K13305+.|K10591|K13305+.|K10591|K13305+.|K10591|K13305+.|K10591|K13305+.|K10591|K13305+.|K10591|K13305+K078…	no
Base excision repair	map03410	1	43	441	8326	0.89671	1	gene24224|K04799;gene24224|K04799;gene24224|K04799;gene24224|K04799	gene24224|K04799	1	NA	0	http://www.kegg.jp/pathway/map03410+K04799+K04799+K04799+K04799	no
Spliceosome	map03040	2	235	440	8134	0.999941	1	gene14478|K12856;gene22593|K12871	gene22593|K12871	1	gene14478|K12856	1	http://www.kegg.jp/pathway/map03040+K12856+K12871	no
Malaria	map05144	2	47	440	8322	0.712698	1	gene6709|K04550;gene17371|K03160;gene17371|K03160;gene17371|K03160	NA	0	gene6709|K04550;gene17371|K03160	2	http://www.kegg.jp/pathway/map05144+K04550+K03160+K03160+K03160	no
Cytokine-cytokine receptor interaction	map04060	10	212	432	8157	0.682836	1	gene4821|K05138;gene4821|K05138;gene8668|K05097;gene9993|K05090;gene12920|K04181;gene12920|K04181;gene12920|K04181;gene17371|K03160;gene17371|K03160;gene17371|K03160;gene22065|K04361;gene22138|K13596;gene22138|K13596;gene25460|K05147;gene26757|K04673;gene26757|K04673;gene26757|K04673;gene27154|K05078	gene26757|K04673;gene22065|K04361;gene8668|K05097;gene12920|K04181;gene9993|K05090	5	gene27154|K05078;gene17371|K03160;gene25460|K05147;gene4821|K05138;gene22138|K13596	5	http://www.kegg.jp/pathway/map04060+K05138+K05138+K05097+K05090+K04181+K04181+K04181+K03160+K03160+K03160+K04361+K13596+K13596+K05147+K04673+K04673+K04673+K05078	no
D-Arginine and D-ornithine metabolism	map00472	0	1	442	8368	1	1		NA	0	NA	0	http://www.kegg.jp/pathway/map00472	no
Cutin, suberine and wax biosynthesis	map00073	0	2	442	8367	1	1		NA	0	NA	0	http://www.kegg.jp/pathway/map00073	no
Synthesis and degradation of ketone bodies	map00072	0	14	442	8355	1	1		NA	0	NA	0	http://www.kegg.jp/pathway/map00072	no
Sulfur relay system	map04122	0	14	442	8355	1	1		NA	0	NA	0	http://www.kegg.jp/pathway/map04122	no
Caffeine metabolism	map00232	0	4	442	8365	1	1		NA	0	NA	0	http://www.kegg.jp/pathway/map00232	no
Alcoholism	map05034	7	170	435	8199	0.791734	1	gene7203|K05210;gene17743|K04534;gene17743|K04534;gene19066|K04145;gene21252|K04266;gene22492|K04630;gene22492|K04630;gene25746|K05209;gene28295|K11252	gene25746|K05209;gene17743|K04534;gene21252|K04266	3	gene28295|K11252;gene19066|K04145;gene22492|K04630;gene7203|K05210	4	http://www.kegg.jp/pathway/map05034+K05210+K04534+K04534+K04145+K04266+K04630+K04630+K05209+K11252	no
Legionellosis	map05134	2	104	440	8265	0.972445	1	gene9228|K03990;gene13026|K09414	gene13026|K09414	1	gene9228|K03990;gene13026|K09414	2	http://www.kegg.jp/pathway/map05134+K03990+K09414	no
Phenylpropanoid biosynthesis	map00940	0	2	442	8367	1	1		NA	0	NA	0	http://www.kegg.jp/pathway/map00940	no
Salmonella infection	map05132	5	100	437	8269	0.611737	1	gene7669|K04441;gene11281|K04392;gene16147|K15348;gene21975|K10413;gene22712|K07897;gene22712|K07897	gene22712|K07897;gene21975|K10413	2	gene11281|K04392;gene16147|K15348;gene7669|K04441	3	http://www.kegg.jp/pathway/map05132+K04441+K04392+K15348+K10413+K07897+K07897	no
Polyketide sugar unit biosynthesis	map00523	0	1	442	8368	1	1		NA	0	NA	0	http://www.kegg.jp/pathway/map00523	no
Proteasome	map03050	1	52	441	8317	0.935172	1	gene15277|K03066	NA	0	gene15277|K03066	1	http://www.kegg.jp/pathway/map03050+K03066	no
Butirosin and neomycin biosynthesis	map00524	0	6	442	8363	1	1		NA	0	NA	0	http://www.kegg.jp/pathway/map00524	no
C5-Branched dibasic acid metabolism	map00660	0	1	442	8368	1	1		NA	0	NA	0	http://www.kegg.jp/pathway/map00660	no
Hematopoietic cell lineage	map04640	2	68	440	8301	0.873026	1	gene9993|K05090;gene24141|K06455;gene24141|K06455	gene9993|K05090	1	gene24141|K06455	1	http://www.kegg.jp/pathway/map04640+K05090+K06455+K06455	no
Glutathione metabolism	map00480	2	64	440	8305	0.850842	1	gene19590|K10807;gene21246|K18592	NA	0	gene21246|K18592;gene19590|K10807	2	http://www.kegg.jp/pathway/map00480+K10807+K18592	no
Steroid hormone biosynthesis	map00140	0	54	442	8315	1	1		NA	0	NA	0	http://www.kegg.jp/pathway/map00140	no
Alanine, aspartate and glutamate metabolism	map00250	1	43	441	8326	0.89671	1	gene16638|K01580	NA	0	gene16638|K01580	1	http://www.kegg.jp/pathway/map00250+K01580	no
Fatty acid elongation	map00062	0	30	442	8339	1	1		NA	0	NA	0	http://www.kegg.jp/pathway/map00062	no
Ribosome	map03010	4	761	438	7608	1	1	gene4619|K02893;gene6601|K02969;gene13633|K02871;gene13633|K02871;gene13633|K02871;gene13633|K02871;gene26907|K02898	gene4619|K02893	1	gene6601|K02969;gene26907|K02898;gene13633|K02871	3	http://www.kegg.jp/pathway/map03010+K02893+K02969+K02871+K02871+K02871+K02871+K02898	no
Porphyrin and chlorophyll metabolism	map00860	2	44	440	8325	0.67937	1	gene14772|K02257;gene25415|K01772	gene14772|K02257	1	gene25415|K01772	1	http://www.kegg.jp/pathway/map00860+K02257+K01772	no
Carbon fixation in photosynthetic organisms	map00710	1	31	441	8338	0.807933	1	gene5662|K01807	NA	0	gene5662|K01807	1	http://www.kegg.jp/pathway/map00710+K01807	no
Glycolysis / Gluconeogenesis	map00010	4	79	438	8290	0.604458	1	gene2683|K00850;gene12852|K00016;gene14804|K00128;gene14804|K00128;gene14804|K00128;gene16851|K00850	gene14804|K00128	1	gene2683|K00850;gene16851|K00850;gene12852|K00016	3	http://www.kegg.jp/pathway/map00010+K00850+K00016+K00128+K00128+K00128+K00850	no
Butanoate metabolism	map00650	1	30	441	8339	0.797751	1	gene16638|K01580	NA	0	gene16638|K01580	1	http://www.kegg.jp/pathway/map00650+K01580	no
Phenylalanine metabolism	map00360	0	24	442	8345	1	1		NA	0	NA	0	http://www.kegg.jp/pathway/map00360	no
Isoquinoline alkaloid biosynthesis	map00950	0	15	442	8354	1	1		NA	0	NA	0	http://www.kegg.jp/pathway/map00950	no
Arginine and proline metabolism	map00330	3	71	439	8298	0.725221	1	gene8602|K11182;gene14804|K00128;gene14804|K00128;gene14804|K00128;gene26823|K01611	gene14804|K00128;gene8602|K11182	2	gene26823|K01611	1	http://www.kegg.jp/pathway/map00330+K11182+K00128+K00128+K00128+K01611	no
Fluorobenzoate degradation	map00364	0	1	442	8368	1	1		NA	0	NA	0	http://www.kegg.jp/pathway/map00364	no
SNARE interactions in vesicular transport	map04130	1	38	441	8331	0.866232	1	gene20157|K08497	NA	0	gene20157|K08497	1	http://www.kegg.jp/pathway/map04130+K08497	no
Glycine, serine and threonine metabolism	map00260	2	55	440	8314	0.787597	1	gene3709|K15789;gene5010|K00314	NA	0	gene5010|K00314;gene3709|K15789	2	http://www.kegg.jp/pathway/map00260+K15789+K00314	no
Phenylalanine, tyrosine and tryptophan biosynthesis	map00400	0	6	442	8363	1	1		NA	0	NA	0	http://www.kegg.jp/pathway/map00400	no
Homologous recombination	map03440	1	29	441	8340	0.787031	1	gene24384|K08991;gene24384|K08991;gene24384|K08991;gene24384|K08991;gene24384|K08991;gene24384|K08991;gene24384|K08991	gene24384|K08991	1	NA	0	http://www.kegg.jp/pathway/map03440+K08991+K08991+K08991+K08991+K08991+K08991+K08991	no
Pyrimidine metabolism	map00240	5	102	437	8267	0.628508	1	gene5638|K02999;gene17931|K00254;gene19590|K10807;gene21299|K00384;gene22736|K00384;gene22736|K00384;gene22736|K00384	gene22736|K00384	1	gene19590|K10807;gene5638|K02999;gene17931|K00254;gene21299|K00384	4	http://www.kegg.jp/pathway/map00240+K02999+K00254+K10807+K00384+K00384+K00384+K00384	no
Drug metabolism - other enzymes	map00983	0	43	442	8326	1	1		NA	0	NA	0	http://www.kegg.jp/pathway/map00983	no
Bile secretion	map04976	4	84	438	8285	0.650611	1	gene5834|K05684;gene5834|K05684;gene5834|K05684;gene5834|K05684;gene8171|K08041;gene8171|K08041;gene11160|K00021;gene24753|K05666	gene5834|K05684	1	gene8171|K08041;gene24753|K05666;gene11160|K00021	3	http://www.kegg.jp/pathway/map04976+K05684+K05684+K05684+K05684+K08041+K08041+K00021+K05666	no
Fat digestion and absorption	map04975	1	50	441	8319	0.928099	1	gene5834|K05684;gene5834|K05684;gene5834|K05684;gene5834|K05684	gene5834|K05684	1	NA	0	http://www.kegg.jp/pathway/map04975+K05684+K05684+K05684+K05684	no
Nitrogen metabolism	map00910	1	18	441	8351	0.624272	1	gene13606|K01672	NA	0	gene13606|K01672	1	http://www.kegg.jp/pathway/map00910+K01672	no
Mineral absorption	map04978	1	87	441	8282	0.989456	1	gene27427|K00522	NA	0	gene27427|K00522	1	http://www.kegg.jp/pathway/map04978+K00522	no
Olfactory transduction	map04740	4	1174	438	7195	1	1	gene8187|K04515;gene8498|K04257;gene19588|K04257;gene25052|K04257	gene8187|K04515	1	gene8498|K04257;gene25052|K04257;gene19588|K04257	3	http://www.kegg.jp/pathway/map04740+K04515+K04257+K04257+K04257	no
Two-component system	map02020	0	30	442	8339	1	1		NA	0	NA	0	http://www.kegg.jp/pathway/map02020	no
NOD-like receptor signaling pathway	map04621	2	54	440	8315	0.779274	1	gene7669|K04441;gene8085|K08727	gene8085|K08727	1	gene7669|K04441	1	http://www.kegg.jp/pathway/map04621+K04441+K08727	no
Meiosis - yeast	map04113	2	70	440	8299	0.882942	1	gene14156|K03353;gene17384|K03363	NA	0	gene17384|K03363;gene14156|K03353	2	http://www.kegg.jp/pathway/map04113+K03353+K03363	no
Type I diabetes mellitus	map04940	1	30	441	8339	0.797751	1	gene16638|K01580	NA	0	gene16638|K01580	1	http://www.kegg.jp/pathway/map04940+K01580	no
Ribosome biogenesis in eukaryotes	map03008	2	116	440	8253	0.983823	1	gene19762|K14521;gene19762|K14521;gene19762|K14521;gene25576|K14555	gene25576|K14555	1	gene19762|K14521	1	http://www.kegg.jp/pathway/map03008+K14521+K14521+K14521+K14555	no
Biosynthesis of amino acids	map01230	4	92	438	8277	0.716686	1	gene2683|K00850;gene5662|K01807;gene16851|K00850;gene21571|K00030	gene21571|K00030	1	gene2683|K00850;gene16851|K00850;gene5662|K01807	3	http://www.kegg.jp/pathway/map01230+K00850+K01807+K00850+K00030	no
Chemical carcinogenesis	map05204	0	78	442	8291	1	1		NA	0	NA	0	http://www.kegg.jp/pathway/map05204	no
Glycosaminoglycan biosynthesis - heparan sulfate / heparin	map00534	0	23	442	8346	1	1		NA	0	NA	0	http://www.kegg.jp/pathway/map00534	no
Bacterial secretion system	map03070	0	2	442	8367	1	1		NA	0	NA	0	http://www.kegg.jp/pathway/map03070	no
Glycosaminoglycan degradation	map00531	1	19	441	8350	0.643161	1	gene22487|K01197	gene22487|K01197	1	NA	0	http://www.kegg.jp/pathway/map00531+K01197	no
Glyoxylate and dicarboxylate metabolism	map00630	0	39	442	8330	1	1		NA	0	NA	0	http://www.kegg.jp/pathway/map00630	no
Nitrotoluene degradation	map00633	0	1	442	8368	1	1		NA	0	NA	0	http://www.kegg.jp/pathway/map00633	no
Sulfur metabolism	map00920	0	28	442	8341	1	1		NA	0	NA	0	http://www.kegg.jp/pathway/map00920	no
Renin-angiotensin system	map04614	0	17	442	8352	1	1		NA	0	NA	0	http://www.kegg.jp/pathway/map04614	no
Antigen processing and presentation	map04612	0	70	442	8299	1	1		NA	0	NA	0	http://www.kegg.jp/pathway/map04612	no
Biosynthesis of ansamycins	map01051	0	4	442	8365	1	1		NA	0	NA	0	http://www.kegg.jp/pathway/map01051	no
Retinol metabolism	map00830	0	65	442	8304	1	1		NA	0	NA	0	http://www.kegg.jp/pathway/map00830	no
Maturity onset diabetes of the young	map04950	0	22	442	8347	1	1		NA	0	NA	0	http://www.kegg.jp/pathway/map04950	no
Biosynthesis of vancomycin group antibiotics	map01055	0	1	442	8368	1	1		NA	0	NA	0	http://www.kegg.jp/pathway/map01055	no
TGF-beta signaling pathway	map04350	4	89	438	8280	0.693046	1	gene3618|K04685;gene6702|K04667;gene22138|K13596;gene22138|K13596;gene26757|K04673;gene26757|K04673;gene26757|K04673	gene3618|K04685;gene6702|K04667;gene26757|K04673	3	gene22138|K13596	1	http://www.kegg.jp/pathway/map04350+K04685+K04667+K13596+K13596+K04673+K04673+K04673	no
Novobiocin biosynthesis	map00401	0	1	442	8368	1	1		NA	0	NA	0	http://www.kegg.jp/pathway/map00401	no
Cell cycle - yeast	map04111	3	87	439	8282	0.836648	1	gene14156|K03353;gene17384|K03363;gene21142|K06641;gene21142|K06641	NA	0	gene17384|K03363;gene21142|K06641;gene14156|K03353	3	http://www.kegg.jp/pathway/map04111+K03353+K03363+K06641+K06641	no
Riboflavin metabolism	map00740	0	5	442	8364	1	1		NA	0	NA	0	http://www.kegg.jp/pathway/map00740	no
Proximal tubule bicarbonate reclamation	map04964	0	28	442	8341	1	1		NA	0	NA	0	http://www.kegg.jp/pathway/map04964	no
Starch and sucrose metabolism	map00500	2	55	440	8314	0.787597	1	gene5695|K08678;gene5695|K08678;gene5695|K08678;gene5695|K08678;gene5695|K08678;gene16802|K00688	NA	0	gene5695|K08678;gene16802|K00688	2	http://www.kegg.jp/pathway/map00500+K08678+K08678+K08678+K08678+K08678+K00688	no
DNA replication	map03030	1	43	441	8326	0.89671	1	gene24224|K04799;gene24224|K04799;gene24224|K04799;gene24224|K04799	gene24224|K04799	1	NA	0	http://www.kegg.jp/pathway/map03030+K04799+K04799+K04799+K04799	no
Naphthalene degradation	map00626	0	1	442	8368	1	1		NA	0	NA	0	http://www.kegg.jp/pathway/map00626	no
Caprolactam degradation	map00930	0	7	442	8362	1	1		NA	0	NA	0	http://www.kegg.jp/pathway/map00930	no
Degradation of aromatic compounds	map01220	0	3	442	8366	1	1		NA	0	NA	0	http://www.kegg.jp/pathway/map01220	no
Folate biosynthesis	map00790	0	14	442	8355	1	1		NA	0	NA	0	http://www.kegg.jp/pathway/map00790	no
Oxidative phosphorylation	map00190	7	178	435	8191	0.827372	1	gene14772|K02257;gene15114|K02154;gene15114|K02154;gene15114|K02154;gene15114|K02154;gene15114|K02154;gene17583|K02263;gene17852|K02146;gene20547|K00234;gene24471|K02154;gene24990|K11725	gene24471|K02154;gene14772|K02257;gene15114|K02154;gene24990|K11725	4	gene20547|K00234;gene24471|K02154;gene17852|K02146;gene17583|K02263	4	http://www.kegg.jp/pathway/map00190+K02257+K02154+K02154+K02154+K02154+K02154+K02263+K02146+K00234+K02154+K11725	no
Indole alkaloid biosynthesis	map00901	0	1	442	8368	1	1		NA	0	NA	0	http://www.kegg.jp/pathway/map00901	no
Bisphenol degradation	map00363	0	3	442	8366	1	1		NA	0	NA	0	http://www.kegg.jp/pathway/map00363	no
Vasopressin-regulated water reabsorption	map04962	2	51	440	8318	0.752575	1	gene5997|K04648;gene5997|K04648;gene5997|K04648;gene5997|K04648;gene5997|K04648;gene5997|K04648;gene5997|K04648;gene5997|K04648;gene5997|K04648;gene5997|K04648;gene21975|K10413	gene5997|K04648;gene21975|K10413	2	NA	0	http://www.kegg.jp/pathway/map04962+K04648+K04648+K04648+K04648+K04648+K04648+K04648+K04648+K04648+K04648+K10413	no
2-Oxocarboxylic acid metabolism	map01210	1	19	441	8350	0.643161	1	gene21571|K00030	gene21571|K00030	1	NA	0	http://www.kegg.jp/pathway/map01210+K00030	no
Ascorbate and aldarate metabolism	map00053	1	27	441	8342	0.763861	1	gene14804|K00128;gene14804|K00128;gene14804|K00128	gene14804|K00128	1	NA	0	http://www.kegg.jp/pathway/map00053+K00128+K00128+K00128	no
Ether lipid metabolism	map00565	1	47	441	8322	0.91602	1	gene26902|K08743	NA	0	gene26902|K08743	1	http://www.kegg.jp/pathway/map00565+K08743	no
Drug metabolism - cytochrome P450	map00982	0	65	442	8304	1	1		NA	0	NA	0	http://www.kegg.jp/pathway/map00982	no
Glycosylphosphatidylinositol(GPI)-anchor biosynthesis	map00563	1	31	441	8338	0.807933	1	gene25508|K03860	gene25508|K03860	1	NA	0	http://www.kegg.jp/pathway/map00563+K03860	no
Metabolism of xenobiotics by cytochrome P450	map00980	0	73	442	8296	1	1		NA	0	NA	0	http://www.kegg.jp/pathway/map00980	no
Vitamin B6 metabolism	map00750	0	11	442	8358	1	1		NA	0	NA	0	http://www.kegg.jp/pathway/map00750	no
Asthma	map05310	1	20	441	8349	0.661103	1	gene17371|K03160;gene17371|K03160;gene17371|K03160	NA	0	gene17371|K03160	1	http://www.kegg.jp/pathway/map05310+K03160+K03160+K03160	no
Other glycan degradation	map00511	0	27	442	8342	1	1		NA	0	NA	0	http://www.kegg.jp/pathway/map00511	no
Ubiquinone and other terpenoid-quinone biosynthesis	map00130	0	12	442	8357	1	1		NA	0	NA	0	http://www.kegg.jp/pathway/map00130	no
Tyrosine metabolism	map00350	1	32	441	8337	0.817603	1	gene12224|K01800;gene12224|K01800;gene12224|K01800;gene12224|K01800;gene12224|K01800	NA	0	gene12224|K01800	1	http://www.kegg.jp/pathway/map00350+K01800+K01800+K01800+K01800+K01800	no
Steroid biosynthesis	map00100	0	19	442	8350	1	1		NA	0	NA	0	http://www.kegg.jp/pathway/map00100	no
Arachidonic acid metabolism	map00590	1	79	441	8290	0.984019	1	gene21246|K18592	NA	0	gene21246|K18592	1	http://www.kegg.jp/pathway/map00590+K18592	no
Linoleic acid metabolism	map00591	0	34	442	8335	1	1		NA	0	NA	0	http://www.kegg.jp/pathway/map00591	no
Rheumatoid arthritis	map05323	4	84	438	8285	0.650611	1	gene15114|K02154;gene15114|K02154;gene15114|K02154;gene15114|K02154;gene15114|K02154;gene17852|K02146;gene24471|K02154;gene25460|K05147	gene24471|K02154;gene15114|K02154	2	gene24471|K02154;gene17852|K02146;gene25460|K05147	3	http://www.kegg.jp/pathway/map05323+K02154+K02154+K02154+K02154+K02154+K02146+K02154+K05147	no
Terpenoid backbone biosynthesis	map00900	1	25	441	8344	0.738176	1	gene11160|K00021	NA	0	gene11160|K00021	1	http://www.kegg.jp/pathway/map00900+K00021	no
Valine, leucine and isoleucine biosynthesis	map00290	0	5	442	8364	1	1		NA	0	NA	0	http://www.kegg.jp/pathway/map00290	no
Graft-versus-host disease	map05332	0	23	442	8346	1	1		NA	0	NA	0	http://www.kegg.jp/pathway/map05332	no
Sesquiterpenoid and triterpenoid biosynthesis	map00909	0	1	442	8368	1	1		NA	0	NA	0	http://www.kegg.jp/pathway/map00909	no
Zeatin biosynthesis	map00908	0	1	442	8368	1	1		NA	0	NA	0	http://www.kegg.jp/pathway/map00908	no
										347		507

## Sheet: morula VS blastocyst
Name	Map	Count1	Count2	Count3	Count4	p	q	Gene_in_DM	Hyper_Gene	Hyper_Count	Hypo_Gene	Hypo_Count	Links	Result
MAPK signaling pathway	map04010	22	237	239	8313	8.06972e-06	0.00255003	gene2324|K04462;gene2324|K04462;gene2324|K04462;gene2324|K04462;gene2324|K04462;gene2324|K04462;gene2324|K04462;gene2324|K04462;gene2324|K04462;gene2324|K04462;gene2324|K04462;gene2324|K04462;gene2324|K04462;gene2324|K04462;gene2324|K04462;gene2324|K04462;gene4952|K04849;gene6044|K04386;gene6044|K04386;gene6044|K04386;gene6044|K04386;gene6044|K04386;gene6044|K04386;gene6044|K04386;gene6044|K04386…	gene14870|K04854;gene25561|K04436;gene24949|K05093;gene15596|K02677;gene12917|K04373;gene19828|K04434;gene11254|K04463;gene22479|K04859;gene23885|K04409;gene7455|K04850	10	gene4952|K04849;gene19665|K04439;gene11698|K16342;gene2324|K04462;gene6389|K04465;gene22396|K04860;gene16261|K04852;gene15238|K04380;gene15596|K02677;gene6044|K04386;gene15573|K04433;gene15222|K04466;gene7455|K04850;gene21509|K04349	14	http://www.kegg.jp/pathway/map04010+K04462+K04462+K04462+K04462+K04462+K04462+K04462+K04462+K04462+K04462+K04462+K04462+K04462+K04462+K04462+K04462+K04849+K04386+K04386+K04386+K04386+K04386+K04386+K04386+K04386+K04386+K04465+K04850+K04463+K04463+K04463+K04463+K16342+K04373+K04854+K04466+K04466+K04380+K04433+K04433+K02677+K04852+K04439+K04439+K04439+K04439+K04439+K04434+K04349+K04860+K04860+K04860…	yes
Phosphatidylinositol signaling system	map04070	11	68	250	8482	1.89287e-05	0.00299074	gene1188|K00889;gene1188|K00889;gene1188|K00889;gene1188|K00889;gene1188|K00889;gene1188|K00889;gene6084|K01109;gene6084|K01109;gene6084|K01109;gene6084|K01109;gene6084|K01109;gene6084|K01109;gene6084|K01109;gene6084|K01109;gene6084|K01109;gene6084|K01109;gene6084|K01109;gene6084|K01109;gene7815|K00901;gene7815|K00901;gene7815|K00901;gene7815|K00901;gene7815|K00901;gene7815|K00901;gene7815|K00901…	gene15596|K02677;gene6084|K01109;gene15215|K05857;gene22130|K05857;gene21833|K00913	5	gene7815|K00901;gene1188|K00889;gene15596|K02677;gene15834|K00911;gene25042|K01106;gene21273|K00888;gene6084|K01109;gene18404|K02183;gene21833|K00913	9	http://www.kegg.jp/pathway/map04070+K00889+K00889+K00889+K00889+K00889+K00889+K01109+K01109+K01109+K01109+K01109+K01109+K01109+K01109+K01109+K01109+K01109+K01109+K00901+K00901+K00901+K00901+K00901+K00901+K00901+K00901+K05857+K02677+K00911+K02183+K00888+K00913+K05857+K01106	yes
Calcium signaling pathway	map04020	17	169	244	8381	3.5146e-05	0.00370205	gene4899|K04162;gene4952|K04849;gene7455|K04850;gene8071|K13755;gene8071|K13755;gene8071|K13755;gene8071|K13755;gene8071|K13755;gene8071|K13755;gene14870|K04854;gene15215|K05857;gene15596|K02677;gene15706|K05850;gene15834|K00911;gene16261|K04852;gene17115|K00907;gene18404|K02183;gene20942|K05853;gene20942|K05853;gene20942|K05853;gene22130|K05857;gene25693|K08049;gene26160|K16057;gene26160|K16057;…	gene15706|K05850;gene14870|K04854;gene15596|K02677;gene25693|K08049;gene15215|K05857;gene8071|K13755;gene22130|K05857;gene7455|K04850	8	gene4952|K04849;gene15706|K05850;gene4899|K04162;gene26499|K04962;gene16261|K04852;gene15596|K02677;gene15834|K00911;gene26160|K16057;gene17115|K00907;gene20942|K05853;gene18404|K02183;gene7455|K04850	12	http://www.kegg.jp/pathway/map04020+K04162+K04849+K04850+K13755+K13755+K13755+K13755+K13755+K13755+K04854+K05857+K02677+K05850+K00911+K04852+K00907+K02183+K05853+K05853+K05853+K05857+K08049+K16057+K16057+K16057+K16057+K16057+K04962+K04962+K04962+K04962+K04962+K04962+K04962+K04962+K04962+K04962+K04962+K04962+K04962+K04962+K04962	yes
Morphine addiction	map05032	11	76	250	8474	4.75773e-05	0.00375861	gene2765|K05000;gene4952|K04849;gene8071|K13755;gene8071|K13755;gene8071|K13755;gene8071|K13755;gene8071|K13755;gene8071|K13755;gene12909|K18438;gene12909|K18438;gene12909|K18438;gene12909|K18438;gene12909|K18438;gene12909|K18438;gene12909|K18438;gene12909|K18438;gene12909|K18438;gene12909|K18438;gene15596|K02677;gene16087|K05184;gene19665|K04439;gene19665|K04439;gene19665|K04439;gene19665|K04439…	gene15596|K02677;gene25693|K08049;gene12909|K18438;gene8071|K13755	4	gene2765|K05000;gene4952|K04849;gene19665|K04439;gene15596|K02677;gene24099|K04999;gene22492|K04630;gene16087|K05184;gene21123|K00910	8	http://www.kegg.jp/pathway/map05032+K05000+K04849+K13755+K13755+K13755+K13755+K13755+K13755+K18438+K18438+K18438+K18438+K18438+K18438+K18438+K18438+K18438+K18438+K02677+K05184+K04439+K04439+K04439+K04439+K04439+K00910+K00910+K00910+K04630+K04630+K04999+K08049	yes
Circadian entrainment	map04713	10	81	251	8469	0.000340337	0.0215093	gene2765|K05000;gene7455|K04850;gene14870|K04854;gene15596|K02677;gene18404|K02183;gene22492|K04630;gene22492|K04630;gene24099|K04999;gene24611|K07376;gene24611|K07376;gene24611|K07376;gene24611|K07376;gene24611|K07376;gene24611|K07376;gene25693|K08049;gene26499|K04962;gene26499|K04962;gene26499|K04962;gene26499|K04962;gene26499|K04962;gene26499|K04962;gene26499|K04962;gene26499|K04962;gene26499|…	gene14870|K04854;gene15596|K02677;gene25693|K08049;gene24611|K07376;gene7455|K04850	5	gene2765|K05000;gene26499|K04962;gene15596|K02677;gene24099|K04999;gene22492|K04630;gene18404|K02183;gene7455|K04850	7	http://www.kegg.jp/pathway/map04713+K05000+K04850+K04854+K02677+K02183+K04630+K04630+K04999+K07376+K07376+K07376+K07376+K07376+K07376+K08049+K04962+K04962+K04962+K04962+K04962+K04962+K04962+K04962+K04962+K04962+K04962+K04962+K04962+K04962+K04962	yes
Inositol phosphate metabolism	map00562	8	54	253	8496	0.000450347	0.0237183	gene1188|K00889;gene1188|K00889;gene1188|K00889;gene1188|K00889;gene1188|K00889;gene1188|K00889;gene6084|K01109;gene6084|K01109;gene6084|K01109;gene6084|K01109;gene6084|K01109;gene6084|K01109;gene6084|K01109;gene6084|K01109;gene6084|K01109;gene6084|K01109;gene6084|K01109;gene6084|K01109;gene15215|K05857;gene15834|K00911;gene21273|K00888;gene21833|K00913;gene22130|K05857;gene25042|K01106	gene6084|K01109;gene15215|K05857;gene22130|K05857;gene21833|K00913	4	gene1188|K00889;gene15834|K00911;gene25042|K01106;gene21273|K00888;gene6084|K01109;gene21833|K00913	6	http://www.kegg.jp/pathway/map00562+K00889+K00889+K00889+K00889+K00889+K00889+K01109+K01109+K01109+K01109+K01109+K01109+K01109+K01109+K01109+K01109+K01109+K01109+K05857+K00911+K00888+K00913+K05857+K01106	yes
Retrograde endocannabinoid signaling	map04723	10	88	251	8462	0.000618659	0.027928	gene2765|K05000;gene4952|K04849;gene7455|K04850;gene15596|K02677;gene16087|K05184;gene22492|K04630;gene22492|K04630;gene22724|K01054;gene22724|K01054;gene22724|K01054;gene22724|K01054;gene24099|K04999;gene25693|K08049;gene26304|K13806;gene26304|K13806	gene15596|K02677;gene25693|K08049;gene7455|K04850	3	gene2765|K05000;gene4952|K04849;gene26304|K13806;gene15596|K02677;gene24099|K04999;gene22492|K04630;gene22724|K01054;gene16087|K05184;gene7455|K04850	9	http://www.kegg.jp/pathway/map04723+K05000+K04849+K04850+K02677+K05184+K04630+K04630+K01054+K01054+K01054+K01054+K04999+K08049+K13806+K13806	yes
Cholinergic synapse	map04725	10	95	251	8455	0.00106325	0.0419985	gene2765|K05000;gene4952|K04849;gene5700|K14387;gene7455|K04850;gene15596|K02677;gene16993|K04927;gene22492|K04630;gene22492|K04630;gene24518|K04926;gene25693|K08049;gene27103|K04808	gene15596|K02677;gene25693|K08049;gene5700|K14387;gene7455|K04850	4	gene27103|K04808;gene2765|K05000;gene4952|K04849;gene16993|K04927;gene24518|K04926;gene15596|K02677;gene22492|K04630;gene7455|K04850	8	http://www.kegg.jp/pathway/map04725+K05000+K04849+K14387+K04850+K02677+K04927+K04630+K04630+K04926+K08049+K04808	yes
Axon guidance	map04360	11	123	250	8427	0.00205233	0.0720597	gene8345|K06820;gene9465|K06842;gene10266|K05462;gene10266|K05462;gene11035|K07520;gene14103|K05463;gene17426|K17332;gene20115|K06850;gene20514|K06841;gene20514|K06841;gene20514|K06841;gene20514|K06841;gene20514|K06841;gene22250|K07526;gene22492|K04630;gene22492|K04630;gene23885|K04409;gene23885|K04409;gene23885|K04409;gene23885|K04409;gene23885|K04409	gene9465|K06842;gene14103|K05463;gene17426|K17332;gene20514|K06841;gene10266|K05462;gene23885|K04409	6	gene9465|K06842;gene20115|K06850;gene22250|K07526;gene11035|K07520;gene22492|K04630;gene8345|K06820	6	http://www.kegg.jp/pathway/map04360+K06820+K06842+K05462+K05462+K07520+K05463+K17332+K06850+K06841+K06841+K06841+K06841+K06841+K07526+K04630+K04630+K04409+K04409+K04409+K04409+K04409	no
Endocytosis	map04144	15	213	246	8337	0.00315773	0.0997843	gene82|K12491;gene1188|K00889;gene1188|K00889;gene1188|K00889;gene1188|K00889;gene1188|K00889;gene1188|K00889;gene5152|K01528;gene5971|K12484;gene8840|K12472;gene9203|K07905;gene11335|K12194|K17085;gene11335|K12194|K17085;gene11335|K12194|K17085;gene11335|K12194|K17085;gene11335|K12194|K17085;gene11335|K12194|K17085;gene11335|K12194|K17085;gene14379|K12485;gene16527|K05068;gene19665|K04439;gene19…	gene11335|K12194;gene24949|K05093	2	gene14379|K12485;gene19665|K04439;gene82|K12491;gene16527|K05068;gene1188|K00889;gene21350|K05087;gene27118|K12494;gene9203|K07905;gene21123|K00910;gene24331|K12483;gene8840|K12472;gene5152|K01528;gene5971|K12484	13	http://www.kegg.jp/pathway/map04144+K12491+K00889+K00889+K00889+K00889+K00889+K00889+K01528+K12484+K12472+K07905+K12194|K17085+K12194|K17085+K12194|K17085+K12194|K17085+K12194|K17085+K12194|K17085+K12194|K17085+K12485+K05068+K04439+K04439+K04439+K04439+K04439+K00910+K00910+K00910+K05087+K12483+K05093+K05093+K05093+K05093+K05093+K05093+K05093+K05093+K05093+K05093+K05093+K05093+K12494	no
Focal adhesion	map04510	13	173	248	8377	0.0035048	0.100683	gene3022|K17448;gene5009|K05730;gene5079|K06277;gene15596|K02677;gene15792|K03853;gene15792|K03853;gene17115|K00907;gene20796|K05450;gene20796|K05450;gene20796|K05450;gene21350|K05087;gene21509|K04349;gene23885|K04409;gene23885|K04409;gene23885|K04409;gene23885|K04409;gene23885|K04409;gene25010|K13708;gene25226|K06240;gene25226|K06240;gene25226|K06240;gene25226|K06240;gene25227|K06240	gene5079|K06277;gene25010|K13708;gene15792|K03853;gene15596|K02677;gene20796|K05450;gene23885|K04409	6	gene5009|K05730;gene5079|K06277;gene21350|K05087;gene25227|K06240;gene25226|K06240;gene15596|K02677;gene3022|K17448;gene17115|K00907;gene21509|K04349	9	http://www.kegg.jp/pathway/map04510+K17448+K05730+K06277+K02677+K03853+K03853+K00907+K05450+K05450+K05450+K05087+K04349+K04409+K04409+K04409+K04409+K04409+K13708+K06240+K06240+K06240+K06240+K06240	no
Fatty acid biosynthesis	map00061	3	10	258	8540	0.00589531	0.155243	gene7602|K00645;gene7602|K00645;gene7602|K00645;gene14293|K11262;gene14293|K11262;gene14293|K11262;gene21572|K15013;gene21572|K15013;gene21572|K15013;gene21572|K15013;gene21572|K15013;gene21572|K15013;gene21572|K15013	gene21572|K15013;gene14293|K11262	2	gene7602|K00645	1	http://www.kegg.jp/pathway/map00061+K00645+K00645+K00645+K11262+K11262+K11262+K15013+K15013+K15013+K15013+K15013+K15013+K15013	no
Vibrio cholerae infection	map05110	6	51	255	8499	0.00653213	0.158781	gene15596|K02677;gene16418|K02152;gene24518|K04926;gene24585|K10955;gene25600|K02155;gene25693|K08049	gene15596|K02677;gene25693|K08049	2	gene24585|K10955;gene24518|K04926;gene15596|K02677;gene25600|K02155;gene16418|K02152	5	http://www.kegg.jp/pathway/map05110+K02677+K02152+K04926+K10955+K02155+K08049	no
Phototransduction - fly	map04745	4	24	257	8526	0.00879917	0.192872	gene15596|K02677;gene18404|K02183;gene21123|K00910;gene21123|K00910;gene21123|K00910;gene26304|K13806;gene26304|K13806	gene15596|K02677	1	gene26304|K13806;gene15596|K02677;gene21123|K00910;gene18404|K02183	4	http://www.kegg.jp/pathway/map04745+K02677+K02183+K00910+K00910+K00910+K13806+K13806	no
Vascular smooth muscle contraction	map04270	9	111	252	8439	0.0091553	0.192872	gene64|K08447;gene5818|K18050;gene5818|K18050;gene5818|K18050;gene5818|K18050;gene5818|K18050;gene7455|K04850;gene11698|K16342;gene12024|K18051;gene12024|K18051;gene15596|K02677;gene17115|K00907;gene18404|K02183;gene25693|K08049	gene12024|K18051;gene15596|K02677;gene25693|K08049;gene7455|K04850	4	gene11698|K16342;gene15596|K02677;gene5818|K18050;gene17115|K00907;gene64|K08447;gene18404|K02183;gene7455|K04850	7	http://www.kegg.jp/pathway/map04270+K08447+K18050+K18050+K18050+K18050+K18050+K04850+K16342+K18051+K18051+K02677+K00907+K02183+K08049	no
GABAergic synapse	map04727	7	78	254	8472	0.0127859	0.252521	gene2765|K05000;gene4952|K04849;gene7455|K04850;gene15596|K02677;gene16087|K05184;gene22492|K04630;gene22492|K04630;gene25693|K08049	gene15596|K02677;gene25693|K08049;gene7455|K04850	3	gene2765|K05000;gene4952|K04849;gene15596|K02677;gene22492|K04630;gene16087|K05184;gene7455|K04850	6	http://www.kegg.jp/pathway/map04727+K05000+K04849+K04850+K02677+K05184+K04630+K04630+K08049	no
Type II diabetes mellitus	map04930	5	45	256	8505	0.0156959	0.272562	gene4952|K04849;gene5818|K18050;gene5818|K18050;gene5818|K18050;gene5818|K18050;gene5818|K18050;gene7455|K04850;gene14870|K04854;gene16261|K04852	gene14870|K04854;gene7455|K04850	2	gene4952|K04849;gene16261|K04852;gene5818|K18050;gene7455|K04850	4	http://www.kegg.jp/pathway/map04930+K04849+K18050+K18050+K18050+K18050+K18050+K04850+K04854+K04852	no
Serotonergic synapse	map04726	8	102	253	8448	0.0162173	0.272562	gene2765|K05000;gene4899|K04162;gene4952|K04849;gene7455|K04850;gene11698|K16342;gene15596|K02677;gene22492|K04630;gene22492|K04630;gene24099|K04999	gene15596|K02677;gene7455|K04850	2	gene2765|K05000;gene4952|K04849;gene11698|K16342;gene4899|K04162;gene15596|K02677;gene24099|K04999;gene22492|K04630;gene7455|K04850	8	http://www.kegg.jp/pathway/map04726+K05000+K04162+K04849+K04850+K16342+K02677+K04630+K04630+K04999	no
Dopaminergic synapse	map04728	9	123	252	8427	0.0163882	0.272562	gene2765|K05000;gene4136|K10396;gene4952|K04849;gene7455|K04850;gene15596|K02677;gene18404|K02183;gene21972|K11584;gene21972|K11584;gene21972|K11584;gene21972|K11584;gene21972|K11584;gene21972|K11584;gene21972|K11584;gene21972|K11584;gene21972|K11584;gene21972|K11584;gene21972|K11584;gene21972|K11584;gene22492|K04630;gene22492|K04630;gene24099|K04999	gene15596|K02677;gene7455|K04850;gene21972|K11584	3	gene2765|K05000;gene4952|K04849;gene15596|K02677;gene4136|K10396;gene24099|K04999;gene22492|K04630;gene18404|K02183;gene7455|K04850	8	http://www.kegg.jp/pathway/map04728+K05000+K10396+K04849+K04850+K02677+K02183+K11584+K11584+K11584+K11584+K11584+K11584+K11584+K11584+K11584+K11584+K11584+K11584+K04630+K04630+K04999	no
Gastric acid secretion	map04971	6	66	255	8484	0.0195121	0.301791	gene15596|K02677;gene17115|K00907;gene18404|K02183;gene22492|K04630;gene22492|K04630;gene24518|K04926;gene25693|K08049	gene15596|K02677;gene25693|K08049	2	gene24518|K04926;gene15596|K02677;gene22492|K04630;gene17115|K00907;gene18404|K02183	5	http://www.kegg.jp/pathway/map04971+K02677+K00907+K02183+K04630+K04630+K04926+K08049	no
Chemokine signaling pathway	map04062	11	172	250	8378	0.0200558	0.301791	gene3022|K17448;gene5009|K05730;gene12920|K04181;gene12920|K04181;gene12920|K04181;gene14318|K12499;gene17388|K12365;gene19142|K04190;gene19665|K04439;gene19665|K04439;gene19665|K04439;gene19665|K04439;gene19665|K04439;gene21123|K00910;gene21123|K00910;gene21123|K00910;gene22492|K04630;gene22492|K04630;gene23885|K04409;gene23885|K04409;gene23885|K04409;gene23885|K04409;gene23885|K04409;gene25693|…	gene19142|K04190;gene17388|K12365;gene25693|K08049;gene23885|K04409	4	gene19665|K04439;gene17388|K12365;gene5009|K05730;gene14318|K12499;gene22492|K04630;gene3022|K17448;gene21123|K00910;gene12920|K04181	8	http://www.kegg.jp/pathway/map04062+K17448+K05730+K04181+K04181+K04181+K12499+K12365+K04190+K04439+K04439+K04439+K04439+K04439+K00910+K00910+K00910+K04630+K04630+K04409+K04409+K04409+K04409+K04409+K08049	no
Adipocytokine signaling pathway	map04920	6	68	255	8482	0.0220405	0.316582	gene7451|K07297;gene7451|K07297;gene8628|K07200;gene8628|K07200;gene9688|K07298;gene9688|K07298;gene11346|K01596;gene21572|K15013;gene21572|K15013;gene21572|K15013;gene21572|K15013;gene21572|K15013;gene21572|K15013;gene21572|K15013;gene24482|K08765;gene24482|K08765;gene24482|K08765;gene24482|K08765	gene9688|K07298;gene8628|K07200;gene24482|K08765;gene21572|K15013;gene11346|K01596	5	gene8628|K07200;gene7451|K07297	2	http://www.kegg.jp/pathway/map04920+K07297+K07297+K07200+K07200+K07298+K07298+K01596+K15013+K15013+K15013+K15013+K15013+K15013+K15013+K08765+K08765+K08765+K08765	no
Leukocyte transendothelial migration	map04670	8	112	253	8438	0.0259081	0.3433	gene5009|K05730;gene12928|K05702;gene15596|K02677;gene15677|K08015;gene20001|K05690;gene22492|K04630;gene22492|K04630;gene26177|K06087;gene26177|K06087;gene26177|K06087;gene27166|K06520	gene15596|K02677;gene26177|K06087	2	gene15677|K08015;gene5009|K05730;gene15596|K02677;gene27166|K06520;gene22492|K04630;gene12928|K05702;gene20001|K05690	7	http://www.kegg.jp/pathway/map04670+K05730+K05702+K02677+K08015+K05690+K04630+K04630+K06087+K06087+K06087+K06520	no
Cell adhesion molecules (CAMs)	map04514	8	114	253	8436	0.0282462	0.3433	gene1007|K06747;gene1007|K06747;gene1007|K06747;gene1007|K06747;gene5370|K06257;gene8532|K07380;gene15646|K06757;gene16395|K06474;gene16395|K06474;gene24322|K07377;gene26177|K06087;gene26177|K06087;gene26177|K06087;gene27166|K06520	gene5370|K06257;gene16395|K06474;gene26177|K06087;gene15646|K06757	4	gene24322|K07377;gene27166|K06520;gene1007|K06747;gene8532|K07380	4	http://www.kegg.jp/pathway/map04514+K06747+K06747+K06747+K06747+K06257+K07380+K06757+K06474+K06474+K07377+K06087+K06087+K06087+K06520	no
Melanogenesis	map04916	7	92	254	8458	0.0272988	0.3433	gene9742|K02620;gene9742|K02620;gene9742|K02620;gene9742|K02620;gene9742|K02620;gene9742|K02620;gene15231|K01064;gene15233|K00312;gene15596|K02677;gene18404|K02183;gene22492|K04630;gene22492|K04630;gene25693|K08049	gene9742|K02620;gene15596|K02677;gene25693|K08049	3	gene15596|K02677;gene22492|K04630;gene15233|K00312;gene15231|K01064;gene18404|K02183	5	http://www.kegg.jp/pathway/map04916+K02620+K02620+K02620+K02620+K02620+K02620+K01064+K00312+K02677+K02183+K04630+K04630+K08049	no
Long-term depression	map04730	5	52	256	8498	0.0262804	0.3433	gene11698|K16342;gene15596|K02677;gene21350|K05087;gene22492|K04630;gene22492|K04630;gene24611|K07376;gene24611|K07376;gene24611|K07376;gene24611|K07376;gene24611|K07376;gene24611|K07376	gene15596|K02677;gene24611|K07376	2	gene11698|K16342;gene21350|K05087;gene15596|K02677;gene22492|K04630	4	http://www.kegg.jp/pathway/map04730+K16342+K02677+K05087+K04630+K04630+K07376+K07376+K07376+K07376+K07376+K07376	no
ECM-receptor interaction	map04512	5	55	256	8495	0.0319383	0.373797	gene5370|K06257;gene16132|K06254;gene21378|K06258;gene21378|K06258;gene21378|K06258;gene21378|K06258;gene25226|K06240;gene25226|K06240;gene25226|K06240;gene25226|K06240;gene25227|K06240	gene5370|K06257	1	gene16132|K06254;gene25227|K06240;gene25226|K06240;gene21378|K06258	4	http://www.kegg.jp/pathway/map04512+K06257+K06254+K06258+K06258+K06258+K06258+K06240+K06240+K06240+K06240+K06240	no
Arrhythmogenic right ventricular cardiomyopathy (ARVC)	map05412	5	56	256	8494	0.0339807	0.383497	gene7455|K04850;gene9742|K02620;gene9742|K02620;gene9742|K02620;gene9742|K02620;gene9742|K02620;gene9742|K02620;gene22396|K04860;gene22396|K04860;gene22396|K04860;gene22396|K04860;gene22396|K04860;gene22396|K04860;gene22479|K04859;gene26499|K04962;gene26499|K04962;gene26499|K04962;gene26499|K04962;gene26499|K04962;gene26499|K04962;gene26499|K04962;gene26499|K04962;gene26499|K04962;gene26499|K0496…	gene9742|K02620;gene22479|K04859;gene7455|K04850	3	gene26499|K04962;gene22396|K04860;gene7455|K04850	3	http://www.kegg.jp/pathway/map05412+K04850+K02620+K02620+K02620+K02620+K02620+K02620+K04860+K04860+K04860+K04860+K04860+K04860+K04859+K04962+K04962+K04962+K04962+K04962+K04962+K04962+K04962+K04962+K04962+K04962+K04962+K04962+K04962+K04962	no
Wnt signaling pathway	map04310	9	143	252	8407	0.0365933	0.398741	gene9742|K02620;gene9742|K02620;gene9742|K02620;gene9742|K02620;gene9742|K02620;gene9742|K02620;gene15231|K01064;gene15233|K00312;gene15596|K02677;gene17426|K17332;gene24476|K03068;gene24996|K04496;gene27083|K02166;gene27199|K04508;gene27199|K04508;gene27199|K04508;gene27199|K04508;gene27199|K04508;gene27199|K04508;gene27199|K04508;gene27199|K04508;gene27199|K04508;gene27199|K04508;gene27199|K045…	gene17426|K17332;gene9742|K02620;gene15596|K02677;gene24476|K03068;gene27199|K04508;gene27083|K02166	6	gene15596|K02677;gene24476|K03068;gene15233|K00312;gene15231|K01064;gene24996|K04496	5	http://www.kegg.jp/pathway/map04310+K02620+K02620+K02620+K02620+K02620+K02620+K01064+K00312+K02677+K17332+K03068+K04496+K02166+K04508+K04508+K04508+K04508+K04508+K04508+K04508+K04508+K04508+K04508+K04508+K04508	no
Glutamatergic synapse	map04724	7	103	254	8447	0.0445663	0.469431	gene7455|K04850;gene11698|K16342;gene15596|K02677;gene21123|K00910;gene21123|K00910;gene21123|K00910;gene22492|K04630;gene22492|K04630;gene24505|K15009;gene25693|K08049	gene24505|K15009;gene15596|K02677;gene25693|K08049;gene7455|K04850	4	gene11698|K16342;gene24505|K15009;gene15596|K02677;gene22492|K04630;gene21123|K00910;gene7455|K04850	6	http://www.kegg.jp/pathway/map04724+K04850+K16342+K02677+K00910+K00910+K00910+K04630+K04630+K15009+K08049	no
Endocrine and other factor-regulated calcium reabsorption	map04961	4	42	257	8508	0.0464809	0.473805	gene5152|K01528;gene15596|K02677;gene22594|K04585;gene25693|K08049	gene15596|K02677;gene25693|K08049;gene22594|K04585	3	gene15596|K02677;gene5152|K01528	2	http://www.kegg.jp/pathway/map04961+K01528+K02677+K04585+K08049	no
Glycosphingolipid biosynthesis - lacto and neolacto series	map00601	3	25	258	8525	0.0488031	0.480473	gene3172|K07966;gene5025|K00709;gene5025|K00709;gene5025|K00709;gene5025|K00709;gene5025|K00709;gene5025|K00709;gene5025|K00709;gene5025|K00709;gene5025|K00709;gene5025|K00709;gene5025|K00709;gene5025|K00709;gene5025|K00709;gene5025|K00709;gene5025|K00709;gene5025|K00709;gene5025|K00709;gene24087|K03494;gene24087|K03494;gene24087|K03494;gene24087|K03494;gene24087|K03494	gene5025|K00709	1	gene24087|K03494;gene3172|K07966	2	http://www.kegg.jp/pathway/map00601+K07966+K00709+K00709+K00709+K00709+K00709+K00709+K00709+K00709+K00709+K00709+K00709+K00709+K00709+K00709+K00709+K00709+K00709+K03494+K03494+K03494+K03494+K03494	no
Gap junction	map04540	6	85	255	8465	0.0526675	0.480473	gene11254|K04463;gene11254|K04463;gene11254|K04463;gene11254|K04463;gene15596|K02677;gene20796|K05450;gene20796|K05450;gene20796|K05450;gene22492|K04630;gene22492|K04630;gene24611|K07376;gene24611|K07376;gene24611|K07376;gene24611|K07376;gene24611|K07376;gene24611|K07376;gene25693|K08049	gene15596|K02677;gene25693|K08049;gene20796|K05450;gene24611|K07376;gene11254|K04463	5	gene15596|K02677;gene22492|K04630	2	http://www.kegg.jp/pathway/map04540+K04463+K04463+K04463+K04463+K02677+K05450+K05450+K05450+K04630+K04630+K07376+K07376+K07376+K07376+K07376+K07376+K08049	no
Ovarian steroidogenesis	map04913	4	44	257	8506	0.0529756	0.480473	gene11698|K16342;gene21350|K05087;gene21642|K00498;gene25693|K08049	gene25693|K08049	1	gene11698|K16342;gene21350|K05087;gene21642|K00498	3	http://www.kegg.jp/pathway/map04913+K16342+K05087+K00498+K08049	no
ABC transporters	map02010	5	64	256	8486	0.0532169	0.480473	gene5834|K05684;gene5834|K05684;gene5834|K05684;gene5834|K05684;gene15575|K05648;gene15575|K05648;gene15575|K05648;gene15575|K05648;gene15575|K05648;gene15575|K05648;gene15575|K05648;gene15577|K05649;gene15577|K05649;gene15577|K05649;gene15577|K05649;gene15577|K05649;gene15577|K05649;gene15577|K05649;gene15577|K05649;gene15577|K05649;gene15578|K05651;gene25865|K05643	gene15578|K05651	1	gene25865|K05643;gene5834|K05684;gene15575|K05648;gene15577|K05649	4	http://www.kegg.jp/pathway/map02010+K05684+K05684+K05684+K05684+K05648+K05648+K05648+K05648+K05648+K05648+K05648+K05649+K05649+K05649+K05649+K05649+K05649+K05649+K05649+K05649+K05651+K05643	no
PI3K-Akt signaling pathway	map04151	16	339	245	8211	0.0620942	0.545049	gene5136|K06071;gene6389|K04465;gene8626|K07208;gene8626|K07208;gene8728|K04291;gene8963|K06071;gene9688|K07298;gene9688|K07298;gene10266|K05462;gene10266|K05462;gene11346|K01596;gene16527|K05068;gene20796|K05450;gene20796|K05450;gene20796|K05450;gene21350|K05087;gene21972|K11584;gene21972|K11584;gene21972|K11584;gene21972|K11584;gene21972|K11584;gene21972|K11584;gene21972|K11584;gene21972|K11584…	gene25931|K05071;gene9688|K07298;gene24949|K05093;gene20796|K05450;gene8963|K06071;gene10266|K05462;gene11346|K01596;gene21972|K11584	8	gene16527|K05068;gene6389|K04465;gene8728|K04291;gene5136|K06071;gene21350|K05087;gene25227|K06240;gene25226|K06240;gene8626|K07208	8	http://www.kegg.jp/pathway/map04151+K06071+K04465+K07208+K07208+K04291+K06071+K07298+K07298+K05462+K05462+K01596+K05068+K05450+K05450+K05450+K05087+K11584+K11584+K11584+K11584+K11584+K11584+K11584+K11584+K11584+K11584+K11584+K11584+K05093+K05093+K05093+K05093+K05093+K05093+K05093+K05093+K05093+K05093+K05093+K05093+K06240+K06240+K06240+K06240+K06240+K05071+K05071+K05071+K05071+K05071+K05071+K05071…	no
Dilated cardiomyopathy	map05414	5	69	256	8481	0.0678912	0.562835	gene7455|K04850;gene22396|K04860;gene22396|K04860;gene22396|K04860;gene22396|K04860;gene22396|K04860;gene22396|K04860;gene22479|K04859;gene25693|K08049;gene26499|K04962;gene26499|K04962;gene26499|K04962;gene26499|K04962;gene26499|K04962;gene26499|K04962;gene26499|K04962;gene26499|K04962;gene26499|K04962;gene26499|K04962;gene26499|K04962;gene26499|K04962;gene26499|K04962;gene26499|K04962;gene26499…	gene25693|K08049;gene22479|K04859;gene7455|K04850	3	gene26499|K04962;gene22396|K04860;gene7455|K04850	3	http://www.kegg.jp/pathway/map05414+K04850+K04860+K04860+K04860+K04860+K04860+K04860+K04859+K08049+K04962+K04962+K04962+K04962+K04962+K04962+K04962+K04962+K04962+K04962+K04962+K04962+K04962+K04962+K04962	no
Pancreatic secretion	map04972	6	92	255	8458	0.0703758	0.562835	gene15596|K02677;gene15706|K05850;gene20942|K05853;gene20942|K05853;gene20942|K05853;gene24518|K04926;gene25693|K08049;gene26499|K04962;gene26499|K04962;gene26499|K04962;gene26499|K04962;gene26499|K04962;gene26499|K04962;gene26499|K04962;gene26499|K04962;gene26499|K04962;gene26499|K04962;gene26499|K04962;gene26499|K04962;gene26499|K04962;gene26499|K04962;gene26499|K04962	gene15706|K05850;gene15596|K02677;gene25693|K08049	3	gene15706|K05850;gene26499|K04962;gene24518|K04926;gene15596|K02677;gene20942|K05853	5	http://www.kegg.jp/pathway/map04972+K02677+K05850+K05853+K05853+K05853+K04926+K08049+K04962+K04962+K04962+K04962+K04962+K04962+K04962+K04962+K04962+K04962+K04962+K04962+K04962+K04962+K04962	no
Vasopressin-regulated water reabsorption	map04962	4	49	257	8501	0.0712449	0.562835	gene6437|K09865;gene9203|K07905;gene22093|K10416;gene25693|K08049	gene22093|K10416;gene6437|K09865;gene25693|K08049	3	gene9203|K07905	1	http://www.kegg.jp/pathway/map04962+K09865+K07905+K10416+K08049	no
Hypertrophic cardiomyopathy (HCM)	map05410	5	70	256	8480	0.0710703	0.562835	gene7455|K04850;gene8628|K07200;gene8628|K07200;gene22396|K04860;gene22396|K04860;gene22396|K04860;gene22396|K04860;gene22396|K04860;gene22396|K04860;gene22479|K04859;gene26499|K04962;gene26499|K04962;gene26499|K04962;gene26499|K04962;gene26499|K04962;gene26499|K04962;gene26499|K04962;gene26499|K04962;gene26499|K04962;gene26499|K04962;gene26499|K04962;gene26499|K04962;gene26499|K04962;gene26499|K…	gene8628|K07200;gene22479|K04859;gene7455|K04850	3	gene26499|K04962;gene22396|K04860;gene8628|K07200;gene7455|K04850	4	http://www.kegg.jp/pathway/map05410+K04850+K07200+K07200+K04860+K04860+K04860+K04860+K04860+K04860+K04859+K04962+K04962+K04962+K04962+K04962+K04962+K04962+K04962+K04962+K04962+K04962+K04962+K04962+K04962+K04962	no
Basal cell carcinoma	map05217	4	50	257	8500	0.0752399	0.569432	gene8210|K06230;gene9742|K02620;gene9742|K02620;gene9742|K02620;gene9742|K02620;gene9742|K02620;gene9742|K02620;gene15231|K01064;gene15233|K00312	gene9742|K02620;gene8210|K06230	2	gene15233|K00312;gene15231|K01064	2	http://www.kegg.jp/pathway/map05217+K06230+K02620+K02620+K02620+K02620+K02620+K02620+K01064+K00312	no
Epithelial cell signaling in Helicobacter pylori infection	map05120	5	73	256	8477	0.0810899	0.569432	gene14318|K12499;gene15222|K04466;gene15222|K04466;gene16418|K02152;gene23885|K04409;gene23885|K04409;gene23885|K04409;gene23885|K04409;gene23885|K04409;gene25600|K02155	gene23885|K04409	1	gene14318|K12499;gene25600|K02155;gene16418|K02152;gene15222|K04466	4	http://www.kegg.jp/pathway/map05120+K12499+K04466+K04466+K02152+K04409+K04409+K04409+K04409+K04409+K02155	no
Osteoclast differentiation	map04380	7	119	254	8431	0.0801553	0.569432	gene6044|K04386;gene6044|K04386;gene6044|K04386;gene6044|K04386;gene6044|K04386;gene6044|K04386;gene6044|K04386;gene6044|K04386;gene6044|K04386;gene9156|K14379;gene9156|K14379;gene15222|K04466;gene15222|K04466;gene15573|K04433;gene15573|K04433;gene16951|K06551;gene16951|K06551;gene16951|K06551;gene17426|K17332;gene22675|K08530;gene22675|K08530;gene22675|K08530;gene22675|K08530;gene22675|K08530;ge…	gene17426|K17332	1	gene16951|K06551;gene9156|K14379;gene6044|K04386;gene22675|K08530;gene15573|K04433;gene15222|K04466	6	http://www.kegg.jp/pathway/map04380+K04386+K04386+K04386+K04386+K04386+K04386+K04386+K04386+K04386+K14379+K14379+K04466+K04466+K04433+K04433+K06551+K06551+K06551+K17332+K08530+K08530+K08530+K08530+K08530+K08530+K08530+K08530+K08530+K08530+K08530+K08530+K08530+K08530+K08530	no
Tight junction	map04530	8	143	253	8407	0.0795229	0.569432	gene5818|K18050;gene5818|K18050;gene5818|K18050;gene5818|K18050;gene5818|K18050;gene12024|K18051;gene12024|K18051;gene12928|K05702;gene14748|K10352;gene15596|K02677;gene17219|K06107;gene17219|K06107;gene17219|K06107;gene17219|K06107;gene17219|K06107;gene17219|K06107;gene22492|K04630;gene22492|K04630;gene26177|K06087;gene26177|K06087;gene26177|K06087	gene12024|K18051;gene15596|K02677;gene26177|K06087	3	gene15596|K02677;gene14748|K10352;gene5818|K18050;gene22492|K04630;gene17219|K06107;gene12928|K05702	6	http://www.kegg.jp/pathway/map04530+K18050+K18050+K18050+K18050+K18050+K18051+K18051+K05702+K10352+K02677+K06107+K06107+K06107+K06107+K06107+K06107+K04630+K04630+K06087+K06087+K06087	no
Estrogen signaling pathway	map04915	6	95	255	8455	0.0788996	0.569432	gene2765|K05000;gene3022|K17448;gene18404|K02183;gene22492|K04630;gene22492|K04630;gene24099|K04999;gene25693|K08049	gene25693|K08049	1	gene2765|K05000;gene24099|K04999;gene22492|K04630;gene3022|K17448;gene18404|K02183	5	http://www.kegg.jp/pathway/map04915+K05000+K17448+K02183+K04630+K04630+K04999+K08049	no
Mucin type O-Glycan biosynthesis	map00512	3	32	258	8518	0.0840198	0.577179	gene4030|K00710;gene4030|K00710;gene4030|K00710;gene19266|K00710;gene26388|K00710	NA	0	gene26388|K00710;gene4030|K00710;gene19266|K00710	3	http://www.kegg.jp/pathway/map00512+K00710+K00710+K00710+K00710+K00710	no
Pathways in cancer	map05200	18	413	243	8137	0.088568	0.583073	gene2324|K04462;gene2324|K04462;gene2324|K04462;gene2324|K04462;gene2324|K04462;gene2324|K04462;gene2324|K04462;gene2324|K04462;gene2324|K04462;gene2324|K04462;gene2324|K04462;gene2324|K04462;gene2324|K04462;gene2324|K04462;gene2324|K04462;gene2324|K04462;gene4243|K07835;gene4243|K07835;gene4243|K07835;gene4243|K07835;gene4243|K07835;gene4243|K07835;gene4243|K07835;gene4243|K07835;gene4243|K07835…	gene9742|K02620;gene24949|K05093;gene15596|K02677;gene25693|K08049;gene8210|K06230;gene4243|K07835	6	gene2324|K04462;gene15677|K08015;gene8728|K04291;gene19075|K10055;gene21350|K05087;gene25227|K06240;gene25226|K06240;gene15596|K02677;gene22492|K04630;gene15233|K00312;gene15231|K01064;gene22675|K08530;gene24996|K04496	13	http://www.kegg.jp/pathway/map05200+K04462+K04462+K04462+K04462+K04462+K04462+K04462+K04462+K04462+K04462+K04462+K04462+K04462+K04462+K04462+K04462+K07835+K07835+K07835+K07835+K07835+K07835+K07835+K07835+K07835+K06230+K04291+K02620+K02620+K02620+K02620+K02620+K02620+K01064+K00312+K02677+K08015+K10055+K05087+K04630+K04630+K08530+K08530+K08530+K08530+K08530+K08530+K08530+K08530+K08530+K08530+K08530…	no
Adherens junction	map04520	5	75	256	8475	0.0881665	0.583073	gene6572|K05694;gene6572|K05694;gene9742|K02620;gene9742|K02620;gene9742|K02620;gene9742|K02620;gene9742|K02620;gene9742|K02620;gene12928|K05702;gene20001|K05690;gene21350|K05087	gene6572|K05694;gene9742|K02620	2	gene21350|K05087;gene12928|K05702;gene20001|K05690	3	http://www.kegg.jp/pathway/map04520+K05694+K05694+K02620+K02620+K02620+K02620+K02620+K02620+K05702+K05690+K05087	no
Neurotrophin signaling pathway	map04722	7	123	254	8427	0.0910563	0.58722	gene3022|K17448;gene5079|K06277;gene6585|K12461;gene6585|K12461;gene6585|K12461;gene6585|K12461;gene6585|K12461;gene11254|K04463;gene11254|K04463;gene11254|K04463;gene11254|K04463;gene12917|K04373;gene18404|K02183;gene21390|K05101	gene5079|K06277;gene12917|K04373;gene11254|K04463	3	gene5079|K06277;gene21390|K05101;gene3022|K17448;gene6585|K12461;gene18404|K02183	5	http://www.kegg.jp/pathway/map04722+K17448+K06277+K12461+K12461+K12461+K12461+K12461+K04463+K04463+K04463+K04463+K04373+K02183+K05101	no
N-Glycan biosynthesis	map00510	4	55	257	8495	0.0968469	0.595661	gene3172|K07966;gene6004|K01228;gene13793|K00729;gene13793|K00729;gene13793|K00729;gene19035|K03846;gene19035|K03846	gene19035|K03846	1	gene6004|K01228;gene13793|K00729;gene3172|K07966	3	http://www.kegg.jp/pathway/map00510+K07966+K01228+K00729+K00729+K00729+K03846+K03846	no
Insulin secretion	map04911	5	77	256	8473	0.0955544	0.595661	gene7455|K04850;gene8787|K04942;gene8787|K04942;gene8787|K04942;gene8787|K04942;gene15596|K02677;gene25693|K08049;gene26499|K04962;gene26499|K04962;gene26499|K04962;gene26499|K04962;gene26499|K04962;gene26499|K04962;gene26499|K04962;gene26499|K04962;gene26499|K04962;gene26499|K04962;gene26499|K04962;gene26499|K04962;gene26499|K04962;gene26499|K04962;gene26499|K04962	gene15596|K02677;gene25693|K08049;gene7455|K04850	3	gene8787|K04942;gene26499|K04962;gene15596|K02677;gene7455|K04850	4	http://www.kegg.jp/pathway/map04911+K04850+K04942+K04942+K04942+K04942+K02677+K08049+K04962+K04962+K04962+K04962+K04962+K04962+K04962+K04962+K04962+K04962+K04962+K04962+K04962+K04962+K04962	no
MAPK signaling pathway - yeast	map04011	2	16	259	8534	0.0980201	0.595661	gene15596|K02677;gene23885|K04409;gene23885|K04409;gene23885|K04409;gene23885|K04409;gene23885|K04409	gene15596|K02677;gene23885|K04409	2	gene15596|K02677	1	http://www.kegg.jp/pathway/map04011+K02677+K04409+K04409+K04409+K04409+K04409	no
Nicotine addiction	map05033	3	36	258	8514	0.107843	0.619606	gene4952|K04849;gene16087|K05184;gene27103|K04808	NA	0	gene27103|K04808;gene4952|K04849;gene16087|K05184	3	http://www.kegg.jp/pathway/map05033+K04849+K05184+K04808	no
Salivary secretion	map04970	5	80	256	8470	0.107207	0.619606	gene15596|K02677;gene15706|K05850;gene18404|K02183;gene24611|K07376;gene24611|K07376;gene24611|K07376;gene24611|K07376;gene24611|K07376;gene24611|K07376;gene25693|K08049	gene15706|K05850;gene15596|K02677;gene25693|K08049;gene24611|K07376	4	gene15706|K05850;gene15596|K02677;gene18404|K02183	3	http://www.kegg.jp/pathway/map04970+K02677+K05850+K02183+K07376+K07376+K07376+K07376+K07376+K07376+K08049	no
GnRH signaling pathway	map04912	5	80	256	8470	0.107207	0.619606	gene7455|K04850;gene11698|K16342;gene15573|K04433;gene15573|K04433;gene18404|K02183;gene25693|K08049	gene25693|K08049;gene7455|K04850	2	gene11698|K16342;gene18404|K02183;gene15573|K04433;gene7455|K04850	4	http://www.kegg.jp/pathway/map04912+K04850+K16342+K04433+K04433+K02183+K08049	no
Amoebiasis	map05146	5	81	256	8469	0.111239	0.627707	gene6044|K04386;gene6044|K04386;gene6044|K04386;gene6044|K04386;gene6044|K04386;gene6044|K04386;gene6044|K04386;gene6044|K04386;gene6044|K04386;gene15596|K02677;gene24585|K10955;gene25226|K06240;gene25226|K06240;gene25226|K06240;gene25226|K06240;gene25227|K06240	gene15596|K02677	1	gene24585|K10955;gene25227|K06240;gene25226|K06240;gene15596|K02677;gene6044|K04386	5	http://www.kegg.jp/pathway/map05146+K04386+K04386+K04386+K04386+K04386+K04386+K04386+K04386+K04386+K02677+K10955+K06240+K06240+K06240+K06240+K06240	no
Prostate cancer	map05215	5	83	256	8467	0.119521	0.662608	gene1403|K05086;gene9742|K02620;gene9742|K02620;gene9742|K02620;gene9742|K02620;gene9742|K02620;gene9742|K02620;gene20796|K05450;gene20796|K05450;gene20796|K05450;gene21350|K05087;gene24949|K05093;gene24949|K05093;gene24949|K05093;gene24949|K05093;gene24949|K05093;gene24949|K05093;gene24949|K05093;gene24949|K05093;gene24949|K05093;gene24949|K05093;gene24949|K05093;gene24949|K05093	gene9742|K02620;gene24949|K05093;gene20796|K05450	3	gene21350|K05087;gene1403|K05086	2	http://www.kegg.jp/pathway/map05215+K05086+K02620+K02620+K02620+K02620+K02620+K02620+K05450+K05450+K05450+K05087+K05093+K05093+K05093+K05093+K05093+K05093+K05093+K05093+K05093+K05093+K05093+K05093	no
Glycosaminoglycan biosynthesis - chondroitin sulfate / dermatan sulfate	map00532	2	19	259	8531	0.127103	0.692494	gene6950|K01017;gene27660|K04743	gene6950|K01017	1	gene27660|K04743	1	http://www.kegg.jp/pathway/map00532+K01017+K04743	no
Glioma	map05214	4	64	257	8486	0.142022	0.747982	gene3022|K17448;gene15596|K02677;gene18404|K02183;gene21350|K05087	gene15596|K02677	1	gene21350|K05087;gene15596|K02677;gene3022|K17448;gene18404|K02183	4	http://www.kegg.jp/pathway/map05214+K17448+K02677+K02183+K05087	no
Long-term potentiation	map04720	4	64	257	8486	0.142022	0.747982	gene7455|K04850;gene12917|K04373;gene15596|K02677;gene18404|K02183	gene15596|K02677;gene12917|K04373;gene7455|K04850	3	gene15596|K02677;gene18404|K02183;gene7455|K04850	3	http://www.kegg.jp/pathway/map04720+K04850+K04373+K02677+K02183	no
PPAR signaling pathway	map03320	4	65	257	8485	0.147487	0.76403	gene11346|K01596;gene21572|K15013;gene21572|K15013;gene21572|K15013;gene21572|K15013;gene21572|K15013;gene21572|K15013;gene21572|K15013;gene22675|K08530;gene22675|K08530;gene22675|K08530;gene22675|K08530;gene22675|K08530;gene22675|K08530;gene22675|K08530;gene22675|K08530;gene22675|K08530;gene22675|K08530;gene22675|K08530;gene22675|K08530;gene22675|K08530;gene22675|K08530;gene22675|K08530;gene2448…	gene24482|K08765;gene21572|K15013;gene11346|K01596	3	gene22675|K08530	1	http://www.kegg.jp/pathway/map03320+K01596+K15013+K15013+K15013+K15013+K15013+K15013+K15013+K08530+K08530+K08530+K08530+K08530+K08530+K08530+K08530+K08530+K08530+K08530+K08530+K08530+K08530+K08530+K08765+K08765+K08765+K08765	no
Hematopoietic cell lineage	map04640	4	66	257	8484	0.153032	0.77997	gene6044|K04386;gene6044|K04386;gene6044|K04386;gene6044|K04386;gene6044|K04386;gene6044|K04386;gene6044|K04386;gene6044|K04386;gene6044|K04386;gene16395|K06474;gene16395|K06474;gene16527|K05068;gene25931|K05071;gene25931|K05071;gene25931|K05071;gene25931|K05071;gene25931|K05071;gene25931|K05071;gene25931|K05071;gene25931|K05071;gene25931|K05071	gene25931|K05071;gene16395|K06474	2	gene16527|K05068;gene6044|K04386	2	http://www.kegg.jp/pathway/map04640+K04386+K04386+K04386+K04386+K04386+K04386+K04386+K04386+K04386+K06474+K06474+K05068+K05071+K05071+K05071+K05071+K05071+K05071+K05071+K05071+K05071	no
Synaptic vesicle cycle	map04721	4	67	257	8483	0.158655	0.795796	gene4952|K04849;gene5152|K01528;gene16418|K02152;gene25600|K02155	NA	0	gene4952|K04849;gene25600|K02155;gene16418|K02152;gene5152|K01528	4	http://www.kegg.jp/pathway/map04721+K04849+K01528+K02152+K02155	no
Bacterial invasion of epithelial cells	map05100	5	93	256	8457	0.164965	0.814515	gene3022|K17448;gene5152|K01528;gene9369|K16939;gene9369|K16939;gene9369|K16939;gene9369|K16939;gene9369|K16939;gene9369|K16939;gene9369|K16939;gene9369|K16939;gene9369|K16939;gene9369|K16939;gene20629|K13736;gene25010|K13708	gene25010|K13708;gene20629|K13736	2	gene9369|K16939;gene3022|K17448;gene5152|K01528	3	http://www.kegg.jp/pathway/map05100+K17448+K01528+K16939+K16939+K16939+K16939+K16939+K16939+K16939+K16939+K16939+K16939+K13736+K13708	no
Sphingolipid metabolism	map00600	3	49	258	8501	0.19918	0.897927	gene21902|K04712;gene24617|K04714;gene24617|K04714;gene24617|K04714;gene24617|K04714;gene24617|K04714;gene24617|K04714;gene24617|K04714;gene24617|K04714;gene24617|K04714;gene24617|K04714;gene25468|K04708;gene25468|K04708;gene25468|K04708;gene25468|K04708;gene25468|K04708;gene25468|K04708	gene25468|K04708	1	gene21902|K04712;gene24617|K04714	2	http://www.kegg.jp/pathway/map00600+K04712+K04714+K04714+K04714+K04714+K04714+K04714+K04714+K04714+K04714+K04714+K04708+K04708+K04708+K04708+K04708+K04708	no
Nucleotide excision repair	map03420	3	48	258	8502	0.191575	0.897927	gene19849|K10140;gene19849|K10140;gene19849|K10140;gene19849|K10140;gene19849|K10140;gene19849|K10140;gene19850|K10140;gene26797|K10841;gene26797|K10841	gene19849|K10140;gene19850|K10140	2	gene26797|K10841	1	http://www.kegg.jp/pathway/map03420+K10140+K10140+K10140+K10140+K10140+K10140+K10140+K10841+K10841	no
Taste transduction	map04742	2	26	259	8524	0.200734	0.897927	gene4952|K04849;gene14350|K04828	NA	0	gene4952|K04849;gene14350|K04828	2	http://www.kegg.jp/pathway/map04742+K04849+K04828	no
Hedgehog signaling pathway	map04340	3	48	258	8502	0.191575	0.897927	gene8210|K06230;gene15231|K01064;gene15233|K00312	gene8210|K06230	1	gene15233|K00312;gene15231|K01064	2	http://www.kegg.jp/pathway/map04340+K06230+K01064+K00312	no
Lysosome	map04142	6	127	255	8423	0.20175	0.897927	gene6416|K12347;gene6416|K12347;gene6416|K12347;gene6416|K12347;gene6416|K12347;gene6916|K08239;gene6916|K08239;gene9156|K14379;gene9156|K14379;gene15396|K12316;gene15396|K12316;gene15396|K12316;gene15396|K12316;gene15396|K12316;gene15586|K12381;gene25600|K02155	gene6916|K08239;gene6416|K12347	2	gene9156|K14379;gene25600|K02155;gene15586|K12381;gene15396|K12316	4	http://www.kegg.jp/pathway/map04142+K12347+K12347+K12347+K12347+K12347+K08239+K08239+K14379+K14379+K12316+K12316+K12316+K12316+K12316+K12381+K02155	no
T cell receptor signaling pathway	map04660	5	98	256	8452	0.189928	0.897927	gene5009|K05730;gene15222|K04466;gene15222|K04466;gene17426|K17332;gene23885|K04409;gene23885|K04409;gene23885|K04409;gene23885|K04409;gene23885|K04409;gene26335|K07367	gene17426|K17332;gene23885|K04409	2	gene5009|K05730;gene26335|K07367;gene15222|K04466	3	http://www.kegg.jp/pathway/map04660+K05730+K04466+K04466+K17332+K04409+K04409+K04409+K04409+K04409+K07367	no
Collecting duct acid secretion	map04966	2	26	259	8524	0.200734	0.897927	gene16418|K02152;gene25600|K02155	NA	0	gene25600|K02155;gene16418|K02152	2	http://www.kegg.jp/pathway/map04966+K02152+K02155	no
Fc gamma R-mediated phagocytosis	map04666	5	102	256	8448	0.210809	0.912544	gene1188|K00889;gene1188|K00889;gene1188|K00889;gene1188|K00889;gene1188|K00889;gene1188|K00889;gene5009|K05730;gene5818|K18050;gene5818|K18050;gene5818|K18050;gene5818|K18050;gene5818|K18050;gene15596|K02677;gene23885|K04409;gene23885|K04409;gene23885|K04409;gene23885|K04409;gene23885|K04409	gene15596|K02677;gene23885|K04409	2	gene5009|K05730;gene1188|K00889;gene15596|K02677;gene5818|K18050	4	http://www.kegg.jp/pathway/map04666+K00889+K00889+K00889+K00889+K00889+K00889+K05730+K18050+K18050+K18050+K18050+K18050+K02677+K04409+K04409+K04409+K04409+K04409	no
Natural killer cell mediated cytotoxicity	map04650	5	102	256	8448	0.210809	0.912544	gene3022|K17448;gene5009|K05730;gene15596|K02677;gene17426|K17332;gene23885|K04409;gene23885|K04409;gene23885|K04409;gene23885|K04409;gene23885|K04409	gene17426|K17332;gene15596|K02677;gene23885|K04409	3	gene5009|K05730;gene15596|K02677;gene3022|K17448	3	http://www.kegg.jp/pathway/map04650+K17448+K05730+K02677+K17332+K04409+K04409+K04409+K04409+K04409	no
Steroid hormone biosynthesis	map00140	3	51	258	8499	0.214598	0.916392	gene13080|K00497;gene20527|K12343;gene21642|K00498	gene20527|K12343	1	gene13080|K00497;gene21642|K00498	2	http://www.kegg.jp/pathway/map00140+K00497+K12343+K00498	no
Metabolic pathways	map01100	47	1377	214	7173	0.228007	0.96067	gene640|K00939;gene1188|K00889;gene1188|K00889;gene1188|K00889;gene1188|K00889;gene1188|K00889;gene1188|K00889;gene2121|K00019;gene2121|K00019;gene2121|K00019;gene3172|K07966;gene4030|K00710;gene4030|K00710;gene4030|K00710;gene4931|K00235;gene5010|K00314;gene5025|K00709;gene5025|K00709;gene5025|K00709;gene5025|K00709;gene5025|K00709;gene5025|K00709;gene5025|K00709;gene5025|K00709;gene5025|K00709;…	gene9698|K03940;gene19035|K03846;gene5067|K00939;gene5025|K00709;gene6084|K01109;gene21572|K15013;gene15215|K05857;gene14293|K11262;gene26704|K03018;gene4931|K00235;gene5010|K00314;gene25468|K04708;gene11346|K01596;gene22130|K05857;gene21833|K00913	15	gene7815|K00901;gene26388|K00710;gene13080|K00497;gene11698|K16342;gene7602|K00645;gene2121|K00019;gene21902|K04712;gene5168|K01930;gene1188|K00889;gene26722|K00789;gene4030|K00710;gene6004|K01228;gene24087|K03494;gene13793|K00729;gene24509|K00213;gene21642|K00498;gene15834|K00911;gene640|K00939;gene25042|K01106;gene24617|K04714;gene3172|K07966;gene25600|K02155;gene21273|K00888;gene6084|K01109;ge…	35	http://www.kegg.jp/pathway/map01100+K00939+K00889+K00889+K00889+K00889+K00889+K00889+K00019+K00019+K00019+K07966+K00710+K00710+K00710+K00235+K00314+K00709+K00709+K00709+K00709+K00709+K00709+K00709+K00709+K00709+K00709+K00709+K00709+K00709+K00709+K00709+K00709+K00709+K00939+K00939+K00939+K00939+K01930+K01930+K01930+K01228+K01109+K01109+K01109+K01109+K01109+K01109+K01109+K01109+K01109+K01109+K01109…	no
VEGF signaling pathway	map04370	3	54	258	8496	0.23817	0.990285	gene11698|K16342;gene15596|K02677;gene17426|K17332	gene17426|K17332;gene15596|K02677	2	gene11698|K16342;gene15596|K02677	2	http://www.kegg.jp/pathway/map04370+K16342+K02677+K17332	no
Nicotinate and nicotinamide metabolism	map00760	0	34	261	8516	1	1		NA	0	NA	0	http://www.kegg.jp/pathway/map00760	no
Oxidative phosphorylation	map00190	5	180	256	8370	0.645306	1	gene4931|K00235;gene9698|K03940;gene9698|K03940;gene16418|K02152;gene24990|K11725;gene25600|K02155	gene9698|K03940;gene4931|K00235	2	gene25600|K02155;gene16418|K02152;gene4931|K00235;gene24990|K11725	4	http://www.kegg.jp/pathway/map00190+K00235+K03940+K03940+K02152+K11725+K02155	no
Primary immunodeficiency	map05340	0	34	261	8516	1	1		NA	0	NA	0	http://www.kegg.jp/pathway/map05340	no
Pentose and glucuronate interconversions	map00040	0	38	261	8512	1	1		NA	0	NA	0	http://www.kegg.jp/pathway/map00040	no
Oocyte meiosis	map04114	5	138	256	8412	0.418167	1	gene12917|K04373;gene18404|K02183;gene21350|K05087;gene21972|K11584;gene21972|K11584;gene21972|K11584;gene21972|K11584;gene21972|K11584;gene21972|K11584;gene21972|K11584;gene21972|K11584;gene21972|K11584;gene21972|K11584;gene21972|K11584;gene21972|K11584;gene25693|K08049	gene25693|K08049;gene12917|K04373;gene21972|K11584	3	gene21350|K05087;gene18404|K02183	2	http://www.kegg.jp/pathway/map04114+K04373+K02183+K05087+K11584+K11584+K11584+K11584+K11584+K11584+K11584+K11584+K11584+K11584+K11584+K11584+K08049	no
p53 signaling pathway	map04115	2	100	259	8450	0.810196	1	gene19849|K10140;gene19849|K10140;gene19849|K10140;gene19849|K10140;gene19849|K10140;gene19849|K10140;gene19850|K10140	gene19849|K10140;gene19850|K10140	2	NA	0	http://www.kegg.jp/pathway/map04115+K10140+K10140+K10140+K10140+K10140+K10140+K10140	no
Cell cycle - Caulobacter	map04112	0	2	261	8548	1	1		NA	0	NA	0	http://www.kegg.jp/pathway/map04112	no
Metabolism of xenobiotics by cytochrome P450	map00980	1	72	260	8478	0.889666	1	gene15342|K00081	NA	0	gene15342|K00081	1	http://www.kegg.jp/pathway/map00980+K00081	no
Drug metabolism - other enzymes	map00983	0	43	261	8507	1	1		NA	0	NA	0	http://www.kegg.jp/pathway/map00983	no
Drug metabolism - cytochrome P450	map00982	0	65	261	8485	1	1		NA	0	NA	0	http://www.kegg.jp/pathway/map00982	no
Tyrosine metabolism	map00350	1	32	260	8518	0.629956	1	gene21238|K07253;gene21238|K07253	NA	0	gene21238|K07253	1	http://www.kegg.jp/pathway/map00350+K07253+K07253	no
Glycosphingolipid biosynthesis - globo series	map00603	0	18	261	8532	1	1		NA	0	NA	0	http://www.kegg.jp/pathway/map00603	no
Glycosaminoglycan degradation	map00531	0	20	261	8530	1	1		NA	0	NA	0	http://www.kegg.jp/pathway/map00531	no
Phosphonate and phosphinate metabolism	map00440	0	7	261	8543	1	1		NA	0	NA	0	http://www.kegg.jp/pathway/map00440	no
Staphylococcus aureus infection	map05150	0	43	261	8507	1	1		NA	0	NA	0	http://www.kegg.jp/pathway/map05150	no
Glycosylphosphatidylinositol(GPI)-anchor biosynthesis	map00563	1	31	260	8519	0.618617	1	gene11104|K05310;gene11104|K05310;gene11104|K05310;gene11104|K05310;gene11104|K05310;gene11104|K05310;gene11104|K05310;gene11104|K05310	NA	0	gene11104|K05310	1	http://www.kegg.jp/pathway/map00563+K05310+K05310+K05310+K05310+K05310+K05310+K05310+K05310	no
Glycerolipid metabolism	map00561	2	63	259	8487	0.578288	1	gene7815|K00901;gene7815|K00901;gene7815|K00901;gene7815|K00901;gene7815|K00901;gene7815|K00901;gene7815|K00901;gene7815|K00901;gene22724|K01054;gene22724|K01054;gene22724|K01054;gene22724|K01054	NA	0	gene7815|K00901;gene22724|K01054	2	http://www.kegg.jp/pathway/map00561+K00901+K00901+K00901+K00901+K00901+K00901+K00901+K00901+K01054+K01054+K01054+K01054	no
mRNA surveillance pathway	map03015	5	138	256	8412	0.418167	1	gene14206|K14411;gene14491|K11124;gene14491|K11124;gene14491|K11124;gene14491|K11124;gene14491|K11124;gene14491|K11124;gene14491|K11124;gene19585|K15544;gene19586|K15544;gene21972|K11584;gene21972|K11584;gene21972|K11584;gene21972|K11584;gene21972|K11584;gene21972|K11584;gene21972|K11584;gene21972|K11584;gene21972|K11584;gene21972|K11584;gene21972|K11584;gene21972|K11584	gene14491|K11124;gene21972|K11584	2	gene19585|K15544;gene19586|K15544;gene14491|K11124;gene14206|K14411	4	http://www.kegg.jp/pathway/map03015+K14411+K11124+K11124+K11124+K11124+K11124+K11124+K11124+K15544+K15544+K11584+K11584+K11584+K11584+K11584+K11584+K11584+K11584+K11584+K11584+K11584+K11584	no
RNA transport	map03013	4	265	257	8285	0.960992	1	gene7556|K14319;gene7556|K14319;gene7556|K14319;gene7556|K14319;gene17058|K14298;gene17058|K14298;gene17058|K14298;gene17058|K14298;gene19596|K14297;gene19596|K14297;gene19596|K14297;gene22700|K14314	NA	0	gene22700|K14314;gene19596|K14297;gene17058|K14298;gene7556|K14319	4	http://www.kegg.jp/pathway/map03013+K14319+K14319+K14319+K14319+K14298+K14298+K14298+K14298+K14297+K14297+K14297+K14314	no
Ribosome	map03010	4	761	257	7789	1	1	gene13904|K02866;gene20378|K02922;gene21485|K02962;gene22984|K02963;gene22984|K02963;gene22984|K02963	gene20378|K02922;gene13904|K02866	2	gene22984|K02963;gene21485|K02962	2	http://www.kegg.jp/pathway/map03010+K02866+K02922+K02962+K02963+K02963+K02963	no
Glycerophospholipid metabolism	map00564	3	95	258	8455	0.55901	1	gene7815|K00901;gene7815|K00901;gene7815|K00901;gene7815|K00901;gene7815|K00901;gene7815|K00901;gene7815|K00901;gene7815|K00901;gene11698|K16342;gene16359|K13514	gene16359|K13514	1	gene7815|K00901;gene11698|K16342	2	http://www.kegg.jp/pathway/map00564+K00901+K00901+K00901+K00901+K00901+K00901+K00901+K00901+K16342+K13514	no
Methane metabolism	map00680	0	30	261	8520	1	1		NA	0	NA	0	http://www.kegg.jp/pathway/map00680	no
Two-component system	map02020	0	30	261	8520	1	1		NA	0	NA	0	http://www.kegg.jp/pathway/map02020	no
RNA degradation	map03018	2	84	259	8466	0.728438	1	gene20525|K03514;gene22636|K12589	NA	0	gene22636|K12589;gene20525|K03514	2	http://www.kegg.jp/pathway/map03018+K03514+K12589	no
Penicillin and cephalosporin biosynthesis	map00311	0	1	261	8549	1	1		NA	0	NA	0	http://www.kegg.jp/pathway/map00311	no
Complement and coagulation cascades	map04610	2	69	259	8481	0.626586	1	gene14140|K01314;gene16777|K03907	NA	0	gene14140|K01314;gene16777|K03907	2	http://www.kegg.jp/pathway/map04610+K01314+K03907	no
Nitrogen metabolism	map00910	0	19	261	8531	1	1		NA	0	NA	0	http://www.kegg.jp/pathway/map00910	no
Antigen processing and presentation	map04612	0	70	261	8480	1	1		NA	0	NA	0	http://www.kegg.jp/pathway/map04612	no
Renin-angiotensin system	map04614	0	17	261	8533	1	1		NA	0	NA	0	http://www.kegg.jp/pathway/map04614	no
Homologous recombination	map03440	0	30	261	8520	1	1		NA	0	NA	0	http://www.kegg.jp/pathway/map03440	no
Type I diabetes mellitus	map04940	0	31	261	8519	1	1		NA	0	NA	0	http://www.kegg.jp/pathway/map04940	no
Valine, leucine and isoleucine degradation	map00280	0	57	261	8493	1	1		NA	0	NA	0	http://www.kegg.jp/pathway/map00280	no
Geraniol degradation	map00281	0	4	261	8546	1	1		NA	0	NA	0	http://www.kegg.jp/pathway/map00281	no
Vitamin digestion and absorption	map04977	0	24	261	8526	1	1		NA	0	NA	0	http://www.kegg.jp/pathway/map04977	no
Vitamin B6 metabolism	map00750	0	11	261	8539	1	1		NA	0	NA	0	http://www.kegg.jp/pathway/map00750	no
Fructose and mannose metabolism	map00051	0	32	261	8518	1	1		NA	0	NA	0	http://www.kegg.jp/pathway/map00051	no
Melanoma	map05218	2	71	259	8479	0.641707	1	gene20796|K05450;gene20796|K05450;gene20796|K05450;gene21350|K05087	gene20796|K05450	1	gene21350|K05087	1	http://www.kegg.jp/pathway/map05218+K05450+K05450+K05450+K05087	no
Bladder cancer	map05219	0	41	261	8509	1	1		NA	0	NA	0	http://www.kegg.jp/pathway/map05219	no
Ascorbate and aldarate metabolism	map00053	0	28	261	8522	1	1		NA	0	NA	0	http://www.kegg.jp/pathway/map00053	no
Jak-STAT signaling pathway	map04630	4	164	257	8386	0.738546	1	gene16527|K05068;gene18147|K04703;gene18147|K04703;gene21171|K05419;gene21171|K05419;gene25931|K05071;gene25931|K05071;gene25931|K05071;gene25931|K05071;gene25931|K05071;gene25931|K05071;gene25931|K05071;gene25931|K05071;gene25931|K05071	gene25931|K05071	1	gene21171|K05419;gene16527|K05068;gene18147|K04703	3	http://www.kegg.jp/pathway/map04630+K05068+K04703+K04703+K05419+K05419+K05071+K05071+K05071+K05071+K05071+K05071+K05071+K05071+K05071	no
Pancreatic cancer	map05212	1	78	260	8472	0.908025	1	gene4243|K07835;gene4243|K07835;gene4243|K07835;gene4243|K07835;gene4243|K07835;gene4243|K07835;gene4243|K07835;gene4243|K07835;gene4243|K07835	gene4243|K07835	1	NA	0	http://www.kegg.jp/pathway/map05212+K07835+K07835+K07835+K07835+K07835+K07835+K07835+K07835+K07835	no
Endometrial cancer	map05213	1	55	260	8495	0.815344	1	gene9742|K02620;gene9742|K02620;gene9742|K02620;gene9742|K02620;gene9742|K02620;gene9742|K02620	gene9742|K02620	1	NA	0	http://www.kegg.jp/pathway/map05213+K02620+K02620+K02620+K02620+K02620+K02620	no
Arachidonic acid metabolism	map00590	2	78	259	8472	0.690844	1	gene11698|K16342;gene15342|K00081	NA	0	gene11698|K16342;gene15342|K00081	2	http://www.kegg.jp/pathway/map00590+K16342+K00081	no
Meiosis - yeast	map04113	3	69	258	8481	0.359852	1	gene3085|K06639;gene3085|K06639;gene3085|K06639;gene3085|K06639;gene3085|K06639;gene3085|K06639;gene3085|K06639;gene3085|K06639;gene3085|K06639;gene3085|K06639;gene3085|K06639;gene3085|K06639;gene3085|K06639;gene3085|K06639;gene13210|K02212;gene21972|K11584;gene21972|K11584;gene21972|K11584;gene21972|K11584;gene21972|K11584;gene21972|K11584;gene21972|K11584;gene21972|K11584;gene21972|K11584;gene2…	gene21972|K11584	1	gene3085|K06639;gene13210|K02212	2	http://www.kegg.jp/pathway/map04113+K06639+K06639+K06639+K06639+K06639+K06639+K06639+K06639+K06639+K06639+K06639+K06639+K06639+K06639+K02212+K11584+K11584+K11584+K11584+K11584+K11584+K11584+K11584+K11584+K11584+K11584+K11584	no
Ribosome biogenesis in eukaryotes	map03008	3	115	258	8435	0.68432	1	gene3642|K14570;gene7354|K14568;gene7354|K14568;gene7354|K14568;gene7354|K14568;gene7354|K14568;gene9999|K14562	NA	0	gene3642|K14570;gene7354|K14568;gene9999|K14562	3	http://www.kegg.jp/pathway/map03008+K14570+K14568+K14568+K14568+K14568+K14568+K14562	no
Histidine metabolism	map00340	0	23	261	8527	1	1		NA	0	NA	0	http://www.kegg.jp/pathway/map00340	no
Cell cycle	map04110	2	163	259	8387	0.95903	1	gene3085|K06639;gene3085|K06639;gene3085|K06639;gene3085|K06639;gene3085|K06639;gene3085|K06639;gene3085|K06639;gene3085|K06639;gene3085|K06639;gene3085|K06639;gene3085|K06639;gene3085|K06639;gene3085|K06639;gene3085|K06639;gene13210|K02212	NA	0	gene3085|K06639;gene13210|K02212	2	http://www.kegg.jp/pathway/map04110+K06639+K06639+K06639+K06639+K06639+K06639+K06639+K06639+K06639+K06639+K06639+K06639+K06639+K06639+K02212	no
Intestinal immune network for IgA production	map04672	1	37	260	8513	0.681805	1	gene15222|K04466;gene15222|K04466	NA	0	gene15222|K04466	1	http://www.kegg.jp/pathway/map04672+K04466+K04466	no
Mismatch repair	map03430	0	25	261	8525	1	1		NA	0	NA	0	http://www.kegg.jp/pathway/map03430	no
2-Oxocarboxylic acid metabolism	map01210	0	20	261	8530	1	1		NA	0	NA	0	http://www.kegg.jp/pathway/map01210	no
Cell cycle - yeast	map04111	3	87	258	8463	0.501302	1	gene3085|K06639;gene3085|K06639;gene3085|K06639;gene3085|K06639;gene3085|K06639;gene3085|K06639;gene3085|K06639;gene3085|K06639;gene3085|K06639;gene3085|K06639;gene3085|K06639;gene3085|K06639;gene3085|K06639;gene3085|K06639;gene6105|.|K06676;gene6105|.|K06676;gene6105|.|K06676;gene6105|.|K06676;gene6105|.|K06676;gene6105|.|K06676;gene6105|.|K06676;gene6105|.|K06676;gene6105|.|K06676;gene6105|.|K0…	NA	0	gene3085|K06639;gene6105|K06676;gene13210|K02212	3	http://www.kegg.jp/pathway/map04111+K06639+K06639+K06639+K06639+K06639+K06639+K06639+K06639+K06639+K06639+K06639+K06639+K06639+K06639+.|K06676+.|K06676+.|K06676+.|K06676+.|K06676+.|K06676+.|K06676+.|K06676+.|K06676+.|K06676+K02212	no
Steroid biosynthesis	map00100	1	18	260	8532	0.435558	1	gene24509|K00213	NA	0	gene24509|K00213	1	http://www.kegg.jp/pathway/map00100+K00213	no
Selenocompound metabolism	map00450	0	26	261	8524	1	1		NA	0	NA	0	http://www.kegg.jp/pathway/map00450	no
Other types of O-glycan biosynthesis	map00514	2	33	259	8517	0.277949	1	gene3172|K07966;gene5081|K00728	NA	0	gene5081|K00728;gene3172|K07966	2	http://www.kegg.jp/pathway/map00514+K07966+K00728	no
Various types of N-glycan biosynthesis	map00513	2	44	259	8506	0.397396	1	gene3172|K07966;gene19035|K03846;gene19035|K03846	gene19035|K03846	1	gene3172|K07966	1	http://www.kegg.jp/pathway/map00513+K07966+K03846+K03846	no
Other glycan degradation	map00511	0	27	261	8523	1	1		NA	0	NA	0	http://www.kegg.jp/pathway/map00511	no
mTOR signaling pathway	map04150	4	83	257	8467	0.257126	1	gene8626|K07208;gene8626|K07208;gene9688|K07298;gene9688|K07298;gene12917|K04373;gene15596|K02677	gene9688|K07298;gene15596|K02677;gene12917|K04373	3	gene15596|K02677;gene8626|K07208	2	http://www.kegg.jp/pathway/map04150+K07208+K07208+K07298+K07298+K04373+K02677	no
Linoleic acid metabolism	map00591	1	33	260	8517	0.640958	1	gene11698|K16342	NA	0	gene11698|K16342	1	http://www.kegg.jp/pathway/map00591+K16342	no
Degradation of aromatic compounds	map01220	0	3	261	8547	1	1		NA	0	NA	0	http://www.kegg.jp/pathway/map01220	no
Protein digestion and absorption	map04974	2	80	259	8470	0.703828	1	gene13109|K16630;gene24518|K04926	NA	0	gene24518|K04926;gene13109|K16630	2	http://www.kegg.jp/pathway/map04974+K16630+K04926	no
Terpenoid backbone biosynthesis	map00900	0	26	261	8524	1	1		NA	0	NA	0	http://www.kegg.jp/pathway/map00900	no
Bile secretion	map04976	2	86	259	8464	0.740083	1	gene5834|K05684;gene5834|K05684;gene5834|K05684;gene5834|K05684;gene25693|K08049	gene25693|K08049	1	gene5834|K05684	1	http://www.kegg.jp/pathway/map04976+K05684+K05684+K05684+K05684+K08049	no
Mineral absorption	map04978	1	87	260	8463	0.930016	1	gene6416|K12347;gene6416|K12347;gene6416|K12347;gene6416|K12347;gene6416|K12347	gene6416|K12347	1	NA	0	http://www.kegg.jp/pathway/map04978+K12347+K12347+K12347+K12347+K12347	no
Olfactory transduction	map04740	3	1175	258	7375	1	1	gene18404|K02183;gene20007|K04257;gene24611|K07376;gene24611|K07376;gene24611|K07376;gene24611|K07376;gene24611|K07376;gene24611|K07376	gene24611|K07376	1	gene18404|K02183;gene20007|K04257	2	http://www.kegg.jp/pathway/map04740+K02183+K04257+K07376+K07376+K07376+K07376+K07376+K07376	no
Naphthalene degradation	map00626	0	1	261	8549	1	1		NA	0	NA	0	http://www.kegg.jp/pathway/map00626	no
Zeatin biosynthesis	map00908	0	1	261	8549	1	1		NA	0	NA	0	http://www.kegg.jp/pathway/map00908	no
C5-Branched dibasic acid metabolism	map00660	0	1	261	8549	1	1		NA	0	NA	0	http://www.kegg.jp/pathway/map00660	no
Glycosphingolipid biosynthesis - ganglio series	map00604	0	17	261	8533	1	1		NA	0	NA	0	http://www.kegg.jp/pathway/map00604	no
Novobiocin biosynthesis	map00401	0	1	261	8549	1	1		NA	0	NA	0	http://www.kegg.jp/pathway/map00401	no
Fanconi anemia pathway	map03460	1	53	260	8497	0.803823	1	gene17639|K10888	NA	0	gene17639|K10888	1	http://www.kegg.jp/pathway/map03460+K10888	no
Fatty acid elongation	map00062	1	29	260	8521	0.594891	1	gene16041|K17360	NA	0	gene16041|K17360	1	http://www.kegg.jp/pathway/map00062+K17360	no
Cysteine and methionine metabolism	map00270	1	54	260	8496	0.80967	1	gene26722|K00789;gene26722|K00789	NA	0	gene26722|K00789	1	http://www.kegg.jp/pathway/map00270+K00789+K00789	no
Carbon fixation in photosynthetic organisms	map00710	0	32	261	8518	1	1		NA	0	NA	0	http://www.kegg.jp/pathway/map00710	no
Sulfur relay system	map04122	0	14	261	8536	1	1		NA	0	NA	0	http://www.kegg.jp/pathway/map04122	no
Bacterial secretion system	map03070	0	2	261	8548	1	1		NA	0	NA	0	http://www.kegg.jp/pathway/map03070	no
Lysine biosynthesis	map00300	0	2	261	8548	1	1		NA	0	NA	0	http://www.kegg.jp/pathway/map00300	no
Biotin metabolism	map00780	0	4	261	8546	1	1		NA	0	NA	0	http://www.kegg.jp/pathway/map00780	no
Aminoacyl-tRNA biosynthesis	map00970	1	48	260	8502	0.771793	1	gene23723|K01889	NA	0	gene23723|K01889	1	http://www.kegg.jp/pathway/map00970+K01889	no
Galactose metabolism	map00052	2	30	259	8520	0.244711	1	gene3172|K07966;gene15396|K12316;gene15396|K12316;gene15396|K12316;gene15396|K12316;gene15396|K12316	NA	0	gene3172|K07966;gene15396|K12316	2	http://www.kegg.jp/pathway/map00052+K07966+K12316+K12316+K12316+K12316+K12316	no
Regulation of actin cytoskeleton	map04810	8	226	253	8324	0.390715	1	gene1188|K00889;gene1188|K00889;gene1188|K00889;gene1188|K00889;gene1188|K00889;gene1188|K00889;gene1403|K05086;gene5009|K05730;gene17115|K00907;gene20796|K05450;gene20796|K05450;gene20796|K05450;gene23885|K04409;gene23885|K04409;gene23885|K04409;gene23885|K04409;gene23885|K04409;gene24949|K05093;gene24949|K05093;gene24949|K05093;gene24949|K05093;gene24949|K05093;gene24949|K05093;gene24949|K05093…	gene25010|K13708;gene24949|K05093;gene20796|K05450;gene23885|K04409	4	gene5009|K05730;gene1188|K00889;gene1403|K05086;gene17115|K00907	4	http://www.kegg.jp/pathway/map04810+K00889+K00889+K00889+K00889+K00889+K00889+K05086+K05730+K00907+K05450+K05450+K05450+K04409+K04409+K04409+K04409+K04409+K05093+K05093+K05093+K05093+K05093+K05093+K05093+K05093+K05093+K05093+K05093+K05093+K13708	no
Styrene degradation	map00643	0	3	261	8547	1	1		NA	0	NA	0	http://www.kegg.jp/pathway/map00643	no
Carbohydrate digestion and absorption	map04973	0	46	261	8504	1	1		NA	0	NA	0	http://www.kegg.jp/pathway/map04973	no
Lysine degradation	map00310	3	87	258	8463	0.501302	1	gene4955|K11420;gene6463|K09187;gene9360|K11427	NA	0	gene4955|K11420;gene9360|K11427;gene6463|K09187	3	http://www.kegg.jp/pathway/map00310+K11420+K09187+K11427	no
Non-homologous end-joining	map03450	0	15	261	8535	1	1		NA	0	NA	0	http://www.kegg.jp/pathway/map03450	no
Toll-like receptor signaling pathway	map04620	3	103	258	8447	0.612535	1	gene14318|K12499;gene15573|K04433;gene15573|K04433;gene24581|K05402	NA	0	gene24581|K05402;gene14318|K12499;gene15573|K04433	3	http://www.kegg.jp/pathway/map04620+K12499+K04433+K04433+K05402	no
Fat digestion and absorption	map04975	1	50	260	8500	0.785187	1	gene5834|K05684;gene5834|K05684;gene5834|K05684;gene5834|K05684	NA	0	gene5834|K05684	1	http://www.kegg.jp/pathway/map04975+K05684+K05684+K05684+K05684	no
RIG-I-like receptor signaling pathway	map04622	0	77	261	8473	1	1		NA	0	NA	0	http://www.kegg.jp/pathway/map04622	no
One carbon pool by folate	map00670	1	24	260	8526	0.528946	1	gene15960|K00297;gene15960|K00297	NA	0	gene15960|K00297	1	http://www.kegg.jp/pathway/map00670+K00297+K00297	no
Cytosolic DNA-sensing pathway	map04623	2	55	259	8495	0.50707	1	gene14318|K12499;gene26704|K03018;gene26704|K03018	gene26704|K03018	1	gene14318|K12499	1	http://www.kegg.jp/pathway/map04623+K12499+K03018+K03018	no
TGF-beta signaling pathway	map04350	0	93	261	8457	1	1		NA	0	NA	0	http://www.kegg.jp/pathway/map04350	no
Ubiquinone and other terpenoid-quinone biosynthesis	map00130	0	12	261	8538	1	1		NA	0	NA	0	http://www.kegg.jp/pathway/map00130	no
Pantothenate and CoA biosynthesis	map00770	0	19	261	8531	1	1		NA	0	NA	0	http://www.kegg.jp/pathway/map00770	no
Phenylalanine metabolism	map00360	1	23	260	8527	0.514526	1	gene21238|K07253;gene21238|K07253	NA	0	gene21238|K07253	1	http://www.kegg.jp/pathway/map00360+K07253+K07253	no
Fatty acid metabolism	map00071	2	41	259	8509	0.36552	1	gene21572|K15013;gene21572|K15013;gene21572|K15013;gene21572|K15013;gene21572|K15013;gene21572|K15013;gene21572|K15013;gene24482|K08765;gene24482|K08765;gene24482|K08765;gene24482|K08765	gene24482|K08765;gene21572|K15013	2	NA	0	http://www.kegg.jp/pathway/map00071+K15013+K15013+K15013+K15013+K15013+K15013+K15013+K08765+K08765+K08765+K08765	no
Cutin, suberine and wax biosynthesis	map00073	0	2	261	8548	1	1		NA	0	NA	0	http://www.kegg.jp/pathway/map00073	no
Synthesis and degradation of ketone bodies	map00072	1	13	260	8537	0.343801	1	gene2121|K00019;gene2121|K00019;gene2121|K00019	NA	0	gene2121|K00019	1	http://www.kegg.jp/pathway/map00072+K00019+K00019+K00019	no
D-Glutamine and D-glutamate metabolism	map00471	0	6	261	8544	1	1		NA	0	NA	0	http://www.kegg.jp/pathway/map00471	no
Fluorobenzoate degradation	map00364	0	1	261	8549	1	1		NA	0	NA	0	http://www.kegg.jp/pathway/map00364	no
Base excision repair	map03410	0	44	261	8506	1	1		NA	0	NA	0	http://www.kegg.jp/pathway/map03410	no
D-Arginine and D-ornithine metabolism	map00472	0	1	261	8549	1	1		NA	0	NA	0	http://www.kegg.jp/pathway/map00472	no
Apoptosis	map04210	3	101	258	8449	0.599568	1	gene6044|K04386;gene6044|K04386;gene6044|K04386;gene6044|K04386;gene6044|K04386;gene6044|K04386;gene6044|K04386;gene6044|K04386;gene6044|K04386;gene15222|K04466;gene15222|K04466;gene15792|K03853;gene15792|K03853	gene15792|K03853	1	gene6044|K04386;gene15222|K04466	2	http://www.kegg.jp/pathway/map04210+K04386+K04386+K04386+K04386+K04386+K04386+K04386+K04386+K04386+K04466+K04466+K03853+K03853	no
Bisphenol degradation	map00363	0	3	261	8547	1	1		NA	0	NA	0	http://www.kegg.jp/pathway/map00363	no
Benzoate degradation	map00362	0	11	261	8539	1	1		NA	0	NA	0	http://www.kegg.jp/pathway/map00362	no
Betalain biosynthesis	map00965	0	2	261	8548	1	1		NA	0	NA	0	http://www.kegg.jp/pathway/map00965	no
Protein export	map03060	0	22	261	8528	1	1		NA	0	NA	0	http://www.kegg.jp/pathway/map03060	no
Ether lipid metabolism	map00565	2	46	259	8504	0.418234	1	gene11698|K16342;gene13625|K01122;gene13625|K01122;gene13625|K01122;gene13625|K01122;gene13625|K01122;gene13625|K01122;gene13625|K01122;gene13625|K01122;gene13625|K01122	gene13625|K01122	1	gene11698|K16342	1	http://www.kegg.jp/pathway/map00565+K16342+K01122+K01122+K01122+K01122+K01122+K01122+K01122+K01122+K01122	no
Biosynthesis of vancomycin group antibiotics	map01055	0	1	261	8549	1	1		NA	0	NA	0	http://www.kegg.jp/pathway/map01055	no
Sesquiterpenoid and triterpenoid biosynthesis	map00909	0	1	261	8549	1	1		NA	0	NA	0	http://www.kegg.jp/pathway/map00909	no
Thiamine metabolism	map00730	0	4	261	8546	1	1		NA	0	NA	0	http://www.kegg.jp/pathway/map00730	no
alpha-Linolenic acid metabolism	map00592	1	26	260	8524	0.556519	1	gene11698|K16342	NA	0	gene11698|K16342	1	http://www.kegg.jp/pathway/map00592+K16342	no
Primary bile acid biosynthesis	map00120	0	15	261	8535	1	1		NA	0	NA	0	http://www.kegg.jp/pathway/map00120	no
Maturity onset diabetes of the young	map04950	0	22	261	8528	1	1		NA	0	NA	0	http://www.kegg.jp/pathway/map04950	no
African trypanosomiasis	map05143	1	31	260	8519	0.618617	1	gene15596|K02677	gene15596|K02677	1	gene15596|K02677	1	http://www.kegg.jp/pathway/map05143+K02677	no
Non-small cell lung cancer	map05223	3	56	258	8494	0.254123	1	gene5491|K05119;gene15596|K02677;gene15677|K08015	gene5491|K05119;gene15596|K02677	2	gene5491|K05119;gene15677|K08015;gene15596|K02677	3	http://www.kegg.jp/pathway/map05223+K05119+K02677+K08015	no
Small cell lung cancer	map05222	2	106	259	8444	0.834726	1	gene25226|K06240;gene25226|K06240;gene25226|K06240;gene25226|K06240;gene25227|K06240	NA	0	gene25227|K06240;gene25226|K06240	2	http://www.kegg.jp/pathway/map05222+K06240+K06240+K06240+K06240+K06240	no
Acute myeloid leukemia	map05221	2	59	259	8491	0.54364	1	gene9742|K02620;gene9742|K02620;gene9742|K02620;gene9742|K02620;gene9742|K02620;gene9742|K02620;gene19075|K10055	gene9742|K02620	1	gene19075|K10055	1	http://www.kegg.jp/pathway/map05221+K02620+K02620+K02620+K02620+K02620+K02620+K10055	no
Chronic myeloid leukemia	map05220	3	80	258	8470	0.447844	1	gene2324|K04462;gene2324|K04462;gene2324|K04462;gene2324|K04462;gene2324|K04462;gene2324|K04462;gene2324|K04462;gene2324|K04462;gene2324|K04462;gene2324|K04462;gene2324|K04462;gene2324|K04462;gene2324|K04462;gene2324|K04462;gene2324|K04462;gene2324|K04462;gene3022|K17448;gene24996|K04496	NA	0	gene2324|K04462;gene3022|K17448;gene24996|K04496	3	http://www.kegg.jp/pathway/map05220+K04462+K04462+K04462+K04462+K04462+K04462+K04462+K04462+K04462+K04462+K04462+K04462+K04462+K04462+K04462+K04462+K17448+K04496	no
Glutathione metabolism	map00480	0	66	261	8484	1	1		NA	0	NA	0	http://www.kegg.jp/pathway/map00480	no
ErbB signaling pathway	map04012	3	82	258	8468	0.463366	1	gene3022|K17448;gene15596|K02677;gene23885|K04409;gene23885|K04409;gene23885|K04409;gene23885|K04409;gene23885|K04409	gene15596|K02677;gene23885|K04409	2	gene15596|K02677;gene3022|K17448	2	http://www.kegg.jp/pathway/map04012+K17448+K02677+K04409+K04409+K04409+K04409+K04409	no
Porphyrin and chlorophyll metabolism	map00860	0	46	261	8504	1	1		NA	0	NA	0	http://www.kegg.jp/pathway/map00860	no
Tuberculosis	map05152	2	184	259	8366	0.976151	1	gene18404|K02183;gene25600|K02155	NA	0	gene25600|K02155;gene18404|K02183	2	http://www.kegg.jp/pathway/map05152+K02183+K02155	no
Cardiac muscle contraction	map04260	4	92	257	8458	0.317024	1	gene7455|K04850;gene22396|K04860;gene22396|K04860;gene22396|K04860;gene22396|K04860;gene22396|K04860;gene22396|K04860;gene22479|K04859;gene26499|K04962;gene26499|K04962;gene26499|K04962;gene26499|K04962;gene26499|K04962;gene26499|K04962;gene26499|K04962;gene26499|K04962;gene26499|K04962;gene26499|K04962;gene26499|K04962;gene26499|K04962;gene26499|K04962;gene26499|K04962;gene26499|K04962	gene22479|K04859;gene7455|K04850	2	gene26499|K04962;gene22396|K04860;gene7455|K04850	3	http://www.kegg.jp/pathway/map04260+K04850+K04860+K04860+K04860+K04860+K04860+K04860+K04859+K04962+K04962+K04962+K04962+K04962+K04962+K04962+K04962+K04962+K04962+K04962+K04962+K04962+K04962+K04962	no
Viral carcinogenesis	map05203	5	235	256	8315	0.844483	1	gene45|K11406;gene5726|K09254;gene7668|K18671;gene8291|K15979;gene17451|K15305	gene8291|K15979	1	gene17451|K15305;gene5726|K09254;gene45|K11406;gene7668|K18671	4	http://www.kegg.jp/pathway/map05203+K11406+K09254+K18671+K15979+K15305	no
Propanoate metabolism	map00640	1	31	260	8519	0.618617	1	gene14293|K11262;gene14293|K11262;gene14293|K11262	gene14293|K11262	1	NA	0	http://www.kegg.jp/pathway/map00640+K11262+K11262+K11262	no
Alzheimer's disease	map05010	7	224	254	8326	0.530198	1	gene4931|K00235;gene7455|K04850;gene9698|K03940;gene9698|K03940;gene15238|K04380;gene15792|K03853;gene15792|K03853;gene18404|K02183;gene20942|K05853;gene20942|K05853;gene20942|K05853	gene9698|K03940;gene15792|K03853;gene4931|K00235;gene7455|K04850	4	gene15238|K04380;gene4931|K00235;gene20942|K05853;gene18404|K02183;gene7455|K04850	5	http://www.kegg.jp/pathway/map05010+K00235+K04850+K03940+K03940+K04380+K03853+K03853+K02183+K05853+K05853+K05853	no
Parkinson's disease	map05012	5	196	256	8354	0.715786	1	gene4931|K00235;gene9698|K03940;gene9698|K03940;gene12898|K04556;gene12898|K04556;gene19992|K04553;gene22492|K04630;gene22492|K04630	gene9698|K03940;gene12898|K04556;gene4931|K00235	3	gene12898|K04556;gene19992|K04553;gene22492|K04630;gene4931|K00235	4	http://www.kegg.jp/pathway/map05012+K00235+K03940+K03940+K04556+K04556+K04553+K04630+K04630	no
Notch signaling pathway	map04330	1	53	260	8497	0.803823	1	gene24996|K04496	NA	0	gene24996|K04496	1	http://www.kegg.jp/pathway/map04330+K04496	no
Carbon fixation pathways in prokaryotes	map00720	1	14	260	8536	0.36327	1	gene15960|K00297;gene15960|K00297	NA	0	gene15960|K00297	1	http://www.kegg.jp/pathway/map00720+K00297+K00297	no
Huntington's disease	map05016	7	255	254	8295	0.663427	1	gene4931|K00235;gene9698|K03940;gene9698|K03940;gene11055|K04533;gene21989|K11829;gene22432|K10408;gene22675|K08530;gene22675|K08530;gene22675|K08530;gene22675|K08530;gene22675|K08530;gene22675|K08530;gene22675|K08530;gene22675|K08530;gene22675|K08530;gene22675|K08530;gene22675|K08530;gene22675|K08530;gene22675|K08530;gene22675|K08530;gene22675|K08530;gene26133|K04559;gene26133|K04559;gene26133|K…	gene9698|K03940;gene21989|K11829;gene4931|K00235;gene11055|K04533	4	gene26133|K04559;gene22675|K08530;gene4931|K00235;gene22432|K10408	4	http://www.kegg.jp/pathway/map05016+K00235+K03940+K03940+K04533+K11829+K10408+K08530+K08530+K08530+K08530+K08530+K08530+K08530+K08530+K08530+K08530+K08530+K08530+K08530+K08530+K08530+K04559+K04559+K04559+K04559	no
SNARE interactions in vesicular transport	map04130	0	39	261	8511	1	1		NA	0	NA	0	http://www.kegg.jp/pathway/map04130	no
Butirosin and neomycin biosynthesis	map00524	0	6	261	8544	1	1		NA	0	NA	0	http://www.kegg.jp/pathway/map00524	no
Polyketide sugar unit biosynthesis	map00523	0	1	261	8549	1	1		NA	0	NA	0	http://www.kegg.jp/pathway/map00523	no
Alanine, aspartate and glutamate metabolism	map00250	0	44	261	8506	1	1		NA	0	NA	0	http://www.kegg.jp/pathway/map00250	no
Streptomycin biosynthesis	map00521	0	11	261	8539	1	1		NA	0	NA	0	http://www.kegg.jp/pathway/map00521	no
Amino sugar and nucleotide sugar metabolism	map00520	0	55	261	8495	1	1		NA	0	NA	0	http://www.kegg.jp/pathway/map00520	no
Phenylalanine, tyrosine and tryptophan biosynthesis	map00400	0	6	261	8544	1	1		NA	0	NA	0	http://www.kegg.jp/pathway/map00400	no
Phenylpropanoid biosynthesis	map00940	0	2	261	8548	1	1		NA	0	NA	0	http://www.kegg.jp/pathway/map00940	no
Biosynthesis of amino acids	map01230	1	95	260	8455	0.94512	1	gene26722|K00789;gene26722|K00789	NA	0	gene26722|K00789	1	http://www.kegg.jp/pathway/map01230+K00789+K00789	no
Chloroalkane and chloroalkene degradation	map00625	0	6	261	8544	1	1		NA	0	NA	0	http://www.kegg.jp/pathway/map00625	no
Thyroid cancer	map05216	2	33	259	8517	0.277949	1	gene9742|K02620;gene9742|K02620;gene9742|K02620;gene9742|K02620;gene9742|K02620;gene9742|K02620;gene22675|K08530;gene22675|K08530;gene22675|K08530;gene22675|K08530;gene22675|K08530;gene22675|K08530;gene22675|K08530;gene22675|K08530;gene22675|K08530;gene22675|K08530;gene22675|K08530;gene22675|K08530;gene22675|K08530;gene22675|K08530;gene22675|K08530	gene9742|K02620	1	gene22675|K08530	1	http://www.kegg.jp/pathway/map05216+K02620+K02620+K02620+K02620+K02620+K02620+K08530+K08530+K08530+K08530+K08530+K08530+K08530+K08530+K08530+K08530+K08530+K08530+K08530+K08530+K08530	no
Chlorocyclohexane and chlorobenzene degradation	map00361	0	1	261	8549	1	1		NA	0	NA	0	http://www.kegg.jp/pathway/map00361	no
Proteasome	map03050	0	53	261	8497	1	1		NA	0	NA	0	http://www.kegg.jp/pathway/map03050	no
Isoquinoline alkaloid biosynthesis	map00950	0	15	261	8535	1	1		NA	0	NA	0	http://www.kegg.jp/pathway/map00950	no
Prion diseases	map05020	1	32	260	8518	0.629956	1	gene14318|K12499	NA	0	gene14318|K12499	1	http://www.kegg.jp/pathway/map05020+K12499	no
Pyruvate metabolism	map00620	2	47	259	8503	0.428517	1	gene11346|K01596;gene14293|K11262;gene14293|K11262;gene14293|K11262	gene14293|K11262;gene11346|K01596	2	NA	0	http://www.kegg.jp/pathway/map00620+K01596+K11262+K11262+K11262	no
Circadian rhythm	map04710	1	41	260	8509	0.71802	1	gene8628|K07200;gene8628|K07200	gene8628|K07200	1	gene8628|K07200	1	http://www.kegg.jp/pathway/map04710+K07200+K07200	no
Circadian rhythm - fly	map04711	0	10	261	8540	1	1		NA	0	NA	0	http://www.kegg.jp/pathway/map04711	no
Amyotrophic lateral sclerosis (ALS)	map05014	1	65	260	8485	0.863587	1	gene15573|K04433;gene15573|K04433	NA	0	gene15573|K04433	1	http://www.kegg.jp/pathway/map05014+K04433+K04433	no
Hippo signaling pathway	map04390	3	172	258	8378	0.895931	1	gene9742|K02620;gene9742|K02620;gene9742|K02620;gene9742|K02620;gene9742|K02620;gene9742|K02620;gene15231|K01064;gene15233|K00312	gene9742|K02620	1	gene15233|K00312;gene15231|K01064	2	http://www.kegg.jp/pathway/map04390+K02620+K02620+K02620+K02620+K02620+K02620+K01064+K00312	no
Hippo signaling pathway - fly	map04391	1	83	260	8467	0.920976	1	gene17433|K09236	NA	0	gene17433|K09236	1	http://www.kegg.jp/pathway/map04391+K09236	no
RNA polymerase	map03020	1	29	260	8521	0.594891	1	gene26704|K03018;gene26704|K03018	gene26704|K03018	1	NA	0	http://www.kegg.jp/pathway/map03020+K03018+K03018	no
Butanoate metabolism	map00650	1	30	260	8520	0.606933	1	gene2121|K00019;gene2121|K00019;gene2121|K00019	NA	0	gene2121|K00019	1	http://www.kegg.jp/pathway/map00650+K00019+K00019+K00019	no
Limonene and pinene degradation	map00903	0	4	261	8546	1	1		NA	0	NA	0	http://www.kegg.jp/pathway/map00903	no
Herpes simplex infection	map05168	4	245	257	8305	0.941096	1	gene14318|K12499;gene21027|K14216;gene21027|K14216;gene21028|K14216;gene26239|K03131	NA	0	gene26239|K03131;gene21027|K14216;gene21028|K14216;gene14318|K12499	4	http://www.kegg.jp/pathway/map05168+K12499+K14216+K14216+K14216+K03131	no
Epstein-Barr virus infection	map05169	5	212	256	8338	0.775808	1	gene45|K11406;gene8291|K15979;gene15222|K04466;gene15222|K04466;gene15573|K04433;gene15573|K04433;gene26704|K03018;gene26704|K03018	gene8291|K15979;gene26704|K03018	2	gene45|K11406;gene15573|K04433;gene15222|K04466	3	http://www.kegg.jp/pathway/map05169+K11406+K15979+K04466+K04466+K04433+K04433+K03018+K03018	no
Glycolysis / Gluconeogenesis	map00010	1	82	260	8468	0.91854	1	gene11346|K01596	gene11346|K01596	1	NA	0	http://www.kegg.jp/pathway/map00010+K01596	no
HIF-1 signaling pathway	map04066	2	138	259	8412	0.923296	1	gene15596|K02677;gene21350|K05087	gene15596|K02677	1	gene21350|K05087;gene15596|K02677	2	http://www.kegg.jp/pathway/map04066+K02677+K05087	no
HTLV-I infection	map05166	10	285	251	8265	0.376975	1	gene6044|K04386;gene6044|K04386;gene6044|K04386;gene6044|K04386;gene6044|K04386;gene6044|K04386;gene6044|K04386;gene6044|K04386;gene6044|K04386;gene8758|K15309;gene15222|K04466;gene15222|K04466;gene15231|K01064;gene15233|K00312;gene16527|K05068;gene17426|K17332;gene17451|K15305;gene24092|.|K02678;gene24092|.|K02678;gene24092|.|K02678;gene24092|.|K02678;gene24092|.|K02678;gene24092|.|K02678;gene25…	gene17426|K17332;gene25693|K08049;gene24092|K02678	3	gene16527|K05068;gene17451|K15305;gene8758|K15309;gene6044|K04386;gene15233|K00312;gene15231|K01064;gene15222|K04466	7	http://www.kegg.jp/pathway/map05166+K04386+K04386+K04386+K04386+K04386+K04386+K04386+K04386+K04386+K15309+K04466+K04466+K01064+K00312+K05068+K17332+K15305+.|K02678+.|K02678+.|K02678+.|K02678+.|K02678+.|K02678+K08049	no
Asthma	map05310	0	21	261	8529	1	1		NA	0	NA	0	http://www.kegg.jp/pathway/map05310	no
Hepatitis C	map05160	3	140	258	8410	0.801169	1	gene21027|K14216;gene21027|K14216;gene21028|K14216;gene26177|K06087;gene26177|K06087;gene26177|K06087	gene26177|K06087	1	gene21027|K14216;gene21028|K14216	2	http://www.kegg.jp/pathway/map05160+K14216+K14216+K14216+K06087+K06087+K06087	no
Hepatitis B	map05161	4	173	257	8377	0.774595	1	gene15596|K02677;gene17426|K17332;gene19849|K10140;gene19849|K10140;gene19849|K10140;gene19849|K10140;gene19849|K10140;gene19849|K10140;gene19850|K10140	gene19849|K10140;gene17426|K17332;gene19850|K10140;gene15596|K02677	4	gene15596|K02677	1	http://www.kegg.jp/pathway/map05161+K02677+K17332+K10140+K10140+K10140+K10140+K10140+K10140+K10140	no
Cytokine-cytokine receptor interaction	map04060	8	214	253	8336	0.336569	1	gene6044|K04386;gene6044|K04386;gene6044|K04386;gene6044|K04386;gene6044|K04386;gene6044|K04386;gene6044|K04386;gene6044|K04386;gene6044|K04386;gene12920|K04181;gene12920|K04181;gene12920|K04181;gene14318|K12499;gene14663|K05474;gene14663|K05474;gene14663|K05474;gene14663|K05474;gene16527|K05068;gene19142|K04190;gene21171|K05419;gene21171|K05419;gene25931|K05071;gene25931|K05071;gene25931|K05071;…	gene19142|K04190;gene25931|K05071	2	gene21171|K05419;gene16527|K05068;gene14318|K12499;gene14663|K05474;gene6044|K04386;gene12920|K04181	6	http://www.kegg.jp/pathway/map04060+K04386+K04386+K04386+K04386+K04386+K04386+K04386+K04386+K04386+K04181+K04181+K04181+K12499+K05474+K05474+K05474+K05474+K05068+K04190+K05419+K05419+K05071+K05071+K05071+K05071+K05071+K05071+K05071+K05071+K05071	no
Glycine, serine and threonine metabolism	map00260	1	56	260	8494	0.820849	1	gene5010|K00314	gene5010|K00314	1	NA	0	http://www.kegg.jp/pathway/map00260+K00314	no
Peroxisome	map04146	0	87	261	8463	1	1		NA	0	NA	0	http://www.kegg.jp/pathway/map04146	no
Protein processing in endoplasmic reticulum	map04141	5	215	256	8335	0.785911	1	gene6004|K01228;gene12256|K14026;gene12898|K04556;gene12898|K04556;gene15792|K03853;gene15792|K03853;gene18732|K09562	gene12898|K04556;gene15792|K03853	2	gene18732|K09562;gene12256|K14026;gene6004|K01228;gene12898|K04556	4	http://www.kegg.jp/pathway/map04141+K01228+K14026+K04556+K04556+K03853+K03853+K09562	no
Regulation of autophagy	map04140	0	40	261	8510	1	1		NA	0	NA	0	http://www.kegg.jp/pathway/map04140	no
Proximal tubule bicarbonate reclamation	map04964	1	27	260	8523	0.569696	1	gene11346|K01596	gene11346|K01596	1	NA	0	http://www.kegg.jp/pathway/map04964+K01596	no
Allograft rejection	map05330	0	28	261	8522	1	1		NA	0	NA	0	http://www.kegg.jp/pathway/map05330	no
Aminobenzoate degradation	map00627	0	10	261	8540	1	1		NA	0	NA	0	http://www.kegg.jp/pathway/map00627	no
Tryptophan metabolism	map00380	0	49	261	8501	1	1		NA	0	NA	0	http://www.kegg.jp/pathway/map00380	no
NOD-like receptor signaling pathway	map04621	1	55	260	8495	0.815344	1	gene14318|K12499	NA	0	gene14318|K12499	1	http://www.kegg.jp/pathway/map04621+K12499	no
Folate biosynthesis	map00790	1	13	260	8537	0.343801	1	gene5168|K01930;gene5168|K01930;gene5168|K01930	NA	0	gene5168|K01930	1	http://www.kegg.jp/pathway/map00790+K01930+K01930+K01930	no
Pertussis	map05133	2	74	259	8476	0.663479	1	gene18404|K02183;gene22492|K04630;gene22492|K04630	NA	0	gene22492|K04630;gene18404|K02183	2	http://www.kegg.jp/pathway/map05133+K02183+K04630+K04630	no
beta-Alanine metabolism	map00410	1	37	260	8513	0.681805	1	gene16895|K12259;gene16895|K12259;gene16895|K12259;gene16895|K12259;gene16895|K12259;gene16895|K12259	gene16895|K12259	1	NA	0	http://www.kegg.jp/pathway/map00410+K12259+K12259+K12259+K12259+K12259+K12259	no
Flavone and flavonol biosynthesis	map00944	0	1	261	8549	1	1		NA	0	NA	0	http://www.kegg.jp/pathway/map00944	no
Rheumatoid arthritis	map05323	4	84	257	8466	0.263679	1	gene9156|K14379;gene9156|K14379;gene14318|K12499;gene16418|K02152;gene25600|K02155	NA	0	gene9156|K14379;gene14318|K12499;gene25600|K02155;gene16418|K02152	4	http://www.kegg.jp/pathway/map05323+K14379+K14379+K12499+K02152+K02155	no
Tropane, piperidine and pyridine alkaloid biosynthesis	map00960	0	8	261	8542	1	1		NA	0	NA	0	http://www.kegg.jp/pathway/map00960	no
Spliceosome	map03040	4	233	257	8317	0.925113	1	gene6445|K12821;gene17246|K12864;gene17928|K12815;gene24400|K12829;gene24400|K12829;gene24400|K12829	gene6445|K12821	1	gene17928|K12815;gene24400|K12829;gene17246|K12864	3	http://www.kegg.jp/pathway/map03040+K12821+K12864+K12815+K12829+K12829+K12829	no
Autoimmune thyroid disease	map05320	0	36	261	8514	1	1		NA	0	NA	0	http://www.kegg.jp/pathway/map05320	no
TNF signaling pathway	map04668	4	110	257	8440	0.438328	1	gene14318|K12499;gene15222|K04466;gene15222|K04466;gene15573|K04433;gene15573|K04433;gene21171|K05419;gene21171|K05419	NA	0	gene21171|K05419;gene14318|K12499;gene15573|K04433;gene15222|K04466	4	http://www.kegg.jp/pathway/map04668+K12499+K04466+K04466+K04433+K04433+K05419+K05419	no
Viral myocarditis	map05416	0	60	261	8490	1	1		NA	0	NA	0	http://www.kegg.jp/pathway/map05416	no
Biosynthesis of unsaturated fatty acids	map01040	1	25	260	8525	0.542939	1	gene16041|K17360	NA	0	gene16041|K17360	1	http://www.kegg.jp/pathway/map01040+K17360	no
B cell receptor signaling pathway	map04662	3	67	258	8483	0.343549	1	gene5009|K05730;gene17426|K17332;gene26335|K07367	gene17426|K17332	1	gene5009|K05730;gene26335|K07367	2	http://www.kegg.jp/pathway/map04662+K05730+K17332+K07367	no
Fc epsilon RI signaling pathway	map04664	3	64	258	8486	0.319045	1	gene5009|K05730;gene11698|K16342;gene15573|K04433;gene15573|K04433	NA	0	gene11698|K16342;gene5009|K05730;gene15573|K04433	3	http://www.kegg.jp/pathway/map04664+K05730+K16342+K04433+K04433	no
Transcriptional misregulation in cancer	map05202	6	164	255	8386	0.390399	1	gene3321|K09383;gene3321|K09383;gene3321|K09383;gene5726|K09254;gene9360|K11427;gene19075|K10055;gene21350|K05087;gene22675|K08530;gene22675|K08530;gene22675|K08530;gene22675|K08530;gene22675|K08530;gene22675|K08530;gene22675|K08530;gene22675|K08530;gene22675|K08530;gene22675|K08530;gene22675|K08530;gene22675|K08530;gene22675|K08530;gene22675|K08530;gene22675|K08530	NA	0	gene9360|K11427;gene19075|K10055;gene21350|K05087;gene5726|K09254;gene3321|K09383;gene22675|K08530	6	http://www.kegg.jp/pathway/map05202+K09383+K09383+K09383+K09254+K11427+K10055+K05087+K08530+K08530+K08530+K08530+K08530+K08530+K08530+K08530+K08530+K08530+K08530+K08530+K08530+K08530+K08530	no
Proteoglycans in cancer	map05205	7	218	254	8332	0.502122	1	gene5370|K06257;gene6585|K12461;gene6585|K12461;gene6585|K12461;gene6585|K12461;gene6585|K12461;gene15231|K01064;gene15233|K00312;gene15596|K02677;gene21350|K05087;gene23885|K04409;gene23885|K04409;gene23885|K04409;gene23885|K04409;gene23885|K04409	gene5370|K06257;gene15596|K02677;gene23885|K04409	3	gene21350|K05087;gene15596|K02677;gene15233|K00312;gene15231|K01064;gene6585|K12461	5	http://www.kegg.jp/pathway/map05205+K06257+K12461+K12461+K12461+K12461+K12461+K01064+K00312+K02677+K05087+K04409+K04409+K04409+K04409+K04409	no
Chemical carcinogenesis	map05204	0	78	261	8472	1	1		NA	0	NA	0	http://www.kegg.jp/pathway/map05204	no
Riboflavin metabolism	map00740	0	5	261	8545	1	1		NA	0	NA	0	http://www.kegg.jp/pathway/map00740	no
Toluene degradation	map00623	0	1	261	8549	1	1		NA	0	NA	0	http://www.kegg.jp/pathway/map00623	no
Microbial metabolism in diverse environments	map01120	4	213	257	8337	0.889749	1	gene4931|K00235;gene8803|K01057;gene11346|K01596;gene15960|K00297;gene15960|K00297	gene4931|K00235;gene11346|K01596	2	gene8803|K01057;gene4931|K00235;gene15960|K00297	3	http://www.kegg.jp/pathway/map01120+K00235+K01057+K01596+K00297+K00297	no
Caffeine metabolism	map00232	0	4	261	8546	1	1		NA	0	NA	0	http://www.kegg.jp/pathway/map00232	no
Citrate cycle (TCA cycle)	map00020	2	37	259	8513	0.32208	1	gene4931|K00235;gene11346|K01596	gene4931|K00235;gene11346|K01596	2	gene4931|K00235	1	http://www.kegg.jp/pathway/map00020+K00235+K01596	no
Purine metabolism	map00230	7	184	254	8366	0.337414	1	gene640|K00939;gene5067|K00939;gene5067|K00939;gene5067|K00939;gene5067|K00939;gene8071|K13755;gene8071|K13755;gene8071|K13755;gene8071|K13755;gene8071|K13755;gene8071|K13755;gene12909|K18438;gene12909|K18438;gene12909|K18438;gene12909|K18438;gene12909|K18438;gene12909|K18438;gene12909|K18438;gene12909|K18438;gene12909|K18438;gene12909|K18438;gene14721|K01952;gene25693|K08049;gene26704|K03018;gen…	gene25693|K08049;gene5067|K00939;gene12909|K18438;gene26704|K03018;gene8071|K13755	5	gene640|K00939;gene14721|K01952	2	http://www.kegg.jp/pathway/map00230+K00939+K00939+K00939+K00939+K00939+K13755+K13755+K13755+K13755+K13755+K13755+K18438+K18438+K18438+K18438+K18438+K18438+K18438+K18438+K18438+K18438+K01952+K08049+K03018+K03018	no
Systemic lupus erythematosus	map05322	1	120	260	8430	0.974366	1	gene9763|K11251;gene9763|K11251;gene9763|K11251;gene9763|K11251;gene9763|K11251	gene9763|K11251	1	NA	0	http://www.kegg.jp/pathway/map05322+K11251+K11251+K11251+K11251+K11251	no
Salmonella infection	map05132	3	102	258	8448	0.606087	1	gene5136|K06071;gene8963|K06071;gene22093|K10416	gene22093|K10416;gene8963|K06071	2	gene5136|K06071	1	http://www.kegg.jp/pathway/map05132+K06071+K06071+K10416	no
Shigellosis	map05131	1	81	260	8469	0.91603	1	gene25010|K13708	gene25010|K13708	1	NA	0	http://www.kegg.jp/pathway/map05131+K13708	no
Pathogenic Escherichia coli infection	map05130	0	72	261	8478	1	1		NA	0	NA	0	http://www.kegg.jp/pathway/map05130	no
Arginine and proline metabolism	map00330	1	73	260	8477	0.892961	1	gene16895|K12259;gene16895|K12259;gene16895|K12259;gene16895|K12259;gene16895|K12259;gene16895|K12259	gene16895|K12259	1	NA	0	http://www.kegg.jp/pathway/map00330+K12259+K12259+K12259+K12259+K12259+K12259	no
Legionellosis	map05134	0	106	261	8444	1	1		NA	0	NA	0	http://www.kegg.jp/pathway/map05134	no
Starch and sucrose metabolism	map00500	1	56	260	8494	0.820849	1	gene15396|K12316;gene15396|K12316;gene15396|K12316;gene15396|K12316;gene15396|K12316	NA	0	gene15396|K12316	1	http://www.kegg.jp/pathway/map00500+K12316+K12316+K12316+K12316+K12316	no
Cocaine addiction	map05030	2	45	259	8505	0.40786	1	gene15591|K13765;gene22492|K04630;gene22492|K04630	NA	0	gene15591|K13765;gene22492|K04630	2	http://www.kegg.jp/pathway/map05030+K13765+K04630+K04630	no
Amphetamine addiction	map05031	3	64	258	8486	0.319045	1	gene7455|K04850;gene15596|K02677;gene18404|K02183	gene15596|K02677;gene7455|K04850	2	gene15596|K02677;gene18404|K02183;gene7455|K04850	3	http://www.kegg.jp/pathway/map05031+K04850+K02677+K02183	no
DNA replication	map03030	1	43	260	8507	0.734557	1	gene13210|K02212	NA	0	gene13210|K02212	1	http://www.kegg.jp/pathway/map03030+K02212	no
Dorso-ventral axis formation	map04320	1	29	260	8521	0.594891	1	gene24092|.|K02678;gene24092|.|K02678;gene24092|.|K02678;gene24092|.|K02678;gene24092|.|K02678;gene24092|.|K02678	gene24092|K02678	1	NA	0	http://www.kegg.jp/pathway/map04320+.|K02678+.|K02678+.|K02678+.|K02678+.|K02678+.|K02678	no
Alcoholism	map05034	6	171	255	8379	0.427625	1	gene45|K11406;gene3022|K17448;gene7668|K18671;gene9763|K11251;gene9763|K11251;gene9763|K11251;gene9763|K11251;gene9763|K11251;gene18404|K02183;gene22492|K04630;gene22492|K04630	gene9763|K11251	1	gene45|K11406;gene7668|K18671;gene22492|K04630;gene3022|K17448;gene18404|K02183	5	http://www.kegg.jp/pathway/map05034+K11406+K17448+K18671+K11251+K11251+K11251+K11251+K11251+K02183+K04630+K04630	no
Caprolactam degradation	map00930	0	7	261	8543	1	1		NA	0	NA	0	http://www.kegg.jp/pathway/map00930	no
Progesterone-mediated oocyte maturation	map04914	4	96	257	8454	0.344066	1	gene12917|K04373;gene21350|K05087;gene22492|K04630;gene22492|K04630;gene25693|K08049	gene25693|K08049;gene12917|K04373	2	gene21350|K05087;gene22492|K04630	2	http://www.kegg.jp/pathway/map04914+K04373+K05087+K04630+K04630+K08049	no
Influenza A	map05164	7	177	254	8373	0.303905	1	gene14318|K12499;gene15573|K04433;gene15573|K04433;gene17058|K14298;gene17058|K14298;gene17058|K14298;gene17058|K14298;gene19596|K14297;gene19596|K14297;gene19596|K14297;gene21027|K14216;gene21027|K14216;gene21028|K14216;gene21467|K01349	NA	0	gene21027|K14216;gene21028|K14216;gene19596|K14297;gene14318|K12499;gene17058|K14298;gene21467|K01349;gene15573|K04433	7	http://www.kegg.jp/pathway/map05164+K12499+K04433+K04433+K14298+K14298+K14298+K14298+K14297+K14297+K14297+K14216+K14216+K14216+K01349	no
Aldosterone-regulated sodium reabsorption	map04960	1	39	260	8511	0.700457	1	gene15596|K02677	gene15596|K02677	1	gene15596|K02677	1	http://www.kegg.jp/pathway/map04960+K02677	no
Cyanoamino acid metabolism	map00460	0	7	261	8543	1	1		NA	0	NA	0	http://www.kegg.jp/pathway/map00460	no
Biosynthesis of secondary metabolites	map01110	13	414	248	8136	0.500648	1	gene640|K00939;gene4931|K00235;gene5067|K00939;gene5067|K00939;gene5067|K00939;gene5067|K00939;gene7815|K00901;gene7815|K00901;gene7815|K00901;gene7815|K00901;gene7815|K00901;gene7815|K00901;gene7815|K00901;gene7815|K00901;gene8803|K01057;gene11346|K01596;gene11698|K16342;gene14293|K11262;gene14293|K11262;gene14293|K11262;gene14721|K01952;gene16008|K13937;gene16041|K17360;gene24509|K00213;gene267…	gene5067|K00939;gene14293|K11262;gene4931|K00235;gene11346|K01596	4	gene7815|K00901;gene11698|K16342;gene16041|K17360;gene26722|K00789;gene24509|K00213;gene640|K00939;gene8803|K01057;gene4931|K00235;gene16008|K13937;gene14721|K01952	10	http://www.kegg.jp/pathway/map01110+K00939+K00235+K00939+K00939+K00939+K00939+K00901+K00901+K00901+K00901+K00901+K00901+K00901+K00901+K01057+K01596+K16342+K11262+K11262+K11262+K01952+K13937+K17360+K00213+K00789+K00789	no
Retinol metabolism	map00830	1	64	260	8486	0.859391	1	gene27192|K11157;gene27192|K11157;gene27192|K11157	NA	0	gene27192|K11157	1	http://www.kegg.jp/pathway/map00830+K11157+K11157+K11157	no
NF-kappa B signaling pathway	map04064	3	91	258	8459	0.530648	1	gene6044|K04386;gene6044|K04386;gene6044|K04386;gene6044|K04386;gene6044|K04386;gene6044|K04386;gene6044|K04386;gene6044|K04386;gene6044|K04386;gene15222|K04466;gene15222|K04466;gene26335|K07367	NA	0	gene26335|K07367;gene6044|K04386;gene15222|K04466	3	http://www.kegg.jp/pathway/map04064+K04386+K04386+K04386+K04386+K04386+K04386+K04386+K04386+K04386+K04466+K04466+K07367	no
Pentose phosphate pathway	map00030	2	37	259	8513	0.32208	1	gene8803|K01057;gene16008|K13937	NA	0	gene8803|K01057;gene16008|K13937	2	http://www.kegg.jp/pathway/map00030+K01057+K13937	no
Ubiquitin mediated proteolysis	map04120	4	189	257	8361	0.82892	1	gene12898|K04556;gene12898|K04556;gene19849|K10140;gene19849|K10140;gene19849|K10140;gene19849|K10140;gene19849|K10140;gene19849|K10140;gene19850|K10140;gene19992|K04553	gene19849|K10140;gene12898|K04556;gene19850|K10140	3	gene12898|K04556;gene19992|K04553	2	http://www.kegg.jp/pathway/map04120+K04556+K04556+K10140+K10140+K10140+K10140+K10140+K10140+K10140+K04553	no
Nitrotoluene degradation	map00633	0	1	261	8549	1	1		NA	0	NA	0	http://www.kegg.jp/pathway/map00633	no
Glyoxylate and dicarboxylate metabolism	map00630	0	39	261	8511	1	1		NA	0	NA	0	http://www.kegg.jp/pathway/map00630	no
Valine, leucine and isoleucine biosynthesis	map00290	0	5	261	8545	1	1		NA	0	NA	0	http://www.kegg.jp/pathway/map00290	no
MAPK signaling pathway - fly	map04013	1	17	260	8533	0.418291	1	gene24092|.|K02678;gene24092|.|K02678;gene24092|.|K02678;gene24092|.|K02678;gene24092|.|K02678;gene24092|.|K02678	gene24092|K02678	1	NA	0	http://www.kegg.jp/pathway/map04013+.|K02678+.|K02678+.|K02678+.|K02678+.|K02678+.|K02678	no
Biosynthesis of ansamycins	map01051	0	4	261	8546	1	1		NA	0	NA	0	http://www.kegg.jp/pathway/map01051	no
Malaria	map05144	1	48	260	8502	0.771793	1	gene5370|K06257	gene5370|K06257	1	NA	0	http://www.kegg.jp/pathway/map05144+K06257	no
Toxoplasmosis	map05145	4	118	257	8432	0.490565	1	gene15573|K04433;gene15573|K04433;gene22492|K04630;gene22492|K04630;gene25226|K06240;gene25226|K06240;gene25226|K06240;gene25226|K06240;gene25227|K06240	NA	0	gene25227|K06240;gene25226|K06240;gene22492|K04630;gene15573|K04433	4	http://www.kegg.jp/pathway/map05145+K04433+K04433+K04630+K04630+K06240+K06240+K06240+K06240+K06240	no
Chagas disease (American trypanosomiasis)	map05142	2	115	259	8435	0.866189	1	gene14318|K12499;gene22492|K04630;gene22492|K04630	NA	0	gene14318|K12499;gene22492|K04630	2	http://www.kegg.jp/pathway/map05142+K12499+K04630+K04630	no
Measles	map05162	3	133	258	8417	0.77271	1	gene16527|K05068;gene21027|K14216;gene21027|K14216;gene21028|K14216	NA	0	gene16527|K05068;gene21027|K14216;gene21028|K14216	3	http://www.kegg.jp/pathway/map05162+K05068+K14216+K14216+K14216	no
Leishmaniasis	map05140	0	54	261	8496	1	1		NA	0	NA	0	http://www.kegg.jp/pathway/map05140	no
Graft-versus-host disease	map05332	0	23	261	8527	1	1		NA	0	NA	0	http://www.kegg.jp/pathway/map05332	no
Glycosaminoglycan biosynthesis - heparan sulfate / heparin	map00534	0	23	261	8527	1	1		NA	0	NA	0	http://www.kegg.jp/pathway/map00534	no
Pyrimidine metabolism	map00240	1	106	260	8444	0.960729	1	gene26704|K03018;gene26704|K03018	gene26704|K03018	1	NA	0	http://www.kegg.jp/pathway/map00240+K03018+K03018	no
Renal cell carcinoma	map05211	2	76	259	8474	0.677397	1	gene5079|K06277;gene23885|K04409;gene23885|K04409;gene23885|K04409;gene23885|K04409;gene23885|K04409	gene5079|K06277;gene23885|K04409	2	gene5079|K06277	1	http://www.kegg.jp/pathway/map05211+K06277+K04409+K04409+K04409+K04409+K04409	no
Colorectal cancer	map05210	1	86	260	8464	0.927857	1	gene9742|K02620;gene9742|K02620;gene9742|K02620;gene9742|K02620;gene9742|K02620;gene9742|K02620	gene9742|K02620	1	NA	0	http://www.kegg.jp/pathway/map05210+K02620+K02620+K02620+K02620+K02620+K02620	no
Basal transcription factors	map03022	1	57	260	8493	0.82619	1	gene26239|K03131	NA	0	gene26239|K03131	1	http://www.kegg.jp/pathway/map03022+K03131	no
Glycosaminoglycan biosynthesis - keratan sulfate	map00533	1	15	260	8535	0.382163	1	gene3172|K07966	NA	0	gene3172|K07966	1	http://www.kegg.jp/pathway/map00533+K07966	no
Neuroactive ligand-receptor interaction	map04080	5	265	256	8285	0.90714	1	gene4899|K04162;gene8728|K04291;gene16087|K05184;gene22594|K04585;gene27103|K04808	gene22594|K04585	1	gene27103|K04808;gene8728|K04291;gene4899|K04162;gene16087|K05184	4	http://www.kegg.jp/pathway/map04080+K04162+K04291+K05184+K04585+K04808	no
Phagosome	map04145	3	140	258	8410	0.801169	1	gene16418|K02152;gene22093|K10416;gene25600|K02155	gene22093|K10416	1	gene25600|K02155;gene16418|K02152	2	http://www.kegg.jp/pathway/map04145+K02152+K10416+K02155	no
Lipoic acid metabolism	map00785	0	3	261	8547	1	1		NA	0	NA	0	http://www.kegg.jp/pathway/map00785	no
Indole alkaloid biosynthesis	map00901	0	1	261	8549	1	1		NA	0	NA	0	http://www.kegg.jp/pathway/map00901	no
Plant-pathogen interaction	map04626	1	15	260	8535	0.382163	1	gene18404|K02183	NA	0	gene18404|K02183	1	http://www.kegg.jp/pathway/map04626+K02183	no
Sulfur metabolism	map00920	0	28	261	8522	1	1		NA	0	NA	0	http://www.kegg.jp/pathway/map00920	no
Taurine and hypotaurine metabolism	map00430	0	14	261	8536	1	1		NA	0	NA	0	http://www.kegg.jp/pathway/map00430	no
Insulin signaling pathway	map04910	7	166	254	8384	0.252892	1	gene3022|K17448;gene5079|K06277;gene8626|K07208;gene8626|K07208;gene8628|K07200;gene8628|K07200;gene11346|K01596;gene14293|K11262;gene14293|K11262;gene14293|K11262;gene18404|K02183	gene5079|K06277;gene8628|K07200;gene14293|K11262;gene11346|K01596	4	gene5079|K06277;gene8626|K07208;gene8628|K07200;gene3022|K17448;gene18404|K02183	5	http://www.kegg.jp/pathway/map04910+K17448+K06277+K07208+K07208+K07200+K07200+K01596+K11262+K11262+K11262+K02183	no
